# Supplementary material for: Systematic Dissection of Coding Exons at Single Nucleotide Resolution Supports an Additional Role in Cell-Specific Transcriptional Regulation
Source: PLoS Genet. 2014 Oct 23;10(10):e1004592. doi: 10.1371/journal.pgen.1004592 (PMC4207465; doi:10.1371/journal.pgen.1004592)
Supplement: Table S2 — Exons tested for enhancer activity. (XLSX) [file pgen.1004592.s006.xlsx]

## Sheet: Supp. table 2
Table S2. Exons tested for enhancer activity.
						Mouse liver				HepG2					Overlap with ChIP-TF peaks 1					Constraint	Amplicons			RNA-seq data from ENCODE (FPKM)
Gene name	p300 peak coordinates (hg19)			Peak length	Exon and p300 ChIP-seq peak overlap	Fold change	Standard dev	T-test	Significant	Fold change	Standard dev	T-test	Significant (for higher activity)	Description	FOXA1 (C-20 antibody)	FOXA2 (SC-6554 antibody )	HNF4G (SC-6558 antibody)	HNF4A_(H-171 antibody)	HNF4A (sc-6556)	Overlap SCEs2	Primer fwd	Primer rev	Amplicon length	Mouse liver (mm9, ENCODE/LICR)	HepG2 (hg19, ENCODE/Caltech)	HeLa (hg19, ENCODE/Caltech)
MACF1	chr1	39853120	39853487	367	1	2.0267	0.833789	0.0479	*	0.403127	0.0592715	0.00199264		The exon is larger than the peak. downstream: HEYL-TF with low liver expression.	-	-	+	+	-	N	ATGAGGTGATTGTGGCTGAAG	GAACTCCCTGAGCCTCTGAGT	497	3.21488	51.4115	90.4909
SORL1	chr11	121424527	121425049	522	0.331418	15.5306	4.2211	6.04393e-05	*	103.762	4.96248	1.12557e-06	*	High liver expression	+	+	+	+	+	N	TGATTCCATTACACACCTCCTG	GCAGGAAAAGCAAGACCTCAC	598	0.076471	65.7793	0.263427
SCN8A	chr12	52056624	52057068	444	0.56982	2.08411	0.715184	0.0255	*	26.8973	2.42486	2.15388e-05	*	SCN8A brain expressed gene but ANKRD33 has some liver expression	-	-	+	+	+	N	TGCTGTCTGTGTTGCTGTTTC	CCTGGAGCCAAAATCAGAAGT	583	0.0187044	0.232633	0
AMDHD1	chr12	96360107	96360347	240	0.670833	0.400146	0.279767	0.0534		2.56687	0.148303	6.54843e-05	*	Some liver expression but more interesingly is the HAL, Hisditine amoniia-lyase , that highly expressed in fetal liver.	+	+	-	-	-	Y	CGCAATCCCTATAATAAAGTAATCTT	AGAGGGGACTGGATAGTGTCTG	485	15.1073	14.2501	1.32984
ABCC3 (A)	chr17	48741055	48741618	563	0.291297	1.32278	0.653896	0.404131		0.565533	0.0358191	6.43551e-05		High liver expression	-	-	+	+	+	N	CAGCAGAGGAGGGAGCAG	GCTGGAGTGTGGTGGCTATT	697	10.3121	12.2651	64.8278
ABCC3 (B)	chr17	48762053	48762448	395	0.422785	3.52145	0.554229	0.0001	*	17.1325	0.396717	6.19889e-08	*	High liver expression	+	+	+	+	+	N	GGGCCTATGGCTCCTCATA	GGTCAAGCCCTTTACCATCTC	487	10.3121	12.2651	64.8278
ALPK2	chr18	56246805	56247262	457	1	1.4129	0.725706	0.332		1.44166	0.0588882	0.000495683	*	The exon is larger than the peak. The locus contains several p300 peaks at the promoter region of NEDD4L and MALT1	+	+	+	+	-	Y	ACTTCTTGGGGTTGTGAGTGA	GACAGATGTTGCCACAAGACA	548	0	3.54025	0
LIME1	chr20	62369508	62369804	296	0.908784	1.06747	0.694826	0.863919		5.71004	0.14049	1.5621e-06	*	Liver expressed gene with SLC2A4RG next to it	-	-	+	+	+	N	GCCCCCAGTCCCTACTGA	ATCCAACCTGCTGAGGATCTG	595	3.0176	16.4586	9.89099
PPARG	chr3	12447184	12447629	445	0.559551	63.5275	8.75959	0.0001	*	36.1335	1.31138	6.51465e-07	*	High liver expression	+	+	+	+	+	Y	TCGACATACTTCCCTCCCTTT	GTGTGCATTTGTAGCGCAGTA	580	0.937926	34.1656	13.6926
UGT2B7 (A)	chr4	69968440	69968673	233	0.566524	5.57639	2.03107	0.0558621		0.758955	0.051024	0.001879		UDP glucuronosyltransferase 2B7 precursor	+	+	+	+	-	N	AAAAACTGAGTGATTGGGTCAG	TTCAACTTTTGGTCAACTTCACA	398	NA	13.0738	0
UGT2B7 (B)	chr4	69964227	69964512	285	0.522807	2.1911	1.08451	0.0012	*	21.879	1.21697	8.4326e-06	*	UDP glucuronosyltransferase 2B7 precursor	+	+	-	-	-	N	TTTGCCTACATTTTTGCCTACA	ATCTGCTTTACCCCACCCATT	377	NA	13.0738	0
UGT2B4	chr4	70350966	70351166	200	1	7.07973	8.07781	0.131503		0.649537	0.145056	0.0106799		UDP glucuronosyltransferase 2B4 precursor	+	+	-	-	-	N	CTCACTATTCACAAGGGAACCT	AGGAAACACCGTCACATTCAG	370	NA	9.18393	0
MTMR12	chr5	32233711	32234086	375	0.910112	3.28405	2.08636	0.0444003	*	149.701	4.40571	8.66223e-07	*	low liver expression . Downstream: NPR3\C5orf23	+	+	+	+	-	Y	GTACCAGGGCAAAGGTGATTT	TATTCATTCTCAGGGCAGAGC	472	0.542368	13.5265	11.2335
DST	chr6	56347407	56347728	321	1	0.626727	0.686932	0.36		2.63833	1.64413	0.147614		BMP5 is liver expressed gene	+	+	+	+	+	N	AGGATCAAGGCAATGTTGCTA	TCTGAAGATGCTGCCAGAAAT	493	1.9532	18.5026	8.61779
TRAF3IP2	chr6	111912428	111912905	477	1	6.1563	2.68485	0.00290181	*	5.74803	0.0600296	1.78996e-06	*	Some liver expression (need to be tested). Poteintail for nearby gene regulation. REVL3 has p300 peak at the promoter region.	+	+	-	-	-	N	GAGGCCCTTGTTTCTTCAGTC	AACCCTGAAACTTGCAAATCA	696	0.455064	7.08658	11.4201
1ENCODE Project Consortium, Myers R.M. et al., A user's guide to the encyclopedia of DNA elements (ENCODE). PLoS Biol. 9:e1001046. (2011)
2Lin, M.F. et al. Locating protein-coding sequences under selection for additional, overlapping functions in 29 mammalian genomes. Genome Res 21, 1916-28 (2011).
