# Supplementary material for: Systematic Dissection of Coding Exons at Single Nucleotide Resolution Supports an Additional Role in Cell-Specific Transcriptional Regulation
Source: PLoS Genet. 2014 Oct 23;10(10):e1004592. doi: 10.1371/journal.pgen.1004592 (PMC4207465; doi:10.1371/journal.pgen.1004592)
Supplement: Table S5 — Summary of all SNVs mutated and analyzed through MPRA. (XLSX) [file pgen.1004592.s009.xlsx]

## Sheet: SORL1 exon 17
Position	Gene	chromosome (hg19)	coordinate (hg19)	Reference	Substitution	Liver effect size	Liver P-Value	HeLa effect size	HeLa P-Value	Context	GERP	RefSeq	Exon	Nucleotide change	Amino acid change	Amino acid context	ENCODE TF-ChIP seq peaks	TF-ChIP seq in HEPG2	Dnase I Cluster	SNP135 database	SIFT score	PolyPhen2 score	TF Mark	WT mark score	Mut mark score	AbsoluteScore Change	Relative Entropy
1	SORL1	chr11	121424499	A	C	0.0290664	0.955902	0.0579074	0.871334	intronic	-7.02	NA	NA	NA	NA	NA	FALSE	FALSE	TRUE	FALSE	FALSE	FALSE	None	0	0	0	NA
1	SORL1	chr11	121424499	A	G	0.350043	0.227541	0.132364	0.595936	intronic	-7.02	NA	NA	NA	NA	NA	FALSE	FALSE	TRUE	FALSE	FALSE	FALSE	None	0	0	0	NA
1	SORL1	chr11	121424499	A	T	-0.367145	0.374998	-0.0484942	0.909022	intronic	-7.02	NA	NA	NA	NA	NA	FALSE	FALSE	TRUE	FALSE	FALSE	FALSE	None	0	0	0	NA
2	SORL1	chr11	121424500	G	A	-0.346436	0.559464	-0.0139456	0.990017	intronic	-1.03	NA	NA	NA	NA	NA	FALSE	FALSE	TRUE	FALSE	FALSE	FALSE	None	0	0	0	NA
2	SORL1	chr11	121424500	G	C	0.197406	0.685021	-0.0718823	0.871334	intronic	-1.03	NA	NA	NA	NA	NA	FALSE	FALSE	TRUE	FALSE	FALSE	FALSE	None	0	0	0	NA
2	SORL1	chr11	121424500	G	T	0.0469988	0.937897	-0.137013	0.742732	intronic	-1.03	NA	NA	NA	NA	NA	FALSE	FALSE	TRUE	FALSE	FALSE	FALSE	None	0	0	0	NA
3	SORL1	chr11	121424501	T	A	-0.173614	0.738636	-0.0500022	0.912304	intronic	-0.158	NA	NA	NA	NA	NA	FALSE	FALSE	TRUE	FALSE	FALSE	FALSE	None	0	0	0	NA
3	SORL1	chr11	121424501	T	C	-0.184538	0.697071	-0.0639438	0.869263	intronic	-0.158	NA	NA	NA	NA	NA	FALSE	FALSE	TRUE	FALSE	FALSE	FALSE	None	0	0	0	NA
3	SORL1	chr11	121424501	T	G	-0.357758	0.276912	0.00714354	0.994717	intronic	-0.158	NA	NA	NA	NA	NA	FALSE	FALSE	TRUE	FALSE	FALSE	FALSE	None	0	0	0	NA
4	SORL1	chr11	121424502	C	A	0.200314	0.596844	0.0310319	0.945794	intronic	2.6	NA	NA	NA	NA	NA	FALSE	FALSE	TRUE	FALSE	FALSE	FALSE	None	0	0	0	NA
4	SORL1	chr11	121424502	C	G	-0.291473	0.500242	-0.0701134	0.853171	intronic	2.6	NA	NA	NA	NA	NA	FALSE	FALSE	TRUE	FALSE	FALSE	FALSE	None	0	0	0	NA
4	SORL1	chr11	121424502	C	T	-0.555498	0.103468	-0.168006	0.48372	intronic	2.6	NA	NA	NA	NA	NA	FALSE	FALSE	TRUE	FALSE	FALSE	FALSE	None	0	0	0	NA
5	SORL1	chr11	121424503	T	A	0.331065	0.300806	0.0599163	0.871334	intronic	2.35	NA	NA	NA	NA	NA	FALSE	FALSE	TRUE	FALSE	FALSE	FALSE	M00188.AP-1	0.253613	0.635818	0.382205	0.634033
5	SORL1	chr11	121424503	T	C	-0.128754	0.818117	0.0752978	0.853171	intronic	2.35	NA	NA	NA	NA	NA	FALSE	FALSE	TRUE	FALSE	FALSE	FALSE	None	0	0	0	NA
5	SORL1	chr11	121424503	T	G	0.0467987	0.92211	0.117969	0.68765	intronic	2.35	NA	NA	NA	NA	NA	FALSE	FALSE	TRUE	FALSE	FALSE	FALSE	None	0	0	0	NA
6	SORL1	chr11	121424504	T	A	0.0998127	0.854662	0.0238662	0.966756	intronic	-7.02	NA	NA	NA	NA	NA	FALSE	FALSE	TRUE	FALSE	FALSE	FALSE	None	0	0	0	NA
6	SORL1	chr11	121424504	T	C	-0.122841	0.818174	-0.0352406	0.945086	intronic	-7.02	NA	NA	NA	NA	NA	FALSE	FALSE	TRUE	FALSE	FALSE	FALSE	None	0	0	0	NA
6	SORL1	chr11	121424504	T	G	-0.241616	0.571071	-0.0834747	0.790055	intronic	-7.02	NA	NA	NA	NA	NA	FALSE	FALSE	TRUE	FALSE	FALSE	FALSE	None	0	0	0	NA
7	SORL1	chr11	121424505	G	A	-0.165279	0.760988	0.0331061	0.951096	intronic	2.65	NA	NA	NA	NA	NA	FALSE	FALSE	TRUE	FALSE	FALSE	FALSE	None	0	0	0	NA
7	SORL1	chr11	121424505	G	C	-0.353296	0.488441	-0.0585465	0.904827	intronic	2.65	NA	NA	NA	NA	NA	FALSE	FALSE	TRUE	FALSE	FALSE	FALSE	None	0	0	0	NA
7	SORL1	chr11	121424505	G	T	-0.134427	0.824703	-0.0780045	0.865485	intronic	2.65	NA	NA	NA	NA	NA	FALSE	FALSE	TRUE	FALSE	FALSE	FALSE	None	0	0	0	NA
8	SORL1	chr11	121424506	A	C	-0.166471	0.732318	-0.0607442	0.871334	intronic	1.22	NA	NA	NA	NA	NA	FALSE	FALSE	TRUE	FALSE	FALSE	FALSE	None	0	0	0	NA
8	SORL1	chr11	121424506	A	G	-0.210959	0.64413	-0.126707	0.68765	intronic	1.22	NA	NA	NA	NA	NA	FALSE	FALSE	TRUE	FALSE	FALSE	FALSE	None	0	0	0	NA
8	SORL1	chr11	121424506	A	T	-0.0130648	0.980835	0.0671976	0.840551	intronic	1.22	NA	NA	NA	NA	NA	FALSE	FALSE	TRUE	FALSE	FALSE	FALSE	None	0	0	0	NA
9	SORL1	chr11	121424507	T	A	0.309004	0.359759	-0.0491367	0.911331	intronic	2.4	NA	NA	NA	NA	NA	FALSE	FALSE	TRUE	FALSE	FALSE	FALSE	None	0	0	0	NA
9	SORL1	chr11	121424507	T	C	-0.199788	0.732646	0.0612516	0.903626	intronic	2.4	NA	NA	NA	NA	NA	FALSE	FALSE	TRUE	FALSE	FALSE	FALSE	None	0	0	0	NA
9	SORL1	chr11	121424507	T	G	-0.066435	0.88674	-0.120276	0.685341	intronic	2.4	NA	NA	NA	NA	NA	FALSE	FALSE	TRUE	FALSE	FALSE	FALSE	None	0	0	0	NA
10	SORL1	chr11	121424508	T	A	0.108692	0.804951	-0.0484717	0.904827	intronic	-1.7	NA	NA	NA	NA	NA	FALSE	FALSE	TRUE	FALSE	FALSE	FALSE	None	0	0	0	NA
10	SORL1	chr11	121424508	T	C	-0.137153	0.801496	-0.0718823	0.865485	intronic	-1.7	NA	NA	NA	NA	NA	FALSE	FALSE	TRUE	FALSE	FALSE	FALSE	None	0	0	0	NA
10	SORL1	chr11	121424508	T	G	0.0474044	0.92211	0.0205846	0.965721	intronic	-1.7	NA	NA	NA	NA	NA	FALSE	FALSE	TRUE	FALSE	FALSE	FALSE	None	0	0	0	NA
11	SORL1	chr11	121424509	T	A	0.0665211	0.900594	0.102558	0.760999	intronic	1.28	NA	NA	NA	NA	NA	FALSE	FALSE	TRUE	FALSE	FALSE	FALSE	None	0	0	0	NA
11	SORL1	chr11	121424509	T	C	0.130877	0.804951	-0.047539	0.928621	intronic	1.28	NA	NA	NA	NA	NA	FALSE	FALSE	TRUE	FALSE	FALSE	FALSE	None	0	0	0	NA
11	SORL1	chr11	121424509	T	G	-0.297644	0.454033	-0.125568	0.655114	intronic	1.28	NA	NA	NA	NA	NA	FALSE	FALSE	TRUE	FALSE	FALSE	FALSE	None	0	0	0	NA
12	SORL1	chr11	121424510	C	A	0.211148	0.543908	0.10095	0.717764	intronic	0.217	NA	NA	NA	NA	NA	FALSE	FALSE	TRUE	FALSE	FALSE	FALSE	None	0	0	0	NA
12	SORL1	chr11	121424510	C	G	-0.0419216	0.926909	-0.027463	0.951096	intronic	0.217	NA	NA	NA	NA	NA	FALSE	FALSE	TRUE	FALSE	FALSE	FALSE	None	0	0	0	NA
12	SORL1	chr11	121424510	C	T	0.0618379	0.88674	-0.117046	0.685341	intronic	0.217	NA	NA	NA	NA	NA	FALSE	FALSE	TRUE	FALSE	FALSE	FALSE	None	0	0	0	NA
13	SORL1	chr11	121424511	T	A	-0.0494767	0.92211	0.0358075	0.940325	intronic	-0.347	NA	NA	NA	NA	NA	FALSE	FALSE	TRUE	FALSE	FALSE	FALSE	None	0	0	0	NA
13	SORL1	chr11	121424511	T	C	0.336308	0.360352	0.0676316	0.871334	intronic	-0.347	NA	NA	NA	NA	NA	FALSE	FALSE	TRUE	FALSE	FALSE	FALSE	None	0	0	0	NA
13	SORL1	chr11	121424511	T	G	-0.275108	0.5129	-0.0531326	0.886323	intronic	-0.347	NA	NA	NA	NA	NA	FALSE	FALSE	TRUE	FALSE	FALSE	FALSE	None	0	0	0	NA
14	SORL1	chr11	121424512	G	A	0.215606	0.60553	0.00999745	0.993379	intronic	-6.7	NA	NA	NA	NA	NA	FALSE	FALSE	TRUE	FALSE	FALSE	FALSE	None	0	0	0	NA
14	SORL1	chr11	121424512	G	C	-0.413617	0.413474	-0.0305259	0.959576	intronic	-6.7	NA	NA	NA	NA	NA	FALSE	FALSE	TRUE	FALSE	FALSE	FALSE	None	0	0	0	NA
14	SORL1	chr11	121424512	G	T	-0.279363	0.577046	-0.226688	0.386674	intronic	-6.7	NA	NA	NA	NA	NA	FALSE	FALSE	TRUE	FALSE	FALSE	FALSE	RUSH1-alfa	0.398875	0.59425	0.195375	0.538103
15	SORL1	chr11	121424513	T	A	-0.0922292	0.866611	0.043901	0.925354	intronic	-5	NA	NA	NA	NA	NA	FALSE	FALSE	TRUE	FALSE	FALSE	FALSE	M01033.HNF4	0.674	0.206073	0.467927	0.515184
15	SORL1	chr11	121424513	T	C	-0.238229	0.673904	-0.143424	0.72273	intronic	-5	NA	NA	NA	NA	NA	FALSE	FALSE	TRUE	FALSE	FALSE	FALSE	M01033.HNF4	0.674	0.206073	0.467927	0.515184
15	SORL1	chr11	121424513	T	G	-0.197159	0.64413	-0.232285	0.214075	intronic	-5	NA	NA	NA	NA	NA	FALSE	FALSE	TRUE	FALSE	FALSE	FALSE	M01033.HNF4	0.674	0.206073	0.467927	0.515184
16	SORL1	chr11	121424514	G	A	-0.459786	0.353178	-0.0621774	0.902117	intronic	-3.18	NA	NA	NA	NA	NA	FALSE	FALSE	TRUE	FALSE	FALSE	FALSE	M01033.HNF4	0.674	0.206073	0.467927	0.515184
16	SORL1	chr11	121424514	G	C	0.359037	0.454148	0.0494813	0.940325	intronic	-3.18	NA	NA	NA	NA	NA	FALSE	FALSE	TRUE	FALSE	FALSE	FALSE	M01033.HNF4	0.674	0.206073	0.467927	0.515184
16	SORL1	chr11	121424514	G	T	0.145381	0.790755	-0.0234237	0.96808	intronic	-3.18	NA	NA	NA	NA	NA	FALSE	FALSE	TRUE	FALSE	FALSE	FALSE	M01033.HNF4	0.674	0.206073	0.467927	0.515184
17	SORL1	chr11	121424515	C	A	0.0439714	0.92211	0.162427	0.414972	intronic	-0.636	NA	NA	NA	NA	NA	FALSE	FALSE	TRUE	FALSE	FALSE	FALSE	M01033.HNF4	0.674	0.206073	0.467927	0.515184
17	SORL1	chr11	121424515	C	G	0.0810999	0.866202	-0.0923427	0.779901	intronic	-0.636	NA	NA	NA	NA	NA	FALSE	FALSE	TRUE	FALSE	FALSE	FALSE	M01033.HNF4	0.674	0.206073	0.467927	0.515184
17	SORL1	chr11	121424515	C	T	0.167633	0.643269	-0.0146269	0.977119	intronic	-0.636	NA	NA	NA	NA	NA	FALSE	FALSE	TRUE	FALSE	FALSE	FALSE	M01033.HNF4	0.674	0.206073	0.467927	0.515184
18	SORL1	chr11	121424516	T	A	-0.0236192	0.971393	0.0679532	0.865485	intronic	-1.6	NA	NA	NA	NA	NA	FALSE	FALSE	TRUE	FALSE	FALSE	FALSE	M01033.HNF4	0.674	0.206073	0.467927	0.515184
18	SORL1	chr11	121424516	T	C	0.148336	0.803843	0.0142845	0.990017	intronic	-1.6	NA	NA	NA	NA	NA	FALSE	FALSE	TRUE	FALSE	FALSE	FALSE	M01033.HNF4	0.674	0.206073	0.467927	0.515184
18	SORL1	chr11	121424516	T	G	-0.111018	0.823519	0.0534944	0.881874	intronic	-1.6	NA	NA	NA	NA	NA	FALSE	FALSE	TRUE	FALSE	FALSE	FALSE	M01033.HNF4	0.674	0.206073	0.467927	0.515184
19	SORL1	chr11	121424517	C	A	0.0592164	0.899954	-0.151649	0.555871	intronic	-0.558	NA	NA	NA	NA	NA	FALSE	FALSE	TRUE	FALSE	FALSE	FALSE	M01033.HNF4	0.674	0.206073	0.467927	0.515184
19	SORL1	chr11	121424517	C	G	-0.113109	0.821956	-0.121902	0.698993	intronic	-0.558	NA	NA	NA	NA	NA	FALSE	FALSE	TRUE	FALSE	FALSE	FALSE	M01033.HNF4	0.674	0.518667	0.155333	0.515184
19	SORL1	chr11	121424517	C	T	0.0452969	0.92211	-0.188739	0.439133	intronic	-0.558	NA	NA	NA	NA	NA	FALSE	FALSE	TRUE	FALSE	FALSE	FALSE	M01033.HNF4	0.674	0.206073	0.467927	0.515184
20	SORL1	chr11	121424518	T	A	-0.427746	0.353178	-0.132028	0.718361	intronic	-1.75	NA	NA	NA	NA	NA	FALSE	FALSE	TRUE	FALSE	FALSE	FALSE	M01033.HNF4	0.674	0.206073	0.467927	0.515184
20	SORL1	chr11	121424518	T	C	-0.0622908	0.92211	-0.194472	0.595225	intronic	-1.75	NA	NA	NA	NA	NA	FALSE	FALSE	TRUE	FALSE	FALSE	FALSE	M01033.HNF4	0.674	0.206073	0.467927	0.515184
20	SORL1	chr11	121424518	T	G	-0.282348	0.510996	-0.163718	0.540567	intronic	-1.75	NA	NA	NA	NA	NA	FALSE	FALSE	TRUE	FALSE	FALSE	FALSE	M01033.HNF4	0.674	0.206073	0.467927	0.515184
21	SORL1	chr11	121424519	T	A	-0.119658	0.823519	-0.0951928	0.790055	intronic	-4.6	NA	NA	NA	NA	NA	FALSE	FALSE	TRUE	FALSE	FALSE	FALSE	None	0	0	0	NA
21	SORL1	chr11	121424519	T	C	0.278973	0.577046	-0.0449265	0.945086	intronic	-4.6	NA	NA	NA	NA	NA	FALSE	FALSE	TRUE	FALSE	FALSE	FALSE	None	0	0	0	NA
21	SORL1	chr11	121424519	T	G	-0.10258	0.855469	0.0882363	0.799394	intronic	-4.6	NA	NA	NA	NA	NA	FALSE	FALSE	TRUE	FALSE	FALSE	FALSE	M01032.HNF4	0.297885	0.824167	0.526282	0.744711
22	SORL1	chr11	121424520	C	A	-0.022505	0.971393	-0.130185	0.711984	intronic	-0.711	NA	NA	NA	NA	NA	FALSE	FALSE	TRUE	rs193059044	FALSE	FALSE	None	0	0	0	NA
22	SORL1	chr11	121424520	C	G	0.217656	0.598201	-0.0202272	0.96808	intronic	-0.711	NA	NA	NA	NA	NA	FALSE	FALSE	TRUE	rs193059044	FALSE	FALSE	None	0	0	0	NA
22	SORL1	chr11	121424520	C	T	-0.0151164	0.980205	0.0137241	0.984876	intronic	-0.711	NA	NA	NA	NA	NA	FALSE	FALSE	TRUE	rs193059044	FALSE	FALSE	None	0	0	0	NA
23	SORL1	chr11	121424521	A	C	-0.0876308	0.876814	-0.101631	0.790055	intronic	-4.84	NA	NA	NA	NA	NA	FALSE	FALSE	TRUE	FALSE	FALSE	FALSE	None	0	0	0	NA
23	SORL1	chr11	121424521	A	G	-0.136334	0.792959	-0.0303652	0.952597	intronic	-4.84	NA	NA	NA	NA	NA	FALSE	FALSE	TRUE	FALSE	FALSE	FALSE	None	0	0	0	NA
23	SORL1	chr11	121424521	A	T	-0.233045	0.597424	-0.0530651	0.890776	intronic	-4.84	NA	NA	NA	NA	NA	FALSE	FALSE	TRUE	FALSE	FALSE	FALSE	None	0	0	0	NA
24	SORL1	chr11	121424522	C	A	0.104771	0.828243	-0.0649954	0.869263	intronic	2.59	NA	NA	NA	NA	NA	FALSE	FALSE	TRUE	FALSE	FALSE	FALSE	None	0	0	0	NA
24	SORL1	chr11	121424522	C	G	-0.13919	0.780051	-0.111689	0.742716	intronic	2.59	NA	NA	NA	NA	NA	FALSE	FALSE	TRUE	FALSE	FALSE	FALSE	None	0	0	0	NA
24	SORL1	chr11	121424522	C	T	-0.0465375	0.92211	-0.207338	0.25377	intronic	2.59	NA	NA	NA	NA	NA	FALSE	FALSE	TRUE	FALSE	FALSE	FALSE	None	0	0	0	NA
25	SORL1	chr11	121424523	T	A	-0.250997	0.629379	-0.0877268	0.837317	intronic	-1.04	NA	NA	NA	NA	NA	TCF4	FALSE	TRUE	FALSE	FALSE	FALSE	None	0	0	0	NA
25	SORL1	chr11	121424523	T	C	-0.306081	0.563578	-0.181996	0.565772	intronic	-1.04	NA	NA	NA	NA	NA	TCF4	FALSE	TRUE	FALSE	FALSE	FALSE	None	0	0	0	NA
25	SORL1	chr11	121424523	T	G	-0.402793	0.504838	-0.105859	0.829331	intronic	-1.04	NA	NA	NA	NA	NA	TCF4	FALSE	TRUE	FALSE	FALSE	FALSE	None	0	0	0	NA
26	SORL1	chr11	121424524	T	A	0.151802	0.760042	0.00252808	0.998674	intronic	-1.7	NA	NA	NA	NA	NA	TCF4	FALSE	TRUE	FALSE	FALSE	FALSE	M01033.HNF4	0.714833	0.206073	0.50876	0.515184
26	SORL1	chr11	121424524	T	C	-0.175028	0.760042	-0.148598	0.691031	intronic	-1.7	NA	NA	NA	NA	NA	TCF4	FALSE	TRUE	FALSE	FALSE	FALSE	M01033.HNF4	0.714833	0.206073	0.50876	0.515184
26	SORL1	chr11	121424524	T	G	-0.0486804	0.926909	0.015357	0.98383	intronic	-1.7	NA	NA	NA	NA	NA	TCF4	FALSE	TRUE	FALSE	FALSE	FALSE	M01033.HNF4	0.714833	0.206073	0.50876	0.515184
27	SORL1	chr11	121424525	G	A	0.166627	0.780051	0.0448215	0.945086	intronic	0.4	NA	NA	NA	NA	NA	TCF4	FALSE	TRUE	FALSE	FALSE	FALSE	M01032.HNF4	0.765	0.297885	0.467115	0.744711
27	SORL1	chr11	121424525	G	C	0.178568	0.758067	0.181976	0.590028	intronic	0.4	NA	NA	NA	NA	NA	TCF4	FALSE	TRUE	FALSE	FALSE	FALSE	M01032.HNF4	0.765	0.297885	0.467115	0.744711
27	SORL1	chr11	121424525	G	T	-0.143546	0.826795	-0.0494758	0.936544	intronic	0.4	NA	NA	NA	NA	NA	TCF4	FALSE	TRUE	FALSE	FALSE	FALSE	M01032.HNF4	0.765	0.297885	0.467115	0.744711
28	SORL1	chr11	121424526	G	A	0.044514	0.951387	-0.124478	0.795355	intronic	-3.58	NA	NA	NA	NA	NA	TCF4	FALSE	TRUE	FALSE	FALSE	FALSE	M01032.HNF4	0.765	0.401667	0.363333	0.744711
28	SORL1	chr11	121424526	G	C	-0.0437928	0.940972	-0.336236	0.148486	intronic	-3.58	NA	NA	NA	NA	NA	TCF4	FALSE	TRUE	FALSE	FALSE	FALSE	M01032.HNF4	0.765	0.297885	0.467115	0.744711
28	SORL1	chr11	121424526	G	T	0.315607	0.550474	-0.0811411	0.881874	intronic	-3.58	NA	NA	NA	NA	NA	TCF4	FALSE	TRUE	FALSE	FALSE	FALSE	M01032.HNF4	0.765	0.297885	0.467115	0.744711
29	SORL1	chr11	121424527	T	A	0.363517	0.396192	0.13033	0.740686	intronic	-2.19	NA	NA	NA	NA	NA	TCF4	FALSE	TRUE	FALSE	FALSE	FALSE	M01032.HNF4	0.765	0.297885	0.467115	0.744711
29	SORL1	chr11	121424527	T	C	-0.033217	0.962494	-0.120758	0.779901	intronic	-2.19	NA	NA	NA	NA	NA	TCF4	FALSE	TRUE	FALSE	FALSE	FALSE	M01032.HNF4	0.765	0.297885	0.467115	0.744711
29	SORL1	chr11	121424527	T	G	-0.0876886	0.866015	-0.0422365	0.920828	intronic	-2.19	NA	NA	NA	NA	NA	TCF4	FALSE	TRUE	FALSE	FALSE	FALSE	M01032.HNF4	0.765	0.297885	0.467115	0.744711
30	SORL1	chr11	121424528	C	A	0.412817	0.146171	-0.00748855	0.995466	intronic	1.65	NA	NA	NA	NA	NA	TCF4	FALSE	TRUE	FALSE	FALSE	FALSE	M00193.NF-1	0.415278	0.15571	0.259568	0.389275
30	SORL1	chr11	121424528	C	G	0.0511031	0.92211	-0.0670192	0.871334	intronic	1.65	NA	NA	NA	NA	NA	TCF4	FALSE	TRUE	FALSE	FALSE	FALSE	M00193.NF-1	0.415278	0.15571	0.259568	0.389275
30	SORL1	chr11	121424528	C	T	0.231969	0.556959	0.0209864	0.967393	intronic	1.65	NA	NA	NA	NA	NA	TCF4	FALSE	TRUE	FALSE	FALSE	FALSE	M00193.NF-1	0.415278	0.15571	0.259568	0.389275
31	SORL1	chr11	121424529	C	A	0.221972	0.605079	-0.119905	0.743851	intronic	-5.59	NA	NA	NA	NA	NA	TCF4	FALSE	TRUE	FALSE	FALSE	FALSE	M00193.NF-1	0.415278	0.15571	0.259568	0.389275
31	SORL1	chr11	121424529	C	G	-0.293835	0.577046	-0.146407	0.68765	intronic	-5.59	NA	NA	NA	NA	NA	TCF4	FALSE	TRUE	FALSE	FALSE	FALSE	M00193.NF-1	0.415278	0.15571	0.259568	0.389275
31	SORL1	chr11	121424529	C	T	-0.185222	0.674777	-0.156854	0.545546	intronic	-5.59	NA	NA	NA	NA	NA	TCF4	FALSE	TRUE	FALSE	FALSE	FALSE	M00193.NF-1	0.415278	0.15571	0.259568	0.389275
32	SORL1	chr11	121424530	A	C	0.327575	0.455485	-0.0890514	0.859949	intronic	-7.05	NA	NA	NA	NA	NA	TCF4	FALSE	TRUE	FALSE	FALSE	FALSE	M00193.NF-1	0.415278	0.15571	0.259568	0.389275
32	SORL1	chr11	121424530	A	G	-0.40757	0.306395	-0.0168825	0.973673	intronic	-7.05	NA	NA	NA	NA	NA	TCF4	FALSE	TRUE	FALSE	FALSE	FALSE	M00193.NF-1	0.415278	0.15571	0.259568	0.389275
32	SORL1	chr11	121424530	A	T	-0.097794	0.856414	-0.122397	0.72273	intronic	-7.05	NA	NA	NA	NA	NA	TCF4	FALSE	TRUE	FALSE	FALSE	FALSE	M00193.NF-1	0.415278	0.15571	0.259568	0.389275
33	SORL1	chr11	121424531	C	A	-0.0170886	0.980835	-0.102213	0.790072	intronic	-2.98	NA	NA	NA	NA	NA	TCF4	FALSE	TRUE	FALSE	FALSE	FALSE	M00193.NF-1	0.415278	0.161	0.254278	0.389275
33	SORL1	chr11	121424531	C	G	-0.024015	0.971393	-0.274474	0.249051	intronic	-2.98	NA	NA	NA	NA	NA	TCF4	FALSE	TRUE	FALSE	FALSE	FALSE	M00193.NF-1	0.415278	0.15571	0.259568	0.389275
33	SORL1	chr11	121424531	C	T	0.0938648	0.840784	-0.0636195	0.865485	intronic	-2.98	NA	NA	NA	NA	NA	TCF4	FALSE	TRUE	FALSE	FALSE	FALSE	M00193.NF-1	0.415278	0.15571	0.259568	0.389275
34	SORL1	chr11	121424532	A	C	0.0518904	0.935367	0.201072	0.524381	intronic	-6.84	NA	NA	NA	NA	NA	TCF4	FALSE	TRUE	FALSE	FALSE	FALSE	M00193.NF-1	0.415278	0.15571	0.259568	0.389275
34	SORL1	chr11	121424532	A	G	-0.0390977	0.939183	-0.0934971	0.790055	intronic	-6.84	NA	NA	NA	NA	NA	TCF4	FALSE	TRUE	FALSE	FALSE	FALSE	M00193.NF-1	0.415278	0.15571	0.259568	0.389275
34	SORL1	chr11	121424532	A	T	0.0622663	0.903029	-0.0276835	0.959576	intronic	-6.84	NA	NA	NA	NA	NA	TCF4	FALSE	TRUE	FALSE	FALSE	FALSE	M00193.NF-1	0.415278	0.15571	0.259568	0.389275
35	SORL1	chr11	121424533	C	A	-0.379679	0.496985	-0.0499462	0.931186	intronic	1.47	NA	NA	NA	NA	NA	TCF4	FALSE	TRUE	FALSE	FALSE	FALSE	M00193.NF-1	0.415278	0.15571	0.259568	0.389275
35	SORL1	chr11	121424533	C	G	-0.149811	0.803238	-0.275747	0.28797	intronic	1.47	NA	NA	NA	NA	NA	TCF4	FALSE	TRUE	FALSE	FALSE	FALSE	M00193.NF-1	0.415278	0.15571	0.259568	0.389275
35	SORL1	chr11	121424533	C	T	-0.165715	0.752276	-0.0704425	0.867367	intronic	1.47	NA	NA	NA	NA	NA	TCF4	FALSE	TRUE	FALSE	FALSE	FALSE	M00193.NF-1	0.415278	0.15571	0.259568	0.389275
36	SORL1	chr11	121424534	C	A	0.132718	0.824703	0.0411592	0.945794	intronic	-2.96	NA	NA	NA	NA	NA	TCF4	FALSE	TRUE	FALSE	FALSE	FALSE	M00193.NF-1	0.415278	0.15571	0.259568	0.389275
36	SORL1	chr11	121424534	C	G	-0.0211909	0.980064	-0.00231971	0.998674	intronic	-2.96	NA	NA	NA	NA	NA	TCF4	FALSE	TRUE	FALSE	FALSE	FALSE	M00193.NF-1	0.415278	0.15571	0.259568	0.389275
36	SORL1	chr11	121424534	C	T	-0.507748	0.300806	-0.246438	0.386674	intronic	-2.96	NA	NA	NA	NA	NA	TCF4	FALSE	TRUE	FALSE	FALSE	FALSE	M00193.NF-1	0.415278	0.15571	0.259568	0.389275
37	SORL1	chr11	121424535	A	C	0.381737	0.44465	0.149261	0.739601	intronic	-3.13	NA	NA	NA	NA	NA	TCF4	FALSE	TRUE	FALSE	FALSE	FALSE	M00193.NF-1	0.415278	0.15571	0.259568	0.389275
37	SORL1	chr11	121424535	A	G	0.0460294	0.939275	0.110622	0.788465	intronic	-3.13	NA	NA	NA	NA	NA	TCF4	FALSE	TRUE	FALSE	FALSE	FALSE	M00193.NF-1	0.415278	0.15571	0.259568	0.389275
37	SORL1	chr11	121424535	A	T	0.194983	0.732318	-0.0110651	0.994879	intronic	-3.13	NA	NA	NA	NA	NA	TCF4	FALSE	TRUE	FALSE	FALSE	FALSE	M00193.NF-1	0.415278	0.15571	0.259568	0.389275
38	SORL1	chr11	121424536	C	A	-0.51909	0.643269	-0.357714	0.583746	intronic	-5.17	NA	NA	NA	NA	NA	TCF4	FALSE	TRUE	FALSE	FALSE	FALSE	M00193.NF-1	0.415278	0.15571	0.259568	0.389275
38	SORL1	chr11	121424536	C	G	0.162141	0.878218	-0.377955	0.594074	intronic	-5.17	NA	NA	NA	NA	NA	TCF4	FALSE	TRUE	FALSE	FALSE	FALSE	M00193.NF-1	0.415278	0.15571	0.259568	0.389275
38	SORL1	chr11	121424536	C	T	-0.269636	0.7238	0.0144563	0.993379	intronic	-5.17	NA	NA	NA	NA	NA	TCF4	FALSE	TRUE	FALSE	FALSE	FALSE	M00193.NF-1	0.415278	0.15571	0.259568	0.389275
39	SORL1	chr11	121424537	A	C	0.507916	0.271515	-0.025528	0.980013	intronic	-2.85	NA	NA	NA	NA	NA	TCF4	FALSE	TRUE	FALSE	FALSE	FALSE	M00193.NF-1	0.415278	0.15571	0.259568	0.389275
39	SORL1	chr11	121424537	A	G	-0.527824	0.487563	-0.0646981	0.93377	intronic	-2.85	NA	NA	NA	NA	NA	TCF4	FALSE	TRUE	FALSE	FALSE	FALSE	M00193.NF-1	0.415278	0.15571	0.259568	0.389275
39	SORL1	chr11	121424537	A	T	0.459755	0.310272	0.117252	0.820047	intronic	-2.85	NA	NA	NA	NA	NA	TCF4	FALSE	TRUE	FALSE	FALSE	FALSE	M00193.NF-1	0.415278	0.15571	0.259568	0.389275
40	SORL1	chr11	121424538	T	A	-0.346355	0.613247	-0.026398	0.969373	intronic	-2.37	NA	NA	NA	NA	NA	TCF4	FALSE	TRUE	FALSE	FALSE	FALSE	M00193.NF-1	0.415278	0.15571	0.259568	0.389275
40	SORL1	chr11	121424538	T	C	-0.0467501	0.954027	-0.103833	0.863506	intronic	-2.37	NA	NA	NA	NA	NA	TCF4	FALSE	TRUE	FALSE	FALSE	FALSE	M00193.NF-1	0.415278	0.15571	0.259568	0.389275
40	SORL1	chr11	121424538	T	G	-0.513599	0.481385	-0.210796	0.681208	intronic	-2.37	NA	NA	NA	NA	NA	TCF4	FALSE	TRUE	FALSE	FALSE	FALSE	M00193.NF-1	0.415278	0.15571	0.259568	0.389275
41	SORL1	chr11	121424539	G	A	-0.175855	0.732318	-0.09222	0.80487	intronic	-0.708	NA	NA	NA	NA	NA	TCF4	USF-1	TRUE	FALSE	FALSE	FALSE	M00193.NF-1	0.415278	0.15571	0.259568	0.389275
41	SORL1	chr11	121424539	G	C	-0.218484	0.796403	-0.194608	0.735483	intronic	-0.708	NA	NA	NA	NA	NA	TCF4	USF-1	TRUE	FALSE	FALSE	FALSE	M00193.NF-1	0.415278	0.15571	0.259568	0.389275
41	SORL1	chr11	121424539	G	T	-0.222699	0.781798	-0.0108528	0.995466	intronic	-0.708	NA	NA	NA	NA	NA	TCF4	USF-1	TRUE	FALSE	FALSE	FALSE	M00193.NF-1	0.415278	0.15571	0.259568	0.389275
42	SORL1	chr11	121424540	C	A	-0.0830356	0.903029	0.0297398	0.965721	intronic	2.49	NA	NA	NA	NA	NA	TCF4	USF-1	TRUE	FALSE	FALSE	FALSE	M00193.NF-1	0.415278	0.15571	0.259568	0.389275
42	SORL1	chr11	121424540	C	G	0.0191255	0.983294	-0.0797321	0.908652	intronic	2.49	NA	NA	NA	NA	NA	TCF4	USF-1	TRUE	FALSE	FALSE	FALSE	M00193.NF-1	0.415278	0.1725	0.242778	0.389275
42	SORL1	chr11	121424540	C	T	0.110898	0.853629	0.213204	0.39744	intronic	2.49	NA	NA	NA	NA	NA	TCF4	USF-1	TRUE	FALSE	FALSE	FALSE	M00193.NF-1	0.415278	0.15571	0.259568	0.389275
43	SORL1	chr11	121424541	C	A	-0.105472	0.874194	-0.0717582	0.897806	intronic	2.59	NA	NA	NA	NA	NA	TCF4	USF-1	TRUE	FALSE	FALSE	FALSE	M00193.NF-1	0.415278	0.15571	0.259568	0.389275
43	SORL1	chr11	121424541	C	G	-0.177621	0.816106	0.0974962	0.858472	intronic	2.59	NA	NA	NA	NA	NA	TCF4	USF-1	TRUE	FALSE	FALSE	FALSE	M00193.NF-1	0.415278	0.15571	0.259568	0.389275
43	SORL1	chr11	121424541	C	T	-0.354983	0.565682	-0.260183	0.434413	intronic	2.59	NA	NA	NA	NA	NA	TCF4	USF-1	TRUE	FALSE	FALSE	FALSE	M00193.NF-1	0.415278	0.15571	0.259568	0.389275
44	SORL1	chr11	121424542	A	C	-0.00146187	0.997862	0.014835	0.990017	intronic	-6.68	NA	NA	NA	NA	NA	TCF4	USF-1	TRUE	FALSE	FALSE	FALSE	M00193.NF-1	0.415278	0.15571	0.259568	0.389275
44	SORL1	chr11	121424542	A	G	0.154685	0.815325	0.0972972	0.853171	intronic	-6.68	NA	NA	NA	NA	NA	TCF4	USF-1	TRUE	FALSE	FALSE	FALSE	M00193.NF-1	0.415278	0.15571	0.259568	0.389275
44	SORL1	chr11	121424542	A	T	0.0684414	0.905328	0.0588231	0.904066	intronic	-6.68	NA	NA	NA	NA	NA	TCF4	USF-1	TRUE	FALSE	FALSE	FALSE	M00193.NF-1	0.415278	0.15571	0.259568	0.389275
45	SORL1	chr11	121424543	A	C	-0.640305	0.284784	-0.395704	0.148713	intronic	-7.25	NA	NA	NA	NA	NA	TCF4	USF-1	TRUE	FALSE	FALSE	FALSE	M00193.NF-1	0.415278	0.15571	0.259568	0.389275
45	SORL1	chr11	121424543	A	G	0.149358	0.816106	0.0458939	0.945086	intronic	-7.25	NA	NA	NA	NA	NA	TCF4	USF-1	TRUE	FALSE	FALSE	FALSE	M00193.NF-1	0.415278	0.15571	0.259568	0.389275
45	SORL1	chr11	121424543	A	T	-0.037605	0.951391	-0.0841841	0.853171	intronic	-7.25	NA	NA	NA	NA	NA	TCF4	USF-1	TRUE	FALSE	FALSE	FALSE	M00193.NF-1	0.415278	0.15571	0.259568	0.389275
46	SORL1	chr11	121424544	T	A	-0.345743	0.46038	-0.185351	0.521698	intronic	1.27	NA	NA	NA	NA	NA	TCF4	USF-1	TRUE	rs139944477	FALSE	FALSE	M00193.NF-1	0.415278	0.15571	0.259568	0.389275
46	SORL1	chr11	121424544	T	C	0.121814	0.847274	0.100011	0.826396	intronic	1.27	NA	NA	NA	NA	NA	TCF4	USF-1	TRUE	rs139944477	FALSE	FALSE	M00193.NF-1	0.415278	0.15571	0.259568	0.389275
46	SORL1	chr11	121424544	T	G	0.269079	0.598201	0.0742321	0.880089	intronic	1.27	NA	NA	NA	NA	NA	TCF4	USF-1	TRUE	rs139944477	FALSE	FALSE	M00193.NF-1	0.415278	0.15571	0.259568	0.389275
47	SORL1	chr11	121424545	G	A	-0.0437544	0.932343	0.0705588	0.84929	intronic	3.62	NA	NA	NA	NA	NA	TCF4	USF-1	TRUE	FALSE	FALSE	FALSE	M00193.NF-1	0.415278	0.15571	0.259568	0.389275
47	SORL1	chr11	121424545	G	C	-0.243308	0.63651	-0.0391322	0.943836	intronic	3.62	NA	NA	NA	NA	NA	TCF4	USF-1	TRUE	FALSE	FALSE	FALSE	M00193.NF-1	0.415278	0.15571	0.259568	0.389275
47	SORL1	chr11	121424545	G	T	0.144598	0.796045	0.0248974	0.967393	intronic	3.62	NA	NA	NA	NA	NA	TCF4	USF-1	TRUE	FALSE	FALSE	FALSE	M00193.NF-1	0.415278	0.15571	0.259568	0.389275
48	SORL1	chr11	121424546	A	C	0.0817146	0.89637	-0.0458104	0.940325	intronic	0.685	NA	NA	NA	NA	NA	TCF4	USF-1	TRUE	FALSE	FALSE	FALSE	None	0	0	0	NA
48	SORL1	chr11	121424546	A	G	-0.409422	0.545526	-0.100288	0.86113	intronic	0.685	NA	NA	NA	NA	NA	TCF4	USF-1	TRUE	FALSE	FALSE	FALSE	None	0	0	0	NA
48	SORL1	chr11	121424546	A	T	-0.204877	0.753179	-0.113963	0.812869	intronic	0.685	NA	NA	NA	NA	NA	TCF4	USF-1	TRUE	FALSE	FALSE	FALSE	None	0	0	0	NA
49	SORL1	chr11	121424547	A	C	-0.210992	0.691519	-0.0877993	0.837317	intronic	1.71	NA	NA	NA	NA	NA	TCF4	USF-1	TRUE	FALSE	FALSE	FALSE	None	0	0	0	NA
49	SORL1	chr11	121424547	A	G	0.156463	0.824703	0.141915	0.773319	intronic	1.71	NA	NA	NA	NA	NA	TCF4	USF-1	TRUE	FALSE	FALSE	FALSE	None	0	0	0	NA
49	SORL1	chr11	121424547	A	T	-0.198135	0.738636	0.0396582	0.945794	intronic	1.71	NA	NA	NA	NA	NA	TCF4	USF-1	TRUE	FALSE	FALSE	FALSE	None	0	0	0	NA
50	SORL1	chr11	121424548	T	A	-0.309416	0.5129	-0.0381663	0.940325	intronic	-1.56	NA	NA	NA	NA	NA	TCF4	USF-1	TRUE	FALSE	FALSE	FALSE	None	0	0	0	NA
50	SORL1	chr11	121424548	T	C	-0.0401157	0.939183	-0.186146	0.515697	intronic	-1.56	NA	NA	NA	NA	NA	TCF4	USF-1	TRUE	FALSE	FALSE	FALSE	M01032.HNF4	0.297885	0.9995	0.701615	0.744711
50	SORL1	chr11	121424548	T	G	0.0322137	0.959103	-0.136474	0.724755	intronic	-1.56	NA	NA	NA	NA	NA	TCF4	USF-1	TRUE	FALSE	FALSE	FALSE	None	0	0	0	NA
51	SORL1	chr11	121424549	T	A	-0.0506952	0.92211	-0.154005	0.594074	intronic	-1.13	NA	NA	NA	NA	NA	TCF4	USF-1	TRUE	FALSE	FALSE	FALSE	None	0	0	0	NA
51	SORL1	chr11	121424549	T	C	0.0598519	0.902639	0.00323023	0.998674	intronic	-1.13	NA	NA	NA	NA	NA	TCF4	USF-1	TRUE	FALSE	FALSE	FALSE	None	0	0	0	NA
51	SORL1	chr11	121424549	T	G	-0.19546	0.712494	-0.0121583	0.990017	intronic	-1.13	NA	NA	NA	NA	NA	TCF4	USF-1	TRUE	FALSE	FALSE	FALSE	None	0	0	0	NA
52	SORL1	chr11	121424550	T	A	0.179879	0.666244	0.0751469	0.837317	intronic	1.41	NA	NA	NA	NA	NA	TCF4	USF-1	TRUE	FALSE	FALSE	FALSE	None	0	0	0	NA
52	SORL1	chr11	121424550	T	C	-0.112496	0.847274	-0.0329565	0.951096	intronic	1.41	NA	NA	NA	NA	NA	TCF4	USF-1	TRUE	FALSE	FALSE	FALSE	None	0	0	0	NA
52	SORL1	chr11	121424550	T	G	0.212292	0.685021	0.0349581	0.955175	intronic	1.41	NA	NA	NA	NA	NA	TCF4	USF-1	TRUE	FALSE	FALSE	FALSE	None	0	0	0	NA
53	SORL1	chr11	121424551	G	A	0.132221	0.744737	0.0272833	0.951096	intronic	1.69	NA	NA	NA	NA	NA	TCF4	USF-1	TRUE	FALSE	FALSE	FALSE	None	0	0	0	NA
53	SORL1	chr11	121424551	G	C	0.0519613	0.92211	0.0496693	0.911331	intronic	1.69	NA	NA	NA	NA	NA	TCF4	USF-1	TRUE	FALSE	FALSE	FALSE	None	0	0	0	NA
53	SORL1	chr11	121424551	G	T	0.134275	0.7716	-0.164025	0.583782	intronic	1.69	NA	NA	NA	NA	NA	TCF4	USF-1	TRUE	FALSE	FALSE	FALSE	None	0	0	0	NA
54	SORL1	chr11	121424552	A	C	-0.147745	0.790959	-0.0253172	0.965721	intronic	0.0758	NA	NA	NA	NA	NA	TCF4	USF-1	TRUE	FALSE	FALSE	FALSE	None	0	0	0	NA
54	SORL1	chr11	121424552	A	G	0.0634461	0.92211	-0.0580523	0.92147	intronic	0.0758	NA	NA	NA	NA	NA	TCF4	USF-1	TRUE	FALSE	FALSE	FALSE	None	0	0	0	NA
54	SORL1	chr11	121424552	A	T	0.11009	0.854662	0.136153	0.718361	intronic	0.0758	NA	NA	NA	NA	NA	TCF4	USF-1	TRUE	FALSE	FALSE	FALSE	None	0	0	0	NA
55	SORL1	chr11	121424553	G	A	0.0448731	0.92211	0.133077	0.563784	intronic	1.64	NA	NA	NA	NA	NA	TCF4	USF-1	TRUE	FALSE	FALSE	FALSE	None	0	0	0	NA
55	SORL1	chr11	121424553	G	C	-0.190034	0.692874	0.0183104	0.969373	intronic	1.64	NA	NA	NA	NA	NA	TCF4	USF-1	TRUE	FALSE	FALSE	FALSE	None	0	0	0	NA
55	SORL1	chr11	121424553	G	T	-0.247016	0.63859	0.0193612	0.972224	intronic	1.64	NA	NA	NA	NA	NA	TCF4	USF-1	TRUE	FALSE	FALSE	FALSE	None	0	0	0	NA
56	SORL1	chr11	121424554	G	A	-0.142043	0.732318	-0.116503	0.670559	intronic	1.72	NA	NA	NA	NA	NA	TCF4	USF-1	TRUE	FALSE	FALSE	FALSE	None	0	0	0	NA
56	SORL1	chr11	121424554	G	C	-0.0906597	0.852399	0.0321612	0.940325	intronic	1.72	NA	NA	NA	NA	NA	TCF4	USF-1	TRUE	FALSE	FALSE	FALSE	None	0	0	0	NA
56	SORL1	chr11	121424554	G	T	0.111648	0.82287	-0.14209	0.671348	intronic	1.72	NA	NA	NA	NA	NA	TCF4	USF-1	TRUE	FALSE	FALSE	FALSE	None	0	0	0	NA
57	SORL1	chr11	121424555	T	A	-0.0837343	0.866015	-0.160406	0.52514	intronic	-0.0604	NA	NA	NA	NA	NA	TCF4	USF-1	TRUE	FALSE	FALSE	FALSE	None	0	0	0	NA
57	SORL1	chr11	121424555	T	C	0.071188	0.88674	0.077632	0.830216	intronic	-0.0604	NA	NA	NA	NA	NA	TCF4	USF-1	TRUE	FALSE	FALSE	FALSE	None	0	0	0	NA
57	SORL1	chr11	121424555	T	G	0.00517804	0.996206	-0.0793594	0.863506	intronic	-0.0604	NA	NA	NA	NA	NA	TCF4	USF-1	TRUE	FALSE	FALSE	FALSE	None	0	0	0	NA
58	SORL1	chr11	121424556	T	A	-0.382417	0.312749	-0.0847025	0.790055	intronic	-1.46	NA	NA	NA	NA	NA	TCF4	USF-1	TRUE	FALSE	FALSE	FALSE	RUSH1-alfa	0.215241	0.7525	0.537259	0.538103
58	SORL1	chr11	121424556	T	C	-0.340507	0.413474	-0.00500661	0.998674	intronic	-1.46	NA	NA	NA	NA	NA	TCF4	USF-1	TRUE	FALSE	FALSE	FALSE	None	0	0	0	NA
58	SORL1	chr11	121424556	T	G	0.00102904	0.997862	-0.127836	0.73752	intronic	-1.46	NA	NA	NA	NA	NA	TCF4	USF-1	TRUE	FALSE	FALSE	FALSE	None	0	0	0	NA
59	SORL1	chr11	121424557	T	A	-0.0672896	0.886095	0.0466152	0.9027	intronic	1.13	NA	NA	NA	NA	NA	TCF4	USF-1	TRUE	FALSE	FALSE	FALSE	None	0	0	0	NA
59	SORL1	chr11	121424557	T	C	-0.0129277	0.980835	-0.0430988	0.911331	intronic	1.13	NA	NA	NA	NA	NA	TCF4	USF-1	TRUE	FALSE	FALSE	FALSE	None	0	0	0	NA
59	SORL1	chr11	121424557	T	G	-0.11929	0.832818	-0.107457	0.777055	intronic	1.13	NA	NA	NA	NA	NA	TCF4	USF-1	TRUE	FALSE	FALSE	FALSE	None	0	0	0	NA
60	SORL1	chr11	121424558	G	A	0.132215	0.732646	-0.0566486	0.870615	intronic	-1.18	NA	NA	NA	NA	NA	TCF4	USF-1	TRUE	FALSE	FALSE	FALSE	None	0	0	0	NA
60	SORL1	chr11	121424558	G	C	0.112288	0.790959	-0.0367186	0.934277	intronic	-1.18	NA	NA	NA	NA	NA	TCF4	USF-1	TRUE	FALSE	FALSE	FALSE	None	0	0	0	NA
60	SORL1	chr11	121424558	G	T	0.078939	0.877877	-0.0558631	0.904827	intronic	-1.18	NA	NA	NA	NA	NA	TCF4	USF-1	TRUE	FALSE	FALSE	FALSE	None	0	0	0	NA
61	SORL1	chr11	121424559	T	A	-0.288672	0.47317	-0.12974	0.642323	intronic	-4.34	NA	NA	NA	NA	NA	TCF4	USF-1	TRUE	FALSE	FALSE	FALSE	None	0	0	0	NA
61	SORL1	chr11	121424559	T	C	-0.0128594	0.980395	0.128328	0.539658	intronic	-4.34	NA	NA	NA	NA	NA	TCF4	USF-1	TRUE	FALSE	FALSE	FALSE	None	0	0	0	NA
61	SORL1	chr11	121424559	T	G	0.0180324	0.980205	-0.241573	0.394853	intronic	-4.34	NA	NA	NA	NA	NA	TCF4	USF-1	TRUE	FALSE	FALSE	FALSE	None	0	0	0	NA
62	SORL1	chr11	121424560	G	A	-0.0352765	0.935367	0.0446366	0.902317	intronic	0.0617	NA	NA	NA	NA	NA	TCF4	USF-1	TRUE	FALSE	FALSE	FALSE	None	0	0	0	NA
62	SORL1	chr11	121424560	G	C	-0.21161	0.610436	-0.0957755	0.759577	intronic	0.0617	NA	NA	NA	NA	NA	TCF4	USF-1	TRUE	FALSE	FALSE	FALSE	None	0	0	0	NA
62	SORL1	chr11	121424560	G	T	0.175871	0.699475	-0.0685188	0.871334	intronic	0.0617	NA	NA	NA	NA	NA	TCF4	USF-1	TRUE	FALSE	FALSE	FALSE	None	0	0	0	NA
63	SORL1	chr11	121424561	T	A	-0.156977	0.699475	-0.170609	0.414972	intronic	-2.3	NA	NA	NA	NA	NA	TCF4	USF-1	TRUE	FALSE	FALSE	FALSE	None	0	0	0	NA
63	SORL1	chr11	121424561	T	C	-0.437341	0.14591	-0.284621	0.0222797	intronic	-2.3	NA	NA	NA	NA	NA	TCF4	USF-1	TRUE	FALSE	FALSE	FALSE	None	0	0	0	NA
63	SORL1	chr11	121424561	T	G	0.0452253	0.935367	-0.0677755	0.871334	intronic	-2.3	NA	NA	NA	NA	NA	TCF4	USF-1	TRUE	FALSE	FALSE	FALSE	None	0	0	0	NA
64	SORL1	chr11	121424562	A	C	0.121312	0.804951	0.0686888	0.863506	intronic	-0.473	NA	NA	NA	NA	NA	TCF4	USF-1	TRUE	FALSE	FALSE	FALSE	None	0	0	0	NA
64	SORL1	chr11	121424562	A	G	-0.331582	0.579195	-0.00759813	0.997749	intronic	-0.473	NA	NA	NA	NA	NA	TCF4	USF-1	TRUE	FALSE	FALSE	FALSE	None	0	0	0	NA
64	SORL1	chr11	121424562	A	T	-0.0190869	0.980064	-0.15402	0.68765	intronic	-0.473	NA	NA	NA	NA	NA	TCF4	USF-1	TRUE	FALSE	FALSE	FALSE	None	0	0	0	NA
65	SORL1	chr11	121424563	T	A	0.0246397	0.960142	-0.0224104	0.963256	intronic	2.27	NA	NA	NA	NA	NA	TCF4	USF-1	TRUE	FALSE	FALSE	FALSE	None	0	0	0	NA
65	SORL1	chr11	121424563	T	C	-0.00536012	0.994467	-0.0948264	0.759577	intronic	2.27	NA	NA	NA	NA	NA	TCF4	USF-1	TRUE	FALSE	FALSE	FALSE	None	0	0	0	NA
65	SORL1	chr11	121424563	T	G	0.181361	0.732318	-0.0311276	0.962377	intronic	2.27	NA	NA	NA	NA	NA	TCF4	USF-1	TRUE	FALSE	FALSE	FALSE	None	0	0	0	NA
66	SORL1	chr11	121424564	G	A	-0.0570819	0.899954	-0.0637677	0.850376	intronic	1.44	NA	NA	NA	NA	NA	TCF4	USF-1	TRUE	FALSE	FALSE	FALSE	RUSH1-alfa	0.659625	0.215241	0.444384	0.538103
66	SORL1	chr11	121424564	G	C	0.0157282	0.979459	-0.0335189	0.934277	intronic	1.44	NA	NA	NA	NA	NA	TCF4	USF-1	TRUE	FALSE	FALSE	FALSE	RUSH1-alfa	0.659625	0.329875	0.32975	0.538103
66	SORL1	chr11	121424564	G	T	0.159417	0.732318	-0.0671689	0.871334	intronic	1.44	NA	NA	NA	NA	NA	TCF4	USF-1	TRUE	FALSE	FALSE	FALSE	RUSH1-alfa	0.659625	0.215241	0.444384	0.538103
67	SORL1	chr11	121424565	A	C	0.257764	0.44465	0.0748529	0.813816	intronic	2.01	NA	NA	NA	NA	NA	TCF4	USF-1	TRUE	FALSE	FALSE	FALSE	RUSH1-alfa	0.659625	0.215241	0.444384	0.538103
67	SORL1	chr11	121424565	A	G	0.167046	0.765081	-0.102952	0.837317	intronic	2.01	NA	NA	NA	NA	NA	TCF4	USF-1	TRUE	FALSE	FALSE	FALSE	RUSH1-alfa	0.659625	0.215241	0.444384	0.538103
67	SORL1	chr11	121424565	A	T	0.117532	0.824391	0.0323416	0.951774	intronic	2.01	NA	NA	NA	NA	NA	TCF4	USF-1	TRUE	FALSE	FALSE	FALSE	RUSH1-alfa	0.659625	0.215241	0.444384	0.538103
68	SORL1	chr11	121424566	G	A	-0.240662	0.496985	0.0177113	0.966756	intronic	2.27	NA	NA	NA	NA	NA	TCF4	USF-1	TRUE	FALSE	FALSE	FALSE	RUSH1-alfa	0.659625	0.215241	0.444384	0.538103
68	SORL1	chr11	121424566	G	C	-0.275036	0.428795	-0.076977	0.779901	intronic	2.27	NA	NA	NA	NA	NA	TCF4	USF-1	TRUE	FALSE	FALSE	FALSE	RUSH1-alfa	0.659625	0.215241	0.444384	0.538103
68	SORL1	chr11	121424566	G	T	0.00789021	0.990603	0.0597401	0.871334	intronic	2.27	NA	NA	NA	NA	NA	TCF4	USF-1	TRUE	FALSE	FALSE	FALSE	RUSH1-alfa	0.659625	0.215241	0.444384	0.538103
69	SORL1	chr11	121424567	A	C	0.0807407	0.864731	-0.0420334	0.914464	intronic	-2.21	NA	NA	NA	NA	NA	TCF4	USF-1	TRUE	FALSE	FALSE	FALSE	RUSH1-alfa	0.659625	0.215241	0.444384	0.538103
69	SORL1	chr11	121424567	A	G	-0.473284	0.46038	-0.376845	0.178813	intronic	-2.21	NA	NA	NA	NA	NA	TCF4	USF-1	TRUE	FALSE	FALSE	FALSE	RUSH1-alfa	0.659625	0.215241	0.444384	0.538103
69	SORL1	chr11	121424567	A	T	0.286374	0.465323	0.00625793	0.997749	intronic	-2.21	NA	NA	NA	NA	NA	TCF4	USF-1	TRUE	FALSE	FALSE	FALSE	RUSH1-alfa	0.659625	0.215241	0.444384	0.538103
70	SORL1	chr11	121424568	A	C	-0.0504966	0.92211	-0.186632	0.42469	intronic	-5.64	NA	NA	NA	NA	NA	TCF4	USF-1	TRUE	FALSE	FALSE	FALSE	RUSH1-alfa	0.659625	0.566875	0.09275	0.538103
70	SORL1	chr11	121424568	A	G	0.254453	0.643269	-0.0643564	0.912304	intronic	-5.64	NA	NA	NA	NA	NA	TCF4	USF-1	TRUE	FALSE	FALSE	FALSE	RUSH1-alfa	0.659625	0.55675	0.102875	0.538103
70	SORL1	chr11	121424568	A	T	0.00736583	0.992848	-0.165259	0.594074	intronic	-5.64	NA	NA	NA	NA	NA	TCF4	USF-1	TRUE	FALSE	FALSE	FALSE	RUSH1-alfa	0.659625	0.766	0.106375	0.538103
71	SORL1	chr11	121424569	A	C	0.265239	0.360075	-0.00677778	0.995043	intronic	-3.95	NA	NA	NA	NA	NA	TCF4	USF-1	TRUE	FALSE	FALSE	FALSE	RUSH1-alfa	0.659625	0.215241	0.444384	0.538103
71	SORL1	chr11	121424569	A	G	-0.364283	0.537709	-0.109297	0.811689	intronic	-3.95	NA	NA	NA	NA	NA	TCF4	USF-1	TRUE	FALSE	FALSE	FALSE	RUSH1-alfa	0.659625	0.4115	0.248125	0.538103
71	SORL1	chr11	121424569	A	T	0.144175	0.763951	-0.125504	0.73752	intronic	-3.95	NA	NA	NA	NA	NA	TCF4	USF-1	TRUE	FALSE	FALSE	FALSE	RUSH1-alfa	0.659625	0.215241	0.444384	0.538103
72	SORL1	chr11	121424570	C	A	0.183072	0.697071	0.0835132	0.837317	intronic	-2.85	NA	NA	NA	NA	NA	TCF4	USF-1	TRUE	FALSE	FALSE	FALSE	RUSH1-alfa	0.659625	0.215241	0.444384	0.538103
72	SORL1	chr11	121424570	C	G	0.124067	0.854544	-0.0793469	0.882479	intronic	-2.85	NA	NA	NA	NA	NA	TCF4	USF-1	TRUE	FALSE	FALSE	FALSE	RUSH1-alfa	0.659625	0.305625	0.354	0.538103
72	SORL1	chr11	121424570	C	T	-0.0464969	0.939275	-0.170192	0.678414	intronic	-2.85	NA	NA	NA	NA	NA	TCF4	USF-1	TRUE	FALSE	FALSE	FALSE	RUSH1-alfa	0.659625	0.215241	0.444384	0.538103
73	SORL1	chr11	121424571	A	C	0.0223471	0.970121	0.0042372	0.998674	intronic	-2.88	NA	NA	NA	NA	NA	TCF4	USF-1	TRUE	FALSE	FALSE	FALSE	RUSH1-alfa	0.659625	0.215241	0.444384	0.538103
73	SORL1	chr11	121424571	A	G	-0.0871322	0.902639	0.14761	0.72273	intronic	-2.88	NA	NA	NA	NA	NA	TCF4	USF-1	TRUE	FALSE	FALSE	FALSE	RUSH1-alfa	0.659625	0.215241	0.444384	0.538103
73	SORL1	chr11	121424571	A	T	-0.261534	0.61317	-0.0746898	0.865485	intronic	-2.88	NA	NA	NA	NA	NA	TCF4	USF-1	TRUE	FALSE	FALSE	FALSE	RUSH1-alfa	0.659625	0.215241	0.444384	0.538103
74	SORL1	chr11	121424572	A	C	0.155763	0.7238	0.0374714	0.940325	intronic	-0.223	NA	NA	NA	NA	NA	TCF4	USF-1	TRUE	FALSE	FALSE	FALSE	None	0	0	0	NA
74	SORL1	chr11	121424572	A	G	0.307435	0.505202	0.118454	0.776299	intronic	-0.223	NA	NA	NA	NA	NA	TCF4	USF-1	TRUE	FALSE	FALSE	FALSE	RUSH1-alfa	0.215241	0.615125	0.399884	0.538103
74	SORL1	chr11	121424572	A	T	-0.269331	0.599779	-0.0725484	0.869263	intronic	-0.223	NA	NA	NA	NA	NA	TCF4	USF-1	TRUE	FALSE	FALSE	FALSE	None	0	0	0	NA
75	SORL1	chr11	121424573	A	C	0.064691	0.900073	0.0360221	0.940325	intronic	-3.7	NA	NA	NA	NA	NA	TCF4	USF-1	TRUE	FALSE	FALSE	FALSE	None	0	0	0	NA
75	SORL1	chr11	121424573	A	G	-0.155	0.823519	-0.0667295	0.908652	intronic	-3.7	NA	NA	NA	NA	NA	TCF4	USF-1	TRUE	FALSE	FALSE	FALSE	None	0	0	0	NA
75	SORL1	chr11	121424573	A	T	0.220495	0.643269	-0.117224	0.776299	intronic	-3.7	NA	NA	NA	NA	NA	TCF4	USF-1	TRUE	FALSE	FALSE	FALSE	None	0	0	0	NA
76	SORL1	chr11	121424574	T	A	0.050996	0.917081	-0.0230081	0.963626	intronic	-6.94	NA	NA	NA	NA	NA	TCF4	USF-1	TRUE	FALSE	FALSE	FALSE	M00926.AP-1	0.675125	0.266841	0.408284	0.667102
76	SORL1	chr11	121424574	T	C	-0.0517336	0.92211	-0.0590601	0.875279	intronic	-6.94	NA	NA	NA	NA	NA	TCF4	USF-1	TRUE	FALSE	FALSE	FALSE	M00926.AP-1	0.675125	0.266841	0.408284	0.667102
76	SORL1	chr11	121424574	T	G	-0.101931	0.866611	-0.108704	0.788465	intronic	-6.94	NA	NA	NA	NA	NA	TCF4	USF-1	TRUE	FALSE	FALSE	FALSE	M00926.AP-1	0.675125	0.266841	0.408284	0.667102
77	SORL1	chr11	121424575	A	C	-0.117238	0.830459	-0.0956234	0.791374	intronic	-0.189	NA	NA	NA	NA	NA	TCF4	USF-1	TRUE	FALSE	FALSE	FALSE	M00926.AP-1	0.675125	0.266841	0.408284	0.667102
77	SORL1	chr11	121424575	A	G	-0.0771468	0.902639	0.0561825	0.911331	intronic	-0.189	NA	NA	NA	NA	NA	TCF4	USF-1	TRUE	FALSE	FALSE	FALSE	M00926.AP-1	0.675125	0.266841	0.408284	0.667102
77	SORL1	chr11	121424575	A	T	-0.338821	0.549931	-0.116034	0.779901	intronic	-0.189	NA	NA	NA	NA	NA	TCF4	USF-1	TRUE	FALSE	FALSE	FALSE	M00926.AP-1	0.675125	0.266841	0.408284	0.667102
78	SORL1	chr11	121424576	G	A	0.253946	0.373722	0.0160637	0.96808	intronic	3.86	NA	NA	NA	NA	NA	TCF4	USF-1	TRUE	FALSE	FALSE	FALSE	M00926.AP-1	0.675125	0.266841	0.408284	0.667102
78	SORL1	chr11	121424576	G	C	-0.218396	0.603191	-0.00369133	0.998674	intronic	3.86	NA	NA	NA	NA	NA	TCF4	USF-1	TRUE	FALSE	FALSE	FALSE	M00926.AP-1	0.675125	0.266841	0.408284	0.667102
78	SORL1	chr11	121424576	G	T	-0.139423	0.780051	-0.0743225	0.853171	intronic	3.86	NA	NA	NA	NA	NA	TCF4	USF-1	TRUE	FALSE	FALSE	FALSE	M00926.AP-1	0.675125	0.266841	0.408284	0.667102
79	SORL1	chr11	121424577	G	A	-0.222935	0.573837	-0.117678	0.67562	intronic	-0.177	NA	NA	NA	NA	NA	TCF4	USF-1	TRUE	FALSE	FALSE	FALSE	M00926.AP-1	0.675125	0.266841	0.408284	0.667102
79	SORL1	chr11	121424577	G	C	-0.0164476	0.977983	0.0777536	0.777835	intronic	-0.177	NA	NA	NA	NA	NA	TCF4	USF-1	TRUE	FALSE	FALSE	FALSE	M00926.AP-1	0.675125	0.266841	0.408284	0.667102
79	SORL1	chr11	121424577	G	T	0.154726	0.732318	0.109788	0.73752	intronic	-0.177	NA	NA	NA	NA	NA	TCF4	USF-1	TRUE	FALSE	FALSE	FALSE	M00926.AP-1	0.675125	0.266841	0.408284	0.667102
80	SORL1	chr11	121424578	T	A	0.0293485	0.950074	-0.0378431	0.922041	intronic	-7.17	NA	NA	NA	NA	NA	TCF4	USF-1	TRUE	FALSE	FALSE	FALSE	M00926.AP-1	0.675125	0.266841	0.408284	0.667102
80	SORL1	chr11	121424578	T	C	-0.228546	0.618737	-0.00293723	0.998674	intronic	-7.17	NA	NA	NA	NA	NA	TCF4	USF-1	TRUE	FALSE	FALSE	FALSE	M00926.AP-1	0.675125	0.266841	0.408284	0.667102
80	SORL1	chr11	121424578	T	G	0.0189209	0.980064	-0.131737	0.739601	intronic	-7.17	NA	NA	NA	NA	NA	TCF4	USF-1	TRUE	FALSE	FALSE	FALSE	M00926.AP-1	0.675125	0.266841	0.408284	0.667102
81	SORL1	chr11	121424579	C	A	-0.0769724	0.896251	-0.116995	0.760999	intronic	1.97	NA	NA	NA	NA	NA	TCF4	USF-1	TRUE	FALSE	FALSE	FALSE	M00926.AP-1	0.675125	0.266841	0.408284	0.667102
81	SORL1	chr11	121424579	C	G	-0.0017392	0.997862	0.0248263	0.96808	intronic	1.97	NA	NA	NA	NA	NA	TCF4	USF-1	TRUE	FALSE	FALSE	FALSE	M00926.AP-1	0.675125	0.266841	0.408284	0.667102
81	SORL1	chr11	121424579	C	T	0.220821	0.643269	0.0282565	0.965015	intronic	1.97	NA	NA	NA	NA	NA	TCF4	USF-1	TRUE	FALSE	FALSE	FALSE	M00926.AP-1	0.675125	0.266841	0.408284	0.667102
82	SORL1	chr11	121424580	A	C	0.107038	0.818174	0.0830541	0.790072	intronic	1.55	NA	NA	NA	NA	NA	TCF4	USF-1	TRUE	FALSE	FALSE	FALSE	M00926.AP-1	0.675125	0.266841	0.408284	0.667102
82	SORL1	chr11	121424580	A	G	0.0487024	0.935367	-0.232335	0.48372	intronic	1.55	NA	NA	NA	NA	NA	TCF4	USF-1	TRUE	FALSE	FALSE	FALSE	M00926.AP-1	0.675125	0.266841	0.408284	0.667102
82	SORL1	chr11	121424580	A	T	-0.157197	0.769957	-0.112595	0.773881	intronic	1.55	NA	NA	NA	NA	NA	TCF4	USF-1	TRUE	FALSE	FALSE	FALSE	M00926.AP-1	0.675125	0.266841	0.408284	0.667102
83	SORL1	chr11	121424581	G	A	-0.186808	0.643269	0.108137	0.678414	intronic	2.94	NA	NA	NA	NA	NA	TCF4	USF-1	TRUE	FALSE	FALSE	FALSE	M00926.AP-1	0.675125	0.266841	0.408284	0.667102
83	SORL1	chr11	121424581	G	C	-0.141101	0.738636	-0.114509	0.68765	intronic	2.94	NA	NA	NA	NA	NA	TCF4	USF-1	TRUE	FALSE	FALSE	FALSE	M00926.AP-1	0.675125	0.266841	0.408284	0.667102
83	SORL1	chr11	121424581	G	T	-0.115697	0.818174	-0.0183985	0.969373	intronic	2.94	NA	NA	NA	NA	NA	TCF4	USF-1	TRUE	FALSE	FALSE	FALSE	M00926.AP-1	0.675125	0.266841	0.408284	0.667102
84	SORL1	chr11	121424582	A	C	-0.13247	0.793052	-0.0403148	0.934277	intronic	-2.99	NA	NA	NA	NA	NA	TCF4	USF-1	TRUE	FALSE	FALSE	FALSE	None	0	0	0	NA
84	SORL1	chr11	121424582	A	G	0.155852	0.78294	-0.0539709	0.924243	intronic	-2.99	NA	NA	NA	NA	NA	TCF4	USF-1	TRUE	FALSE	FALSE	FALSE	None	0	0	0	NA
84	SORL1	chr11	121424582	A	T	-0.663826	0.115432	-0.135296	0.711984	intronic	-2.99	NA	NA	NA	NA	NA	TCF4	USF-1	TRUE	FALSE	FALSE	FALSE	None	0	0	0	NA
85	SORL1	chr11	121424583	T	A	-0.0832136	0.866202	-0.0624071	0.865485	intronic	-6.9	NA	NA	NA	NA	NA	TCF4	USF-1	TRUE	FALSE	FALSE	FALSE	None	0	0	0	NA
85	SORL1	chr11	121424583	T	C	0.250831	0.564785	0.0903121	0.813816	intronic	-6.9	NA	NA	NA	NA	NA	TCF4	USF-1	TRUE	FALSE	FALSE	FALSE	None	0	0	0	NA
85	SORL1	chr11	121424583	T	G	0.214535	0.641911	0.103955	0.777055	intronic	-6.9	NA	NA	NA	NA	NA	TCF4	USF-1	TRUE	FALSE	FALSE	FALSE	None	0	0	0	NA
86	SORL1	chr11	121424584	G	A	0.123609	0.747419	-0.0353293	0.930296	intronic	-5.54	NA	NA	NA	NA	NA	TCF4	USF-1	TRUE	FALSE	FALSE	FALSE	None	0	0	0	NA
86	SORL1	chr11	121424584	G	C	0.0762716	0.871493	-0.165438	0.545546	intronic	-5.54	NA	NA	NA	NA	NA	TCF4	USF-1	TRUE	FALSE	FALSE	FALSE	None	0	0	0	NA
86	SORL1	chr11	121424584	G	T	-0.138065	0.811242	-0.116998	0.761568	intronic	-5.54	NA	NA	NA	NA	NA	TCF4	USF-1	TRUE	FALSE	FALSE	FALSE	None	0	0	0	NA
87	SORL1	chr11	121424585	T	A	-0.0329377	0.946616	0.0577947	0.871334	intronic	2.59	NA	NA	NA	NA	NA	TCF4	USF-1	TRUE	FALSE	FALSE	FALSE	None	0	0	0	NA
87	SORL1	chr11	121424585	T	C	-0.282901	0.495482	-0.124302	0.685341	intronic	2.59	NA	NA	NA	NA	NA	TCF4	USF-1	TRUE	FALSE	FALSE	FALSE	None	0	0	0	NA
87	SORL1	chr11	121424585	T	G	0.0883714	0.868831	0.0414969	0.940325	intronic	2.59	NA	NA	NA	NA	NA	TCF4	USF-1	TRUE	FALSE	FALSE	FALSE	M01033.HNF4	0.213833	0.5355	0.321667	0.515184
88	SORL1	chr11	121424586	G	A	-0.161677	0.695089	-0.211357	0.248444	intronic	0.777	NA	NA	NA	NA	NA	TCF4	USF-1	TRUE	FALSE	FALSE	FALSE	None	0	0	0	NA
88	SORL1	chr11	121424586	G	C	-0.00938935	0.989605	-0.055022	0.881874	intronic	0.777	NA	NA	NA	NA	NA	TCF4	USF-1	TRUE	FALSE	FALSE	FALSE	None	0	0	0	NA
88	SORL1	chr11	121424586	G	T	-0.0938031	0.866611	-0.0281973	0.960933	intronic	0.777	NA	NA	NA	NA	NA	TCF4	USF-1	TRUE	FALSE	FALSE	FALSE	None	0	0	0	NA
89	SORL1	chr11	121424587	C	A	-0.327223	0.535504	-0.164821	0.638145	intronic	2.83	NA	NA	NA	NA	NA	TCF4	USF-1	TRUE	FALSE	FALSE	FALSE	None	0	0	0	NA
89	SORL1	chr11	121424587	C	G	-0.0785502	0.92211	0.113507	0.81842	intronic	2.83	NA	NA	NA	NA	NA	TCF4	USF-1	TRUE	FALSE	FALSE	FALSE	None	0	0	0	NA
89	SORL1	chr11	121424587	C	T	-0.134777	0.828243	-0.199539	0.561189	intronic	2.83	NA	NA	NA	NA	NA	TCF4	USF-1	TRUE	FALSE	FALSE	FALSE	None	0	0	0	NA
90	SORL1	chr11	121424588	T	A	-0.0791672	0.866611	0.0614466	0.863506	intronic	-3.02	NA	NA	NA	NA	NA	TCF4	USF-1	TRUE	FALSE	FALSE	FALSE	None	0	0	0	NA
90	SORL1	chr11	121424588	T	C	-0.467354	0.232782	0.0185693	0.969373	intronic	-3.02	NA	NA	NA	NA	NA	TCF4	USF-1	TRUE	FALSE	FALSE	FALSE	None	0	0	0	NA
90	SORL1	chr11	121424588	T	G	0.322507	0.409112	0.177834	0.515697	intronic	-3.02	NA	NA	NA	NA	NA	TCF4	USF-1	TRUE	FALSE	FALSE	FALSE	None	0	0	0	NA
91	SORL1	chr11	121424589	A	C	-0.385924	0.351789	-0.184205	0.48372	intronic	-4.05	NA	NA	NA	NA	NA	TCF4	USF-1	TRUE	FALSE	FALSE	FALSE	M01033.HNF4	0.361833	0.591167	0.229333	0.515184
91	SORL1	chr11	121424589	A	G	-0.487081	0.343353	-0.163169	0.676831	intronic	-4.05	NA	NA	NA	NA	NA	TCF4	USF-1	TRUE	FALSE	FALSE	FALSE	None	0	0	0	NA
91	SORL1	chr11	121424589	A	T	-0.0089261	0.991248	-0.00613625	0.998674	intronic	-4.05	NA	NA	NA	NA	NA	TCF4	USF-1	TRUE	FALSE	FALSE	FALSE	None	0	0	0	NA
92	SORL1	chr11	121424590	G	A	-0.123319	0.760988	0.00202141	0.998674	intronic	1.8	NA	NA	NA	NA	NA	TCF4	USF-1	TRUE	FALSE	FALSE	FALSE	None	0	0	0	NA
92	SORL1	chr11	121424590	G	C	0.00327904	0.996267	-0.0280093	0.951774	intronic	1.8	NA	NA	NA	NA	NA	TCF4	USF-1	TRUE	FALSE	FALSE	FALSE	None	0	0	0	NA
92	SORL1	chr11	121424590	G	T	0.138418	0.760042	0.152072	0.551058	intronic	1.8	NA	NA	NA	NA	NA	TCF4	USF-1	TRUE	FALSE	FALSE	FALSE	None	0	0	0	NA
93	SORL1	chr11	121424591	G	A	-0.148759	0.738062	-0.0831557	0.790055	intronic	3.28	NA	NA	NA	NA	NA	TCF4	USF-1	TRUE	FALSE	FALSE	FALSE	None	0	0	0	NA
93	SORL1	chr11	121424591	G	C	-0.30684	0.430834	-0.184809	0.386674	intronic	3.28	NA	NA	NA	NA	NA	TCF4	USF-1	TRUE	FALSE	FALSE	FALSE	None	0	0	0	NA
93	SORL1	chr11	121424591	G	T	-0.404761	0.339222	-0.170347	0.542181	intronic	3.28	NA	NA	NA	NA	NA	TCF4	USF-1	TRUE	FALSE	FALSE	FALSE	RUSH1-alfa	0.311375	0.688625	0.37725	0.538103
94	SORL1	chr11	121424592	A	C	0.0171354	0.979604	-0.0672572	0.86113	intronic	-1.54	NA	NA	NA	NA	NA	TCF4	USF-1	TRUE	FALSE	FALSE	FALSE	None	0	0	0	NA
94	SORL1	chr11	121424592	A	G	-0.32128	0.595036	-0.126632	0.776299	intronic	-1.54	NA	NA	NA	NA	NA	TCF4	USF-1	TRUE	FALSE	FALSE	FALSE	None	0	0	0	NA
94	SORL1	chr11	121424592	A	T	0.184958	0.705979	-0.116548	0.776299	intronic	-1.54	NA	NA	NA	NA	NA	TCF4	USF-1	TRUE	FALSE	FALSE	FALSE	None	0	0	0	NA
95	SORL1	chr11	121424593	C	A	-0.181067	0.760988	0.00862231	0.995466	intronic	-1.34	NA	NA	NA	NA	NA	TCF4	USF-1	TRUE	FALSE	FALSE	FALSE	None	0	0	0	NA
95	SORL1	chr11	121424593	C	G	-0.534263	0.46038	-0.244766	0.583782	intronic	-1.34	NA	NA	NA	NA	NA	TCF4	USF-1	TRUE	FALSE	FALSE	FALSE	None	0	0	0	NA
95	SORL1	chr11	121424593	C	T	-0.269381	0.643269	0.00776731	0.997338	intronic	-1.34	NA	NA	NA	NA	NA	TCF4	USF-1	TRUE	FALSE	FALSE	FALSE	None	0	0	0	NA
96	SORL1	chr11	121424594	C	A	-0.358081	0.52468	-0.273176	0.331163	intronic	1.08	NA	NA	NA	NA	NA	TCF4	USF-1	TRUE	FALSE	FALSE	FALSE	None	0	0	0	NA
96	SORL1	chr11	121424594	C	G	-1.27135	0.0210499	-0.141403	0.762692	intronic	1.08	NA	NA	NA	NA	NA	TCF4	USF-1	TRUE	FALSE	FALSE	FALSE	None	0	0	0	NA
96	SORL1	chr11	121424594	C	T	-0.231612	0.732646	-0.136882	0.777055	intronic	1.08	NA	NA	NA	NA	NA	TCF4	USF-1	TRUE	FALSE	FALSE	FALSE	None	0	0	0	NA
97	SORL1	chr11	121424595	T	A	0.0852998	0.855469	-0.181729	0.455487	intronic	0.138	NA	NA	NA	NA	NA	TCF4	USF-1	TRUE	FALSE	FALSE	FALSE	None	0	0	0	NA
97	SORL1	chr11	121424595	T	C	-0.172484	0.732318	-0.12892	0.698141	intronic	0.138	NA	NA	NA	NA	NA	TCF4	USF-1	TRUE	FALSE	FALSE	FALSE	None	0	0	0	NA
97	SORL1	chr11	121424595	T	G	-0.00457827	0.996206	-0.189374	0.566438	intronic	0.138	NA	NA	NA	NA	NA	TCF4	USF-1	TRUE	FALSE	FALSE	FALSE	None	0	0	0	NA
98	SORL1	chr11	121424596	C	A	0.0654368	0.903029	-0.201068	0.48372	intronic	-2.27	NA	NA	NA	NA	NA	TCF4	USF-1	TRUE	FALSE	FALSE	FALSE	None	0	0	0	NA
98	SORL1	chr11	121424596	C	G	-0.215235	0.725953	-0.180102	0.633502	intronic	-2.27	NA	NA	NA	NA	NA	TCF4	USF-1	TRUE	FALSE	FALSE	FALSE	M01033.HNF4	0.206073	0.518667	0.312593	0.515184
98	SORL1	chr11	121424596	C	T	0.238253	0.599779	-0.0711266	0.871334	intronic	-2.27	NA	NA	NA	NA	NA	TCF4	USF-1	TRUE	FALSE	FALSE	FALSE	None	0	0	0	NA
99	SORL1	chr11	121424597	T	A	0.149742	0.750742	0.0637064	0.871334	intronic	-5.99	NA	NA	NA	NA	NA	TCF4	USF-1	TRUE	FALSE	FALSE	FALSE	None	0	0	0	NA
99	SORL1	chr11	121424597	T	C	0.0103425	0.990462	-0.0939137	0.846374	intronic	-5.99	NA	NA	NA	NA	NA	TCF4	USF-1	TRUE	FALSE	FALSE	FALSE	None	0	0	0	NA
99	SORL1	chr11	121424597	T	G	-0.207818	0.738062	0.0484217	0.934277	intronic	-5.99	NA	NA	NA	NA	NA	TCF4	USF-1	TRUE	FALSE	FALSE	FALSE	None	0	0	0	NA
100	SORL1	chr11	121424598	T	A	-0.0956693	0.871493	-0.13751	0.732481	intronic	-1.74	NA	NA	NA	NA	NA	TCF4	USF-1	TRUE	FALSE	FALSE	FALSE	None	0	0	0	NA
100	SORL1	chr11	121424598	T	C	-0.272269	0.64413	0.00143539	0.998674	intronic	-1.74	NA	NA	NA	NA	NA	TCF4	USF-1	TRUE	FALSE	FALSE	FALSE	None	0	0	0	NA
100	SORL1	chr11	121424598	T	G	-0.436416	0.44476	-0.367092	0.120019	intronic	-1.74	NA	NA	NA	NA	NA	TCF4	USF-1	TRUE	FALSE	FALSE	FALSE	None	0	0	0	NA
101	SORL1	chr11	121424599	C	A	0.150399	0.80278	-0.0724116	0.894487	intronic	-0.57	NA	NA	NA	NA	NA	TCF4	USF-1	TRUE	FALSE	FALSE	FALSE	None	0	0	0	NA
101	SORL1	chr11	121424599	C	G	0.0891036	0.902639	0.0253985	0.972224	intronic	-0.57	NA	NA	NA	NA	NA	TCF4	USF-1	TRUE	FALSE	FALSE	FALSE	M01033.HNF4	0.206073	0.567	0.360927	0.515184
101	SORL1	chr11	121424599	C	T	-0.0324619	0.964404	-0.146682	0.739601	intronic	-0.57	NA	NA	NA	NA	NA	TCF4	USF-1	TRUE	FALSE	FALSE	FALSE	None	0	0	0	NA
102	SORL1	chr11	121424600	A	C	0.222165	0.667441	0.130674	0.739601	intronic	-4.95	NA	NA	NA	NA	NA	TCF4	USF-1	TRUE	FALSE	FALSE	FALSE	None	0	0	0	NA
102	SORL1	chr11	121424600	A	G	-0.232533	0.732318	-0.209315	0.595936	intronic	-4.95	NA	NA	NA	NA	NA	TCF4	USF-1	TRUE	FALSE	FALSE	FALSE	None	0	0	0	NA
102	SORL1	chr11	121424600	A	T	-0.0655818	0.92211	0.0791462	0.871334	intronic	-4.95	NA	NA	NA	NA	NA	TCF4	USF-1	TRUE	FALSE	FALSE	FALSE	None	0	0	0	NA
103	SORL1	chr11	121424601	G	A	-0.3407	0.46038	-0.0683405	0.867367	intronic	3.43	NA	NA	NA	NA	NA	TCF4	USF-1	TRUE	FALSE	FALSE	FALSE	None	0	0	0	NA
103	SORL1	chr11	121424601	G	C	0.234928	0.667441	-0.156723	0.73752	intronic	3.43	NA	NA	NA	NA	NA	TCF4	USF-1	TRUE	FALSE	FALSE	FALSE	None	0	0	0	NA
103	SORL1	chr11	121424601	G	T	0.17328	0.730514	-0.00271474	0.998674	intronic	3.43	NA	NA	NA	NA	NA	TCF4	USF-1	TRUE	FALSE	FALSE	FALSE	None	0	0	0	NA
104	SORL1	chr11	121424602	C	A	0.25824	0.598201	0.036385	0.951774	intronic	2.54	NA	NA	NA	NA	NA	TCF4	USF-1	TRUE	FALSE	FALSE	FALSE	None	0	0	0	NA
104	SORL1	chr11	121424602	C	G	-0.0697938	0.935367	-0.205135	0.724755	intronic	2.54	NA	NA	NA	NA	NA	TCF4	USF-1	TRUE	FALSE	FALSE	FALSE	None	0	0	0	NA
104	SORL1	chr11	121424602	C	T	0.155148	0.754018	-0.0806792	0.859949	intronic	2.54	NA	NA	NA	NA	NA	TCF4	USF-1	TRUE	FALSE	FALSE	FALSE	None	0	0	0	NA
105	SORL1	chr11	121424603	A	C	-0.228341	0.758067	-0.00958619	0.99652	intronic	-6.24	NA	NA	NA	NA	NA	TCF4	USF-1	TRUE	FALSE	FALSE	FALSE	None	0	0	0	NA
105	SORL1	chr11	121424603	A	G	0.218533	0.7238	0.0391849	0.955175	intronic	-6.24	NA	NA	NA	NA	NA	TCF4	USF-1	TRUE	FALSE	FALSE	FALSE	None	0	0	0	NA
105	SORL1	chr11	121424603	A	T	0.0668982	0.92211	-0.126845	0.779901	intronic	-6.24	NA	NA	NA	NA	NA	TCF4	USF-1	TRUE	FALSE	FALSE	FALSE	None	0	0	0	NA
106	SORL1	chr11	121424604	T	A	-0.00200696	0.997862	0.0452299	0.934277	intronic	-4.99	NA	NA	NA	NA	NA	TCF4	USF-1	TRUE	FALSE	FALSE	FALSE	None	0	0	0	NA
106	SORL1	chr11	121424604	T	C	0.109294	0.866611	-0.0507872	0.940325	intronic	-4.99	NA	NA	NA	NA	NA	TCF4	USF-1	TRUE	FALSE	FALSE	FALSE	None	0	0	0	NA
106	SORL1	chr11	121424604	T	G	0.339825	0.47317	-0.0308021	0.965721	intronic	-4.99	NA	NA	NA	NA	NA	TCF4	USF-1	TRUE	FALSE	FALSE	FALSE	M01033.HNF4	0.373	0.587333	0.214333	0.515184
107	SORL1	chr11	121424605	C	A	-0.165187	0.808059	-0.390594	0.120019	intronic	0.264	NA	NA	NA	NA	NA	TCF4	USF-1	TRUE	FALSE	FALSE	FALSE	None	0	0	0	NA
107	SORL1	chr11	121424605	C	G	0.138781	0.827112	-0.0183012	0.98812	intronic	0.264	NA	NA	NA	NA	NA	TCF4	USF-1	TRUE	FALSE	FALSE	FALSE	None	0	0	0	NA
107	SORL1	chr11	121424605	C	T	0.289414	0.5129	0.00105953	0.998674	intronic	0.264	NA	NA	NA	NA	NA	TCF4	USF-1	TRUE	FALSE	FALSE	FALSE	None	0	0	0	NA
108	SORL1	chr11	121424606	C	A	-0.268854	0.648579	-0.0939045	0.850961	intronic	-1.25	NA	NA	NA	NA	NA	TCF4	USF-1	TRUE	FALSE	FALSE	FALSE	None	0	0	0	NA
108	SORL1	chr11	121424606	C	G	0.0261734	0.977983	-0.155201	0.739601	intronic	-1.25	NA	NA	NA	NA	NA	TCF4	USF-1	TRUE	FALSE	FALSE	FALSE	None	0	0	0	NA
108	SORL1	chr11	121424606	C	T	-0.101771	0.869697	-0.302245	0.25377	intronic	-1.25	NA	NA	NA	NA	NA	TCF4	USF-1	TRUE	FALSE	FALSE	FALSE	RUSH1-alfa	0.215241	0.568625	0.353384	0.538103
109	SORL1	chr11	121424607	C	A	0.241135	0.598201	-0.116419	0.776299	intronic	0.479	NA	NA	NA	NA	NA	FOXA1_(SC-101058)	FOXA1_(SC-101058)	TRUE	FALSE	FALSE	FALSE	None	0	0	0	NA
109	SORL1	chr11	121424607	C	G	-0.178281	0.810019	0.00266952	0.998674	intronic	0.479	NA	NA	NA	NA	NA	FOXA1_(SC-101058)	FOXA1_(SC-101058)	TRUE	FALSE	FALSE	FALSE	None	0	0	0	NA
109	SORL1	chr11	121424607	C	T	0.277689	0.514657	-0.0745536	0.869263	intronic	0.479	NA	NA	NA	NA	NA	FOXA1_(SC-101058)	FOXA1_(SC-101058)	TRUE	FALSE	FALSE	FALSE	None	0	0	0	NA
110	SORL1	chr11	121424608	C	A	0.16196	0.779129	0.0405318	0.949798	intronic	1.4	NA	NA	NA	NA	NA	FOXA1_(SC-101058)	FOXA1_(SC-101058)	TRUE	FALSE	FALSE	FALSE	None	0	0	0	NA
110	SORL1	chr11	121424608	C	G	-0.093669	0.905328	-0.0048138	0.998674	intronic	1.4	NA	NA	NA	NA	NA	FOXA1_(SC-101058)	FOXA1_(SC-101058)	TRUE	FALSE	FALSE	FALSE	None	0	0	0	NA
110	SORL1	chr11	121424608	C	T	-0.147579	0.818174	-0.0532386	0.921883	intronic	1.4	NA	NA	NA	NA	NA	FOXA1_(SC-101058)	FOXA1_(SC-101058)	TRUE	FALSE	FALSE	FALSE	None	0	0	0	NA
111	SORL1	chr11	121424609	T	A	-0.499083	0.44145	-0.179104	0.691031	intronic	-5.52	NA	NA	NA	NA	NA	FOXA1_(SC-101058)	FOXA1_(SC-101058)	TRUE	FALSE	FALSE	FALSE	M00967.HNF4	0.723556	0.2326	0.490956	0.581499
111	SORL1	chr11	121424609	T	C	0.0803041	0.92211	-0.22876	0.662805	intronic	-5.52	NA	NA	NA	NA	NA	FOXA1_(SC-101058)	FOXA1_(SC-101058)	TRUE	FALSE	FALSE	FALSE	M00967.HNF4	0.723556	0.2326	0.490956	0.581499
111	SORL1	chr11	121424609	T	G	0.261424	0.599779	-0.185986	0.642293	intronic	-5.52	NA	NA	NA	NA	NA	FOXA1_(SC-101058)	FOXA1_(SC-101058)	TRUE	FALSE	FALSE	FALSE	M00967.HNF4	0.723556	0.2326	0.490956	0.581499
112	SORL1	chr11	121424610	G	A	0.070139	0.92211	-2.65855e-05	0.999841	intronic	0.147	NA	NA	NA	NA	NA	FOXA1_(SC-101058)	FOXA1_(SC-101058)	TRUE	FALSE	FALSE	FALSE	M00967.HNF4	0.723556	0.2326	0.490956	0.581499
112	SORL1	chr11	121424610	G	C	0.403736	0.57634	0.165573	0.790055	intronic	0.147	NA	NA	NA	NA	NA	FOXA1_(SC-101058)	FOXA1_(SC-101058)	TRUE	FALSE	FALSE	FALSE	M00967.HNF4	0.723556	0.2326	0.490956	0.581499
112	SORL1	chr11	121424610	G	T	-0.473023	0.332355	-0.335063	0.120341	intronic	0.147	NA	NA	NA	NA	NA	FOXA1_(SC-101058)	FOXA1_(SC-101058)	TRUE	FALSE	FALSE	FALSE	M00967.HNF4	0.723556	0.2326	0.490956	0.581499
113	SORL1	chr11	121424611	G	A	-0.158385	0.845893	-0.0152204	0.993379	intronic	-0.744	NA	NA	NA	NA	NA	FOXA1_(SC-101058)	FOXA1_(SC-101058)	TRUE	FALSE	FALSE	FALSE	M00967.HNF4	0.723556	0.2326	0.490956	0.581499
113	SORL1	chr11	121424611	G	C	-0.1142	0.898709	-0.00252942	0.998674	intronic	-0.744	NA	NA	NA	NA	NA	FOXA1_(SC-101058)	FOXA1_(SC-101058)	TRUE	FALSE	FALSE	FALSE	M00967.HNF4	0.723556	0.2326	0.490956	0.581499
113	SORL1	chr11	121424611	G	T	0.135174	0.824391	-0.099746	0.844249	intronic	-0.744	NA	NA	NA	NA	NA	FOXA1_(SC-101058)	FOXA1_(SC-101058)	TRUE	FALSE	FALSE	FALSE	M00967.HNF4	0.723556	0.2326	0.490956	0.581499
114	SORL1	chr11	121424612	G	A	-0.216118	0.808059	-0.0775351	0.914383	intronic	-0.584	NA	NA	NA	NA	NA	FOXA1_(SC-101058)	FOXA1_(SC-101058)	TRUE	FALSE	FALSE	FALSE	M00967.HNF4	0.723556	0.393556	0.33	0.581499
114	SORL1	chr11	121424612	G	C	-0.125087	0.864732	0.0917238	0.859949	intronic	-0.584	NA	NA	NA	NA	NA	FOXA1_(SC-101058)	FOXA1_(SC-101058)	TRUE	FALSE	FALSE	FALSE	M00967.HNF4	0.723556	0.307889	0.415667	0.581499
114	SORL1	chr11	121424612	G	T	-0.646886	0.191532	0.0352895	0.951156	intronic	-0.584	NA	NA	NA	NA	NA	FOXA1_(SC-101058)	FOXA1_(SC-101058)	TRUE	FALSE	FALSE	FALSE	M00967.HNF4	0.723556	0.2326	0.490956	0.581499
115	SORL1	chr11	121424613	T	A	0.0944252	0.864128	0.0913379	0.798247	intronic	-3.71	NA	NA	NA	NA	NA	FOXA1_(SC-101058)	FOXA1_(SC-101058)	TRUE	FALSE	FALSE	FALSE	M00967.HNF4	0.723556	0.2326	0.490956	0.581499
115	SORL1	chr11	121424613	T	C	0.220793	0.689057	0.0389137	0.951774	intronic	-3.71	NA	NA	NA	NA	NA	FOXA1_(SC-101058)	FOXA1_(SC-101058)	TRUE	FALSE	FALSE	FALSE	M00967.HNF4	0.723556	0.2326	0.490956	0.581499
115	SORL1	chr11	121424613	T	G	-0.0760503	0.895162	0.0598396	0.881874	intronic	-3.71	NA	NA	NA	NA	NA	FOXA1_(SC-101058)	FOXA1_(SC-101058)	TRUE	FALSE	FALSE	FALSE	M00967.HNF4	0.723556	0.261667	0.461889	0.581499
116	SORL1	chr11	121424614	C	A	-0.0838483	0.866611	0.00761421	0.995043	intronic	0.233	NA	NA	NA	NA	NA	FOXA1_(SC-101058)	FOXA1_(SC-101058)	TRUE	FALSE	FALSE	FALSE	M00967.HNF4	0.723556	0.2326	0.490956	0.581499
116	SORL1	chr11	121424614	C	G	0.204099	0.598201	0.21565	0.190808	intronic	0.233	NA	NA	NA	NA	NA	FOXA1_(SC-101058)	FOXA1_(SC-101058)	TRUE	FALSE	FALSE	FALSE	M00967.HNF4	0.723556	0.2326	0.490956	0.581499
116	SORL1	chr11	121424614	C	T	-0.0542761	0.902639	-0.0323747	0.940325	intronic	0.233	NA	NA	NA	NA	NA	FOXA1_(SC-101058)	FOXA1_(SC-101058)	TRUE	FALSE	FALSE	FALSE	M00967.HNF4	0.723556	0.374	0.349556	0.581499
117	SORL1	chr11	121424615	C	A	-0.143054	0.760988	-0.263531	0.160739	intronic	0.351	NA	NA	NA	NA	NA	FOXA1_(SC-101058)	FOXA1_(SC-101058)	TRUE	FALSE	FALSE	FALSE	M00967.HNF4	0.723556	0.2326	0.490956	0.581499
117	SORL1	chr11	121424615	C	G	0.424594	0.0945385	0.123094	0.655114	intronic	0.351	NA	NA	NA	NA	NA	FOXA1_(SC-101058)	FOXA1_(SC-101058)	TRUE	FALSE	FALSE	FALSE	M00967.HNF4	0.723556	0.2326	0.490956	0.581499
117	SORL1	chr11	121424615	C	T	0.0700062	0.868831	0.172471	0.324045	intronic	0.351	NA	NA	NA	NA	NA	FOXA1_(SC-101058)	FOXA1_(SC-101058)	TRUE	FALSE	FALSE	FALSE	M00967.HNF4	0.723556	0.2326	0.490956	0.581499
118	SORL1	chr11	121424616	A	C	-0.136534	0.826664	-0.114517	0.785688	intronic	0.826	NA	NA	NA	NA	NA	FOXA1_(SC-101058)	FOXA1_(SC-101058)	TRUE	FALSE	FALSE	FALSE	M00967.HNF4	0.723556	0.2326	0.490956	0.581499
118	SORL1	chr11	121424616	A	G	-0.224366	0.64413	-0.189035	0.499113	intronic	0.826	NA	NA	NA	NA	NA	FOXA1_(SC-101058)	FOXA1_(SC-101058)	TRUE	FALSE	FALSE	FALSE	M00967.HNF4	0.723556	0.2326	0.490956	0.581499
118	SORL1	chr11	121424616	A	T	-0.191513	0.644667	-0.166263	0.48372	intronic	0.826	NA	NA	NA	NA	NA	FOXA1_(SC-101058)	FOXA1_(SC-101058)	TRUE	FALSE	FALSE	FALSE	M00967.HNF4	0.723556	0.2326	0.490956	0.581499
119	SORL1	chr11	121424617	A	C	0.0745437	0.900783	0.095252	0.813816	intronic	-2.34	NA	NA	NA	NA	NA	FOXA1_(SC-101058)	FOXA1_(SC-101058)	TRUE	FALSE	FALSE	FALSE	M00967.HNF4	0.723556	0.2326	0.490956	0.581499
119	SORL1	chr11	121424617	A	G	-0.34466	0.399569	-0.136231	0.642039	intronic	-2.34	NA	NA	NA	NA	NA	FOXA1_(SC-101058)	FOXA1_(SC-101058)	TRUE	FALSE	FALSE	FALSE	M00967.HNF4	0.723556	0.2326	0.490956	0.581499
119	SORL1	chr11	121424617	A	T	0.128836	0.776973	-0.00932647	0.993379	intronic	-2.34	NA	NA	NA	NA	NA	FOXA1_(SC-101058)	FOXA1_(SC-101058)	TRUE	FALSE	FALSE	FALSE	M00967.HNF4	0.723556	0.2326	0.490956	0.581499
120	SORL1	chr11	121424618	C	A	0.0270055	0.959103	-0.0807803	0.81842	intronic	-1.25	NA	NA	NA	NA	NA	FOXA1_(SC-101058)	FOXA1_(SC-101058)	TRUE	FALSE	FALSE	FALSE	None	0	0	0	NA
120	SORL1	chr11	121424618	C	G	-0.103008	0.824703	-0.00180044	0.998674	intronic	-1.25	NA	NA	NA	NA	NA	FOXA1_(SC-101058)	FOXA1_(SC-101058)	TRUE	FALSE	FALSE	FALSE	None	0	0	0	NA
120	SORL1	chr11	121424618	C	T	-0.279487	0.478106	-0.00485809	0.998674	intronic	-1.25	NA	NA	NA	NA	NA	FOXA1_(SC-101058)	FOXA1_(SC-101058)	TRUE	FALSE	FALSE	FALSE	None	0	0	0	NA
121	SORL1	chr11	121424619	C	A	-0.360506	0.396192	-0.0197646	0.96808	intronic	3.51	NA	NA	NA	NA	NA	FOXA1_(SC-101058)	FOXA1_(SC-101058)	TRUE	FALSE	FALSE	FALSE	None	0	0	0	NA
121	SORL1	chr11	121424619	C	G	-0.347761	0.405052	-0.247825	0.195384	intronic	3.51	NA	NA	NA	NA	NA	FOXA1_(SC-101058)	FOXA1_(SC-101058)	TRUE	FALSE	FALSE	FALSE	None	0	0	0	NA
121	SORL1	chr11	121424619	C	T	-0.13366	0.746928	-0.00931777	0.99056	intronic	3.51	NA	NA	NA	NA	NA	FOXA1_(SC-101058)	FOXA1_(SC-101058)	TRUE	FALSE	FALSE	FALSE	None	0	0	0	NA
122	SORL1	chr11	121424620	T	A	0.253564	0.527566	-0.0334032	0.950017	intronic	0.392	NA	NA	NA	NA	NA	FOXA1_(SC-101058)	FOXA1_(SC-101058)	TRUE	FALSE	FALSE	FALSE	None	0	0	0	NA
122	SORL1	chr11	121424620	T	C	-0.146685	0.828243	-0.0684281	0.904827	intronic	0.392	NA	NA	NA	NA	NA	FOXA1_(SC-101058)	FOXA1_(SC-101058)	TRUE	FALSE	FALSE	FALSE	None	0	0	0	NA
122	SORL1	chr11	121424620	T	G	-0.0488825	0.92211	-0.161118	0.57164	intronic	0.392	NA	NA	NA	NA	NA	FOXA1_(SC-101058)	FOXA1_(SC-101058)	TRUE	FALSE	FALSE	FALSE	None	0	0	0	NA
123	SORL1	chr11	121424621	C	A	-0.103375	0.82287	-0.14241	0.565772	intronic	-1.61	NA	NA	NA	NA	NA	FOXA1_(SC-101058)	FOXA1_(SC-101058)	TRUE	FALSE	FALSE	FALSE	None	0	0	0	NA
123	SORL1	chr11	121424621	C	G	-0.257417	0.535504	-0.112233	0.71215	intronic	-1.61	NA	NA	NA	NA	NA	FOXA1_(SC-101058)	FOXA1_(SC-101058)	TRUE	FALSE	FALSE	FALSE	M01033.HNF4	0.206073	0.549333	0.34326	0.515184
123	SORL1	chr11	121424621	C	T	-0.161374	0.689057	0.00216241	0.998674	intronic	-1.61	NA	NA	NA	NA	NA	FOXA1_(SC-101058)	FOXA1_(SC-101058)	TRUE	FALSE	FALSE	FALSE	None	0	0	0	NA
124	SORL1	chr11	121424622	C	A	-0.179711	0.680917	0.0894357	0.762692	intronic	-1.11	NA	NA	NA	NA	NA	FOXA1_(SC-101058)	FOXA1_(SC-101058)	TRUE	FALSE	FALSE	FALSE	None	0	0	0	NA
124	SORL1	chr11	121424622	C	G	-0.129357	0.791645	0.0751223	0.830216	intronic	-1.11	NA	NA	NA	NA	NA	FOXA1_(SC-101058)	FOXA1_(SC-101058)	TRUE	FALSE	FALSE	FALSE	None	0	0	0	NA
124	SORL1	chr11	121424622	C	T	-0.255334	0.478106	0.024103	0.951774	intronic	-1.11	NA	NA	NA	NA	NA	FOXA1_(SC-101058)	FOXA1_(SC-101058)	TRUE	FALSE	FALSE	FALSE	None	0	0	0	NA
125	SORL1	chr11	121424623	C	A	0.0682474	0.877877	-0.175943	0.465333	intronic	0.04	NA	NA	NA	NA	NA	p300	p300	TRUE	FALSE	FALSE	FALSE	None	0	0	0	NA
125	SORL1	chr11	121424623	C	G	-0.107701	0.840904	-0.0593712	0.880089	intronic	0.04	NA	NA	NA	NA	NA	p300	p300	TRUE	FALSE	FALSE	FALSE	None	0	0	0	NA
125	SORL1	chr11	121424623	C	T	-0.35787	0.278254	-0.249518	0.0857807	intronic	0.04	NA	NA	NA	NA	NA	p300	p300	TRUE	FALSE	FALSE	FALSE	None	0	0	0	NA
126	SORL1	chr11	121424624	A	C	-0.395365	0.470498	-0.125689	0.762692	intronic	-1.33	NA	NA	NA	NA	NA	p300	p300	TRUE	FALSE	FALSE	FALSE	None	0	0	0	NA
126	SORL1	chr11	121424624	A	G	-0.149113	0.797563	-0.156655	0.675993	intronic	-1.33	NA	NA	NA	NA	NA	p300	p300	TRUE	FALSE	FALSE	FALSE	None	0	0	0	NA
126	SORL1	chr11	121424624	A	T	-0.237655	0.577046	-0.0184884	0.96808	intronic	-1.33	NA	NA	NA	NA	NA	p300	p300	TRUE	FALSE	FALSE	FALSE	None	0	0	0	NA
127	SORL1	chr11	121424625	C	A	0.239145	0.490737	0.0107187	0.990017	intronic	-1.72	NA	NA	NA	NA	NA	p300	p300	TRUE	FALSE	FALSE	FALSE	None	0	0	0	NA
127	SORL1	chr11	121424625	C	G	-0.314539	0.559309	-0.178723	0.586395	intronic	-1.72	NA	NA	NA	NA	NA	p300	p300	TRUE	FALSE	FALSE	FALSE	None	0	0	0	NA
127	SORL1	chr11	121424625	C	T	0.0115702	0.980918	-0.154793	0.505504	intronic	-1.72	NA	NA	NA	NA	NA	p300	p300	TRUE	FALSE	FALSE	FALSE	None	0	0	0	NA
128	SORL1	chr11	121424626	G	A	0.0549854	0.92211	-0.129487	0.72273	intronic	-6.28	NA	NA	NA	NA	NA	HNF4G_(SC-6558)	HNF4G_(SC-6558)	TRUE	FALSE	FALSE	FALSE	None	0	0	0	NA
128	SORL1	chr11	121424626	G	C	-0.456052	0.347013	-0.0737845	0.869263	intronic	-6.28	NA	NA	NA	NA	NA	HNF4G_(SC-6558)	HNF4G_(SC-6558)	TRUE	FALSE	FALSE	FALSE	None	0	0	0	NA
128	SORL1	chr11	121424626	G	T	0.205239	0.643269	0.24301	0.178813	intronic	-6.28	NA	NA	NA	NA	NA	HNF4G_(SC-6558)	HNF4G_(SC-6558)	TRUE	FALSE	FALSE	FALSE	None	0	0	0	NA
129	SORL1	chr11	121424627	T	A	0.328684	0.310828	-0.0778515	0.846374	intronic	-7.54	NA	NA	NA	NA	NA	HNF4G_(SC-6558)	HNF4G_(SC-6558)	TRUE	FALSE	FALSE	FALSE	None	0	0	0	NA
129	SORL1	chr11	121424627	T	C	0.201693	0.70532	-0.132301	0.762692	intronic	-7.54	NA	NA	NA	NA	NA	HNF4G_(SC-6558)	HNF4G_(SC-6558)	TRUE	FALSE	FALSE	FALSE	None	0	0	0	NA
129	SORL1	chr11	121424627	T	G	-0.0095765	0.990603	-0.262963	0.325196	intronic	-7.54	NA	NA	NA	NA	NA	HNF4G_(SC-6558)	HNF4G_(SC-6558)	TRUE	FALSE	FALSE	FALSE	None	0	0	0	NA
130	SORL1	chr11	121424628	G	A	0.0711612	0.88674	-0.0784295	0.842944	intronic	-0.336	NA	NA	NA	NA	NA	HNF4G_(SC-6558)	HNF4G_(SC-6558)	TRUE	FALSE	FALSE	FALSE	None	0	0	0	NA
130	SORL1	chr11	121424628	G	C	0.339946	0.413474	0.0362891	0.951096	intronic	-0.336	NA	NA	NA	NA	NA	HNF4G_(SC-6558)	HNF4G_(SC-6558)	TRUE	FALSE	FALSE	FALSE	None	0	0	0	NA
130	SORL1	chr11	121424628	G	T	-0.561346	0.206949	-0.118607	0.749544	intronic	-0.336	NA	NA	NA	NA	NA	HNF4G_(SC-6558)	HNF4G_(SC-6558)	TRUE	FALSE	FALSE	FALSE	None	0	0	0	NA
131	SORL1	chr11	121424629	T	A	0.174474	0.732105	0.0464547	0.928621	intronic	1.75	NA	NA	NA	NA	NA	HNF4G_(SC-6558)	HNF4G_(SC-6558)	TRUE	FALSE	FALSE	FALSE	None	0	0	0	NA
131	SORL1	chr11	121424629	T	C	-0.0663144	0.922082	-0.0412813	0.945086	intronic	1.75	NA	NA	NA	NA	NA	HNF4G_(SC-6558)	HNF4G_(SC-6558)	TRUE	FALSE	FALSE	FALSE	None	0	0	0	NA
131	SORL1	chr11	121424629	T	G	-0.105406	0.853784	0.0987387	0.776299	intronic	1.75	NA	NA	NA	NA	NA	HNF4G_(SC-6558)	HNF4G_(SC-6558)	TRUE	FALSE	FALSE	FALSE	None	0	0	0	NA
132	SORL1	chr11	121424630	C	A	-0.0621103	0.895162	-0.10814	0.717764	intronic	-2.44	NA	NA	NA	NA	NA	HNF4G_(SC-6558)	HNF4G_(SC-6558)	TRUE	FALSE	FALSE	FALSE	None	0	0	0	NA
132	SORL1	chr11	121424630	C	G	-0.0162475	0.980064	0.0980929	0.761568	intronic	-2.44	NA	NA	NA	NA	NA	HNF4G_(SC-6558)	HNF4G_(SC-6558)	TRUE	FALSE	FALSE	FALSE	None	0	0	0	NA
132	SORL1	chr11	121424630	C	T	-0.12448	0.750742	-0.025393	0.950017	intronic	-2.44	NA	NA	NA	NA	NA	HNF4G_(SC-6558)	HNF4G_(SC-6558)	TRUE	FALSE	FALSE	FALSE	None	0	0	0	NA
133	SORL1	chr11	121424631	T	A	0.0892445	0.873571	-0.128992	0.746766	intronic	-1.4	NA	NA	NA	NA	NA	HNF4G_(SC-6558)	HNF4G_(SC-6558)	TRUE	FALSE	FALSE	FALSE	M00924.AP-1	0.194784	0.494167	0.299382	0.486961
133	SORL1	chr11	121424631	T	C	-0.150962	0.816361	-0.202	0.572754	intronic	-1.4	NA	NA	NA	NA	NA	HNF4G_(SC-6558)	HNF4G_(SC-6558)	TRUE	FALSE	FALSE	FALSE	None	0	0	0	NA
133	SORL1	chr11	121424631	T	G	0.160612	0.732646	0.0143534	0.98812	intronic	-1.4	NA	NA	NA	NA	NA	HNF4G_(SC-6558)	HNF4G_(SC-6558)	TRUE	FALSE	FALSE	FALSE	None	0	0	0	NA
134	SORL1	chr11	121424632	T	A	0.0839172	0.866611	-0.0699228	0.865485	intronic	2.17	NA	NA	NA	NA	NA	HNF4G_(SC-6558)	HNF4G_(SC-6558)	TRUE	FALSE	FALSE	FALSE	None	0	0	0	NA
134	SORL1	chr11	121424632	T	C	-0.0290837	0.964404	-0.192321	0.563784	intronic	2.17	NA	NA	NA	NA	NA	HNF4G_(SC-6558)	HNF4G_(SC-6558)	TRUE	FALSE	FALSE	FALSE	None	0	0	0	NA
134	SORL1	chr11	121424632	T	G	-0.334578	0.488044	-0.148127	0.668947	intronic	2.17	NA	NA	NA	NA	NA	HNF4G_(SC-6558)	HNF4G_(SC-6558)	TRUE	FALSE	FALSE	FALSE	None	0	0	0	NA
135	SORL1	chr11	121424633	G	A	-0.0680837	0.902639	-0.020916	0.96808	intronic	-2.75	NA	NA	NA	NA	NA	HNF4G_(SC-6558)	HNF4G_(SC-6558)	TRUE	FALSE	FALSE	FALSE	None	0	0	0	NA
135	SORL1	chr11	121424633	G	C	0.00211838	0.997862	-0.182894	0.642293	intronic	-2.75	NA	NA	NA	NA	NA	HNF4G_(SC-6558)	HNF4G_(SC-6558)	TRUE	FALSE	FALSE	FALSE	None	0	0	0	NA
135	SORL1	chr11	121424633	G	T	0.0964284	0.853629	0.0855677	0.80487	intronic	-2.75	NA	NA	NA	NA	NA	HNF4G_(SC-6558)	HNF4G_(SC-6558)	TRUE	FALSE	FALSE	FALSE	None	0	0	0	NA
136	SORL1	chr11	121424634	T	A	-0.285341	0.578916	-0.209643	0.481162	intronic	4.72	NA	NA	NA	NA	NA	HNF4G_(SC-6558)	HNF4G_(SC-6558)	TRUE	FALSE	FALSE	FALSE	None	0	0	0	NA
136	SORL1	chr11	121424634	T	C	0.121565	0.836477	-0.096888	0.837317	intronic	4.72	NA	NA	NA	NA	NA	HNF4G_(SC-6558)	HNF4G_(SC-6558)	TRUE	FALSE	FALSE	FALSE	None	0	0	0	NA
136	SORL1	chr11	121424634	T	G	0.0702077	0.890135	-0.0282322	0.956106	intronic	4.72	NA	NA	NA	NA	NA	HNF4G_(SC-6558)	HNF4G_(SC-6558)	TRUE	FALSE	FALSE	FALSE	None	0	0	0	NA
137	SORL1	chr11	121424635	G	A	-0.566591	0.210133	0.0230543	0.967393	intronic	1.56	NA	NA	NA	NA	NA	HNF4G_(SC-6558)	HNF4G_(SC-6558)	TRUE	FALSE	FALSE	FALSE	None	0	0	0	NA
137	SORL1	chr11	121424635	G	C	0.254688	0.598201	-0.0483469	0.939255	intronic	1.56	NA	NA	NA	NA	NA	HNF4G_(SC-6558)	HNF4G_(SC-6558)	TRUE	FALSE	FALSE	FALSE	RUSH1-alfa	0.39275	0.543125	0.150375	0.538103
137	SORL1	chr11	121424635	G	T	0.355973	0.300806	0.073777	0.863506	intronic	1.56	NA	NA	NA	NA	NA	HNF4G_(SC-6558)	HNF4G_(SC-6558)	TRUE	FALSE	FALSE	FALSE	None	0	0	0	NA
138	SORL1	chr11	121424636	T	A	-0.131861	0.816361	-0.0555407	0.908317	intronic	2.32	NA	NA	NA	NA	NA	HNF4G_(SC-6558)	HNF4G_(SC-6558)	TRUE	FALSE	FALSE	FALSE	None	0	0	0	NA
138	SORL1	chr11	121424636	T	C	0.132801	0.818174	-0.188609	0.595225	intronic	2.32	NA	NA	NA	NA	NA	HNF4G_(SC-6558)	HNF4G_(SC-6558)	TRUE	FALSE	FALSE	FALSE	None	0	0	0	NA
138	SORL1	chr11	121424636	T	G	-0.165646	0.760988	-0.0517545	0.912304	intronic	2.32	NA	NA	NA	NA	NA	HNF4G_(SC-6558)	HNF4G_(SC-6558)	TRUE	FALSE	FALSE	FALSE	None	0	0	0	NA
139	SORL1	chr11	121424637	G	A	-0.00321715	0.997412	0.0787399	0.837317	intronic	-0.744	NA	NA	NA	NA	NA	HNF4G_(SC-6558)	HNF4G_(SC-6558)	TRUE	FALSE	FALSE	FALSE	None	0	0	0	NA
139	SORL1	chr11	121424637	G	C	0.382079	0.260459	0.123049	0.72273	intronic	-0.744	NA	NA	NA	NA	NA	HNF4G_(SC-6558)	HNF4G_(SC-6558)	TRUE	FALSE	FALSE	FALSE	RUSH1-alfa	0.39275	0.566875	0.174125	0.538103
139	SORL1	chr11	121424637	G	T	-0.00449649	0.996206	-0.00119249	0.998674	intronic	-0.744	NA	NA	NA	NA	NA	HNF4G_(SC-6558)	HNF4G_(SC-6558)	TRUE	FALSE	FALSE	FALSE	None	0	0	0	NA
140	SORL1	chr11	121424638	T	A	0.0511195	0.92211	-0.0952905	0.790055	intronic	2.41	NA	NA	NA	NA	NA	HNF4G_(SC-6558)	HNF4G_(SC-6558)	TRUE	FALSE	FALSE	FALSE	None	0	0	0	NA
140	SORL1	chr11	121424638	T	C	0.0271681	0.971393	-0.145961	0.739601	intronic	2.41	NA	NA	NA	NA	NA	HNF4G_(SC-6558)	HNF4G_(SC-6558)	TRUE	FALSE	FALSE	FALSE	None	0	0	0	NA
140	SORL1	chr11	121424638	T	G	-0.146488	0.798562	-0.0781878	0.863506	intronic	2.41	NA	NA	NA	NA	NA	HNF4G_(SC-6558)	HNF4G_(SC-6558)	TRUE	FALSE	FALSE	FALSE	None	0	0	0	NA
141	SORL1	chr11	121424639	C	A	-0.0271489	0.960142	-0.00113746	0.998674	intronic	3.73	NA	NA	NA	NA	NA	HNF4G_(SC-6558)	HNF4G_(SC-6558)	TRUE	FALSE	FALSE	FALSE	None	0	0	0	NA
141	SORL1	chr11	121424639	C	G	-0.258702	0.563578	-0.0926695	0.779901	intronic	3.73	NA	NA	NA	NA	NA	HNF4G_(SC-6558)	HNF4G_(SC-6558)	TRUE	FALSE	FALSE	FALSE	None	0	0	0	NA
141	SORL1	chr11	121424639	C	T	0.217466	0.490737	-0.0303582	0.944436	intronic	3.73	NA	NA	NA	NA	NA	HNF4G_(SC-6558)	HNF4G_(SC-6558)	TRUE	FALSE	FALSE	FALSE	None	0	0	0	NA
142	SORL1	chr11	121424640	T	A	0.0445371	0.937897	-0.304064	0.19919	intronic	2.09	NA	NA	NA	NA	NA	HNF4G_(SC-6558)	HNF4G_(SC-6558)	TRUE	FALSE	FALSE	FALSE	M00926.AP-1	0.266841	0.8185	0.551659	0.667102
142	SORL1	chr11	121424640	T	C	0.0160997	0.980918	-0.102661	0.813816	intronic	2.09	NA	NA	NA	NA	NA	HNF4G_(SC-6558)	HNF4G_(SC-6558)	TRUE	FALSE	FALSE	FALSE	None	0	0	0	NA
142	SORL1	chr11	121424640	T	G	0.0945741	0.863231	-0.0564401	0.904827	intronic	2.09	NA	NA	NA	NA	NA	HNF4G_(SC-6558)	HNF4G_(SC-6558)	TRUE	FALSE	FALSE	FALSE	None	0	0	0	NA
143	SORL1	chr11	121424641	G	A	-0.0091238	0.990603	-0.0243952	0.966756	intronic	2.98	NA	NA	NA	NA	NA	HNF4G_(SC-6558)	HNF4G_(SC-6558)	TRUE	FALSE	FALSE	FALSE	None	0	0	0	NA
143	SORL1	chr11	121424641	G	C	0.0451107	0.935367	-0.0593325	0.904827	intronic	2.98	NA	NA	NA	NA	NA	HNF4G_(SC-6558)	HNF4G_(SC-6558)	TRUE	FALSE	FALSE	FALSE	None	0	0	0	NA
143	SORL1	chr11	121424641	G	T	-0.55992	0.245918	0.123359	0.73752	intronic	2.98	NA	NA	NA	NA	NA	HNF4G_(SC-6558)	HNF4G_(SC-6558)	TRUE	FALSE	FALSE	FALSE	None	0	0	0	NA
144	SORL1	chr11	121424642	G	A	0.0652619	0.902639	-0.159971	0.594879	intronic	2.67	NA	NA	NA	NA	NA	HNF4G_(SC-6558)	HNF4G_(SC-6558)	TRUE	FALSE	FALSE	FALSE	None	0	0	0	NA
144	SORL1	chr11	121424642	G	C	-0.199867	0.686947	-0.0601661	0.881874	intronic	2.67	NA	NA	NA	NA	NA	HNF4G_(SC-6558)	HNF4G_(SC-6558)	TRUE	FALSE	FALSE	FALSE	M00193.NF-1	0.222611	0.418111	0.1955	0.389275
144	SORL1	chr11	121424642	G	T	-0.250111	0.643269	-0.206809	0.505852	intronic	2.67	NA	NA	NA	NA	NA	HNF4G_(SC-6558)	HNF4G_(SC-6558)	TRUE	FALSE	FALSE	FALSE	None	0	0	0	NA
145	SORL1	chr11	121424643	C	A	-0.0177669	0.979459	-0.123084	0.68765	intronic	4.72	NA	NA	NA	NA	NA	HNF4G_(SC-6558)	HNF4G_(SC-6558)	TRUE	FALSE	FALSE	FALSE	None	0	0	0	NA
145	SORL1	chr11	121424643	C	G	-0.080574	0.876814	-0.0635428	0.871334	intronic	4.72	NA	NA	NA	NA	NA	HNF4G_(SC-6558)	HNF4G_(SC-6558)	TRUE	FALSE	FALSE	FALSE	None	0	0	0	NA
145	SORL1	chr11	121424643	C	T	-0.0735581	0.866015	-0.205557	0.19919	intronic	4.72	NA	NA	NA	NA	NA	HNF4G_(SC-6558)	HNF4G_(SC-6558)	TRUE	FALSE	FALSE	FALSE	None	0	0	0	NA
146	SORL1	chr11	121424644	A	C	-0.308066	0.577046	-0.183791	0.589301	splicing	4.71	NA	NA	NA	NA	NA	HNF4G_(SC-6558)	HNF4G_(SC-6558)	TRUE	FALSE	FALSE	FALSE	None	0	0	0	NA
146	SORL1	chr11	121424644	A	G	-0.0813151	0.868831	-0.114023	0.735386	splicing	4.71	NA	NA	NA	NA	NA	HNF4G_(SC-6558)	HNF4G_(SC-6558)	TRUE	FALSE	FALSE	FALSE	None	0	0	0	NA
146	SORL1	chr11	121424644	A	T	-0.262935	0.667359	-0.132173	0.762692	splicing	4.71	NA	NA	NA	NA	NA	HNF4G_(SC-6558)	HNF4G_(SC-6558)	TRUE	FALSE	FALSE	FALSE	None	0	0	0	NA
147	SORL1	chr11	121424645	G	A	0.202375	0.614365	-0.0998444	0.776299	splicing	4.72	NA	NA	NA	NA	NA	HNF4G_(SC-6558)	HNF4G_(SC-6558)	TRUE	FALSE	FALSE	FALSE	None	0	0	0	NA
147	SORL1	chr11	121424645	G	C	-0.333459	0.53037	-0.276236	0.261477	splicing	4.72	NA	NA	NA	NA	NA	HNF4G_(SC-6558)	HNF4G_(SC-6558)	TRUE	FALSE	FALSE	FALSE	None	0	0	0	NA
147	SORL1	chr11	121424645	G	T	0.0500528	0.92211	-0.0613479	0.871334	splicing	4.72	NA	NA	NA	NA	NA	HNF4G_(SC-6558)	HNF4G_(SC-6558)	TRUE	FALSE	FALSE	FALSE	None	0	0	0	NA
148	SORL1	chr11	121424646	A	C	-0.0234431	0.97076	-0.0826772	0.837317	exonic;splicing	4.72	NM_003105	exon17	c.A2267C	p.E756A	nonsynonymous	HNF4G_(SC-6558)	HNF4G_(SC-6558)	TRUE	FALSE	0.04	0.129	None	0	0	0	NA
148	SORL1	chr11	121424646	A	G	0.230792	0.551395	0.191381	0.334659	exonic;splicing	4.72	NM_003105	exon17	c.A2267G	p.E756G	nonsynonymous	HNF4G_(SC-6558)	HNF4G_(SC-6558)	TRUE	FALSE	0.14	0	None	0	0	0	NA
148	SORL1	chr11	121424646	A	T	0.479977	0.0164001	0.0820909	0.776299	exonic;splicing	4.72	NM_003105	exon17	c.A2267T	p.E756V	nonsynonymous	HNF4G_(SC-6558)	HNF4G_(SC-6558)	TRUE	FALSE	0.01	0.002	None	0	0	0	NA
149	SORL1	chr11	121424647	A	C	0.437294	0.15548	-0.122872	0.743851	exonic;splicing	1.06	NM_003105	exon17	c.A2268C	p.E756D	nonsynonymous	HNF4G_(SC-6558)	HNF4G_(SC-6558)	TRUE	FALSE	0.06	0.123	None	0	0	0	NA
149	SORL1	chr11	121424647	A	G	0.139071	0.732646	-0.0287964	0.951096	exonic;splicing	1.06	NM_003105	exon17	c.A2268G	p.E756E	synonymous	HNF4G_(SC-6558)	HNF4G_(SC-6558)	TRUE	FALSE	FALSE	FALSE	None	0	0	0	NA
149	SORL1	chr11	121424647	A	T	-0.217611	0.573837	0.00093062	0.998674	exonic;splicing	1.06	NM_003105	exon17	c.A2268T	p.E756D	nonsynonymous	HNF4G_(SC-6558)	HNF4G_(SC-6558)	TRUE	FALSE	0.06	0.123	None	0	0	0	NA
150	SORL1	chr11	121424648	G	A	0.157675	0.750742	0.0974309	0.790055	exonic	4.72	NM_003105	exon17	c.G2269A	p.E757K	nonsynonymous	HNF4G_(SC-6558)	HNF4G_(SC-6558)	TRUE	FALSE	0.48	0.855	None	0	0	0	NA
150	SORL1	chr11	121424648	G	C	0.0891154	0.866611	0.0703904	0.865485	exonic	4.72	NM_003105	exon17	c.G2269C	p.E757Q	nonsynonymous	HNF4G_(SC-6558)	HNF4G_(SC-6558)	TRUE	FALSE	0.37	0.848	None	0	0	0	NA
150	SORL1	chr11	121424648	G	T	0.329212	0.357667	0.15348	0.580858	exonic	4.72	NM_003105	exon17	c.G2269T	p.E757X	stopgain	HNF4G_(SC-6558)	HNF4G_(SC-6558)	TRUE	FALSE	0.48	0.731375	None	0	0	0	NA
151	SORL1	chr11	121424649	A	C	-0.68584	0.108633	-0.162225	0.617654	exonic	4.72	NM_003105	exon17	c.A2270C	p.E757A	nonsynonymous	HNF4A	HNF4G_(SC-6558)	TRUE	FALSE	0.11	0.855	None	0	0	0	NA
151	SORL1	chr11	121424649	A	G	0.149352	0.732646	0.0840161	0.800979	exonic	4.72	NM_003105	exon17	c.A2270G	p.E757G	nonsynonymous	HNF4A	HNF4G_(SC-6558)	TRUE	FALSE	0.05	0.965	None	0	0	0	NA
151	SORL1	chr11	121424649	A	T	-0.245836	0.584397	-0.0563877	0.881874	exonic	4.72	NM_003105	exon17	c.A2270T	p.E757V	nonsynonymous	HNF4A	HNF4G_(SC-6558)	TRUE	FALSE	0.04	0.958	None	0	0	0	NA
152	SORL1	chr11	121424650	G	A	0.0362029	0.952574	0.034982	0.951005	exonic	3.78	NM_003105	exon17	c.G2271A	p.E757E	synonymous	HNF4A	HNF4G_(SC-6558)	TRUE	FALSE	FALSE	FALSE	None	0	0	0	NA
152	SORL1	chr11	121424650	G	C	-0.1236	0.864128	-0.0615183	0.913192	exonic	3.78	NM_003105	exon17	c.G2271C	p.E757D	nonsynonymous	HNF4A	HNF4G_(SC-6558)	TRUE	FALSE	0.18	0.848	None	0	0	0	NA
152	SORL1	chr11	121424650	G	T	0.216014	0.598201	0.0749547	0.847514	exonic	3.78	NM_003105	exon17	c.G2271T	p.E757D	nonsynonymous	HNF4A	HNF4G_(SC-6558)	TRUE	FALSE	0.18	0.848	None	0	0	0	NA
153	SORL1	chr11	121424651	A	C	-0.0176868	0.980835	0.090469	0.840551	exonic	4.72	NM_003105	exon17	c.A2272C	p.N758H	nonsynonymous	HNF4A	HNF4G_(SC-6558)	TRUE	FALSE	0.05	0.427	M01033.HNF4	0.206073	0.674	0.467927	0.515184
153	SORL1	chr11	121424651	A	G	-0.303978	0.599779	-0.139615	0.739601	exonic	4.72	NM_003105	exon17	c.A2272G	p.N758D	nonsynonymous	HNF4A	HNF4G_(SC-6558)	TRUE	FALSE	0.19	0.427	None	0	0	0	NA
153	SORL1	chr11	121424651	A	T	0.146041	0.738636	0.060578	0.871334	exonic	4.72	NM_003105	exon17	c.A2272T	p.N758Y	nonsynonymous	HNF4A	HNF4G_(SC-6558)	TRUE	FALSE	0.04	0.614	None	0	0	0	NA
154	SORL1	chr11	121424652	A	C	0.14198	0.837341	0.0597664	0.921883	exonic	4.72	NM_003105	exon17	c.A2273C	p.N758T	nonsynonymous	HNF4A	HNF4G_(SC-6558)	TRUE	FALSE	1	0.004	None	0	0	0	NA
154	SORL1	chr11	121424652	A	G	0.48764	0.18765	0.3198	0.101641	exonic	4.72	NM_003105	exon17	c.A2273G	p.N758S	nonsynonymous	HNF4A	HNF4G_(SC-6558)	TRUE	FALSE	0.8	0.109	None	0	0	0	NA
154	SORL1	chr11	121424652	A	T	-0.0889444	0.874517	0.0893964	0.816819	exonic	4.72	NM_003105	exon17	c.A2273T	p.N758I	nonsynonymous	HNF4A	HNF4G_(SC-6558)	TRUE	FALSE	0.06	0.028	None	0	0	0	NA
155	SORL1	chr11	121424653	C	A	-0.00233039	0.997862	-0.0706717	0.911331	exonic	-1.87	NM_003105	exon17	c.C2274A	p.N758K	nonsynonymous	HNF4A	HNF4G_(SC-6558)	TRUE	FALSE	0.11	0.256	None	0	0	0	NA
155	SORL1	chr11	121424653	C	G	-0.0782101	0.92211	-0.176237	0.74739	exonic	-1.87	NM_003105	exon17	c.C2274G	p.N758K	nonsynonymous	HNF4A	HNF4G_(SC-6558)	TRUE	FALSE	0.11	0.256	None	0	0	0	NA
155	SORL1	chr11	121424653	C	T	-0.3724	0.545609	-0.00495181	0.998674	exonic	-1.87	NM_003105	exon17	c.C2274T	p.N758N	synonymous	HNF4A	HNF4G_(SC-6558)	TRUE	FALSE	FALSE	FALSE	None	0	0	0	NA
156	SORL1	chr11	121424654	G	A	0.144583	0.783972	0.120897	0.740686	exonic	4.72	NM_003105	exon17	c.G2275A	p.E759K	nonsynonymous	HNF4A	HNF4G_(SC-6558)	TRUE	FALSE	0.03	0.286	None	0	0	0	NA
156	SORL1	chr11	121424654	G	C	-0.219304	0.760988	0.000358483	0.999091	exonic	4.72	NM_003105	exon17	c.G2275C	p.E759Q	nonsynonymous	HNF4A	HNF4G_(SC-6558)	TRUE	FALSE	0.02	0.466	None	0	0	0	NA
156	SORL1	chr11	121424654	G	T	0.041274	0.956309	-0.0504468	0.944436	exonic	4.72	NM_003105	exon17	c.G2275T	p.E759X	stopgain	HNF4A	HNF4G_(SC-6558)	TRUE	FALSE	0.03	0.73507	None	0	0	0	NA
157	SORL1	chr11	121424655	A	C	-0.0172355	0.986906	0.220887	0.563784	exonic	4.72	NM_003105	exon17	c.A2276C	p.E759A	nonsynonymous	HNF4A	HNF4G_(SC-6558)	TRUE	FALSE	0.02	0.916	M01032.HNF4	0.9995	0.297885	0.701615	0.744711
157	SORL1	chr11	121424655	A	G	0.310255	0.504838	0.0980298	0.829331	exonic	4.72	NM_003105	exon17	c.A2276G	p.E759G	nonsynonymous	HNF4A	HNF4G_(SC-6558)	TRUE	FALSE	0.08	0.952	M01032.HNF4	0.9995	0.297885	0.701615	0.744711
157	SORL1	chr11	121424655	A	T	-0.107766	0.866611	0.0183703	0.982484	exonic	4.72	NM_003105	exon17	c.A2276T	p.E759V	nonsynonymous	HNF4A	HNF4G_(SC-6558)	TRUE	FALSE	0.01	0.952	M01032.HNF4	0.9995	0.297885	0.701615	0.744711
158	SORL1	chr11	121424656	G	A	-0.213419	0.667441	-0.126952	0.72273	exonic	-0.132	NM_003105	exon17	c.G2277A	p.E759E	synonymous	HNF4A	HNF4G_(SC-6558)	TRUE	FALSE	FALSE	FALSE	M01032.HNF4	0.9995	0.297885	0.701615	0.744711
158	SORL1	chr11	121424656	G	C	0.169683	0.750742	-0.0187106	0.982484	exonic	-0.132	NM_003105	exon17	c.G2277C	p.E759D	nonsynonymous	HNF4A	HNF4G_(SC-6558)	TRUE	FALSE	0.04	0.836	M01032.HNF4	0.9995	0.297885	0.701615	0.744711
158	SORL1	chr11	121424656	G	T	0.146316	0.791224	0.145175	0.68765	exonic	-0.132	NM_003105	exon17	c.G2277T	p.E759D	nonsynonymous	HNF4A	HNF4G_(SC-6558)	TRUE	FALSE	0.04	0.836	M01032.HNF4	0.9995	0.297885	0.701615	0.744711
159	SORL1	chr11	121424657	T	A	0.0580854	0.919371	-0.0214492	0.96808	exonic	4.72	NM_003105	exon17	c.T2278A	p.F760I	nonsynonymous	HNF4A	HNF4G_(SC-6558)	TRUE	FALSE	0.01	0.992	M01032.HNF4	0.9995	0.297885	0.701615	0.744711
159	SORL1	chr11	121424657	T	C	0.301918	0.571071	0.215902	0.515697	exonic	4.72	NM_003105	exon17	c.T2278C	p.F760L	nonsynonymous	HNF4A	HNF4G_(SC-6558)	TRUE	FALSE	0.02	0.98	M01032.HNF4	0.9995	0.297885	0.701615	0.744711
159	SORL1	chr11	121424657	T	G	0.32162	0.545526	0.135351	0.762692	exonic	4.72	NM_003105	exon17	c.T2278G	p.F760V	nonsynonymous	HNF4A	HNF4G_(SC-6558)	TRUE	FALSE	0.01	0.98	M01032.HNF4	0.9995	0.297885	0.701615	0.744711
160	SORL1	chr11	121424658	T	A	0.422763	0.15548	0.0447627	0.921868	exonic	4.72	NM_003105	exon17	c.T2279A	p.F760Y	nonsynonymous	HNF4A	HNF4G_(SC-6558)	TRUE	FALSE	0.05	0.97	M01032.HNF4	0.9995	0.297885	0.701615	0.744711
160	SORL1	chr11	121424658	T	C	-0.224624	0.7238	-0.0872132	0.863506	exonic	4.72	NM_003105	exon17	c.T2279C	p.F760S	nonsynonymous	HNF4A	HNF4G_(SC-6558)	TRUE	FALSE	0.01	0.992	M01032.HNF4	0.9995	0.297885	0.701615	0.744711
160	SORL1	chr11	121424658	T	G	-0.0705712	0.920309	-0.170711	0.68765	exonic	4.72	NM_003105	exon17	c.T2279G	p.F760C	nonsynonymous	HNF4A	HNF4G_(SC-6558)	TRUE	FALSE	0.01	0.038	M01032.HNF4	0.9995	0.297885	0.701615	0.744711
161	SORL1	chr11	121424659	C	A	0.217284	0.613247	0.00123838	0.998674	exonic	3.78	NM_003105	exon17	c.C2280A	p.F760L	nonsynonymous	HNF4A	HNF4G_(SC-6558)	TRUE	FALSE	0.02	0.98	M01032.HNF4	0.9995	0.297885	0.701615	0.744711
161	SORL1	chr11	121424659	C	G	0.378111	0.361538	0.315096	0.0881005	exonic	3.78	NM_003105	exon17	c.C2280G	p.F760L	nonsynonymous	HNF4A	HNF4G_(SC-6558)	TRUE	FALSE	0.02	0.98	M01032.HNF4	0.9995	0.297885	0.701615	0.744711
161	SORL1	chr11	121424659	C	T	-0.211259	0.717925	-0.011973	0.993379	exonic	3.78	NM_003105	exon17	c.C2280T	p.F760F	synonymous	HNF4A	HNF4G_(SC-6558)	TRUE	FALSE	FALSE	FALSE	M01032.HNF4	0.9995	0.297885	0.701615	0.744711
162	SORL1	chr11	121424660	A	C	-0.569927	0.297692	-0.0737736	0.881874	exonic	4.72	NM_003105	exon17	c.A2281C	p.I761L	nonsynonymous	HNF4A	HNF4G_(SC-6558)	TRUE	FALSE	1	0.004	M01032.HNF4	0.9995	0.297885	0.701615	0.744711
162	SORL1	chr11	121424660	A	G	-0.335787	0.564048	-0.0282777	0.965721	exonic	4.72	NM_003105	exon17	c.A2281G	p.I761V	nonsynonymous	HNF4A	HNF4G_(SC-6558)	TRUE	FALSE	0.24	0.024	M01032.HNF4	0.9995	0.297885	0.701615	0.744711
162	SORL1	chr11	121424660	A	T	-0.146861	0.814213	0.0865781	0.844249	exonic	4.72	NM_003105	exon17	c.A2281T	p.I761F	nonsynonymous	HNF4A	HNF4G_(SC-6558)	TRUE	FALSE	0.03	0.135	M01032.HNF4	0.9995	0.297885	0.701615	0.744711
163	SORL1	chr11	121424661	T	A	-0.187551	0.700641	-0.00211715	0.998674	exonic	4.72	NM_003105	exon17	c.T2282A	p.I761N	nonsynonymous	HNF4A	HNF4G_(SC-6558)	TRUE	FALSE	0	0.77	None	0	0	0	NA
163	SORL1	chr11	121424661	T	C	-0.167622	0.788124	0.0728473	0.871334	exonic	4.72	NM_003105	exon17	c.T2282C	p.I761T	nonsynonymous	HNF4A	HNF4G_(SC-6558)	TRUE	FALSE	0.01	0.135	None	0	0	0	NA
163	SORL1	chr11	121424661	T	G	-0.31383	0.596844	-0.155018	0.71215	exonic	4.72	NM_003105	exon17	c.T2282G	p.I761S	nonsynonymous	HNF4A	HNF4G_(SC-6558)	TRUE	FALSE	0	0.249	None	0	0	0	NA
164	SORL1	chr11	121424662	T	A	0.132302	0.760988	-0.00709884	0.995466	exonic	-0.708	NM_003105	exon17	c.T2283A	p.I761I	synonymous	HNF4A	HNF4G_(SC-6558)	TRUE	FALSE	FALSE	FALSE	None	0	0	0	NA
164	SORL1	chr11	121424662	T	C	0.0698568	0.917331	-0.0607034	0.912304	exonic	-0.708	NM_003105	exon17	c.T2283C	p.I761I	synonymous	HNF4A	HNF4G_(SC-6558)	TRUE	FALSE	FALSE	FALSE	None	0	0	0	NA
164	SORL1	chr11	121424662	T	G	0.0958247	0.88	0.017534	0.98812	exonic	-0.708	NM_003105	exon17	c.T2283G	p.I761M	nonsynonymous	HNF4A	HNF4G_(SC-6558)	TRUE	FALSE	0.08	0.001	None	0	0	0	NA
165	SORL1	chr11	121424663	C	A	0.228901	0.596844	0.0681696	0.869263	exonic	3.81	NM_003105	exon17	c.C2284A	p.L762M	nonsynonymous	HNF4A	HNF4G_(SC-6558)	TRUE	FALSE	0.02	0.264	None	0	0	0	NA
165	SORL1	chr11	121424663	C	G	0.27488	0.556959	-0.0347876	0.954571	exonic	3.81	NM_003105	exon17	c.C2284G	p.L762V	nonsynonymous	HNF4A	HNF4G_(SC-6558)	TRUE	FALSE	0.02	0.123	None	0	0	0	NA
165	SORL1	chr11	121424663	C	T	0.135983	0.765081	0.07437	0.847514	exonic	3.81	NM_003105	exon17	c.C2284T	p.L762L	synonymous	HNF4A	HNF4G_(SC-6558)	TRUE	FALSE	FALSE	FALSE	None	0	0	0	NA
166	SORL1	chr11	121424664	T	A	0.290702	0.454148	-0.0313451	0.953385	exonic	4.72	NM_003105	exon17	c.T2285A	p.L762Q	nonsynonymous	HNF4A	HNF4G_(SC-6558)	TRUE	FALSE	0	0.45	None	0	0	0	NA
166	SORL1	chr11	121424664	T	C	-0.260742	0.598201	-0.0421559	0.934277	exonic	4.72	NM_003105	exon17	c.T2285C	p.L762P	nonsynonymous	HNF4A	HNF4G_(SC-6558)	TRUE	FALSE	0.05	0	None	0	0	0	NA
166	SORL1	chr11	121424664	T	G	-0.053139	0.935367	-0.0645455	0.908057	exonic	4.72	NM_003105	exon17	c.T2285G	p.L762R	nonsynonymous	HNF4A	HNF4G_(SC-6558)	TRUE	FALSE	0	0.45	None	0	0	0	NA
167	SORL1	chr11	121424665	G	A	-0.302435	0.414225	0.228407	0.0636595	exonic	1.71	NM_003105	exon17	c.G2286A	p.L762L	synonymous	HNF4A	HNF4G_(SC-6558)	TRUE	FALSE	FALSE	FALSE	None	0	0	0	NA
167	SORL1	chr11	121424665	G	C	-0.097097	0.866611	-0.163797	0.642323	exonic	1.71	NM_003105	exon17	c.G2286C	p.L762L	synonymous	HNF4A	HNF4G_(SC-6558)	TRUE	FALSE	FALSE	FALSE	None	0	0	0	NA
167	SORL1	chr11	121424665	G	T	-0.181082	0.765081	0.103307	0.792852	exonic	1.71	NM_003105	exon17	c.G2286T	p.L762L	synonymous	HNF4A	HNF4G_(SC-6558)	TRUE	FALSE	FALSE	FALSE	None	0	0	0	NA
168	SORL1	chr11	121424666	T	A	-0.209855	0.644667	-0.115596	0.731674	exonic	4.72	NM_003105	exon17	c.T2287A	p.Y763N	nonsynonymous	HNF4A	HNF4G_(SC-6558)	TRUE	FALSE	0.04	0.881	None	0	0	0	NA
168	SORL1	chr11	121424666	T	C	-0.387018	0.46038	-0.0133438	0.990017	exonic	4.72	NM_003105	exon17	c.T2287C	p.Y763H	nonsynonymous	HNF4A	HNF4G_(SC-6558)	TRUE	FALSE	0.06	0.803	None	0	0	0	NA
168	SORL1	chr11	121424666	T	G	-0.766967	0.204716	-0.243464	0.540567	exonic	4.72	NM_003105	exon17	c.T2287G	p.Y763D	nonsynonymous	HNF4A	HNF4G_(SC-6558)	TRUE	FALSE	0.03	0.943	None	0	0	0	NA
169	SORL1	chr11	121424667	A	C	0.434662	0.25314	0.216757	0.453018	exonic	4.72	NM_003105	exon17	c.A2288C	p.Y763S	nonsynonymous	HNF4A	HNF4G_(SC-6558)	TRUE	FALSE	0.11	0.091	None	0	0	0	NA
169	SORL1	chr11	121424667	A	G	-0.314921	0.644667	-0.155943	0.753873	exonic	4.72	NM_003105	exon17	c.A2288G	p.Y763C	nonsynonymous	HNF4A	HNF4G_(SC-6558)	TRUE	FALSE	0.03	0.941	None	0	0	0	NA
169	SORL1	chr11	121424667	A	T	0.186643	0.732318	0.0390726	0.949798	exonic	4.72	NM_003105	exon17	c.A2288T	p.Y763F	nonsynonymous	HNF4A	HNF4G_(SC-6558)	TRUE	FALSE	0.61	0.806	None	0	0	0	NA
170	SORL1	chr11	121424668	T	A	0.22489	0.599779	0.0362585	0.945086	exonic	-3.32	NM_003105	exon17	c.T2289A	p.Y763X	stopgain	HNF4A	HNF4G_(SC-6558)	TRUE	FALSE	0.11	0.575734	None	0	0	0	NA
170	SORL1	chr11	121424668	T	C	0.183316	0.673904	0.00205039	0.998674	exonic	-3.32	NM_003105	exon17	c.T2289C	p.Y763Y	synonymous	HNF4A	HNF4G_(SC-6558)	TRUE	FALSE	FALSE	FALSE	None	0	0	0	NA
170	SORL1	chr11	121424668	T	G	-0.690258	0.195073	-0.149396	0.735386	exonic	-3.32	NM_003105	exon17	c.T2289G	p.Y763X	stopgain	HNF4A	HNF4G_(SC-6558)	TRUE	FALSE	0.11	0.575734	None	0	0	0	NA
171	SORL1	chr11	121424669	G	A	-0.049934	0.917081	-0.18111	0.386674	exonic	4.72	NM_003105	exon17	c.G2290A	p.A764T	nonsynonymous	HNF4A	HNF4G_(SC-6558)	TRUE	FALSE	0.01	0.84	None	0	0	0	NA
171	SORL1	chr11	121424669	G	C	-0.0105865	0.989605	-0.0267264	0.965721	exonic	4.72	NM_003105	exon17	c.G2290C	p.A764P	nonsynonymous	HNF4A	HNF4G_(SC-6558)	TRUE	FALSE	0.08	0.84	None	0	0	0	NA
171	SORL1	chr11	121424669	G	T	-0.162219	0.781798	-0.0559931	0.911331	exonic	4.72	NM_003105	exon17	c.G2290T	p.A764S	nonsynonymous	HNF4A	HNF4G_(SC-6558)	TRUE	FALSE	0.02	0.474	None	0	0	0	NA
172	SORL1	chr11	121424670	C	A	-0.0829267	0.899954	-0.0848721	0.863506	exonic	4.72	NM_003105	exon17	c.C2291A	p.A764D	nonsynonymous	HNF4A	HNF4G_(SC-6558)	TRUE	FALSE	0	0.84	None	0	0	0	NA
172	SORL1	chr11	121424670	C	G	-0.150446	0.839075	-0.139813	0.776299	exonic	4.72	NM_003105	exon17	c.C2291G	p.A764G	nonsynonymous	HNF4A	HNF4G_(SC-6558)	TRUE	FALSE	0.03	0.006	None	0	0	0	NA
172	SORL1	chr11	121424670	C	T	0.0329562	0.964146	-0.432973	0.0715021	exonic	4.72	NM_003105	exon17	c.C2291T	p.A764V	nonsynonymous	HNF4A	HNF4G_(SC-6558)	TRUE	FALSE	0.01	0.84	None	0	0	0	NA
173	SORL1	chr11	121424671	T	A	-0.424026	0.251387	-0.0915269	0.776299	exonic	0.45	NM_003105	exon17	c.T2292A	p.A764A	synonymous	HNF4A	HNF4G_(SC-6558)	TRUE	FALSE	FALSE	FALSE	None	0	0	0	NA
173	SORL1	chr11	121424671	T	C	-0.249678	0.596844	-0.0431333	0.921883	exonic	0.45	NM_003105	exon17	c.T2292C	p.A764A	synonymous	HNF4A	HNF4G_(SC-6558)	TRUE	FALSE	FALSE	FALSE	None	0	0	0	NA
173	SORL1	chr11	121424671	T	G	0.464857	0.172633	0.252821	0.249051	exonic	0.45	NM_003105	exon17	c.T2292G	p.A764A	synonymous	HNF4A	HNF4G_(SC-6558)	TRUE	FALSE	FALSE	FALSE	None	0	0	0	NA
174	SORL1	chr11	121424672	G	A	0.11024	0.790959	0.0778321	0.790055	exonic	2.39	NM_003105	exon17	c.G2293A	p.V765M	nonsynonymous	HNF4A	HNF4G_(SC-6558)	TRUE	FALSE	0.52	0	None	0	0	0	NA
174	SORL1	chr11	121424672	G	C	0.140094	0.759281	0.0179737	0.972224	exonic	2.39	NM_003105	exon17	c.G2293C	p.V765L	nonsynonymous	HNF4A	HNF4G_(SC-6558)	TRUE	FALSE	1	0	M01033.HNF4	0.206073	0.674	0.467927	0.515184
174	SORL1	chr11	121424672	G	T	-0.18052	0.718538	-0.0950065	0.788465	exonic	2.39	NM_003105	exon17	c.G2293T	p.V765L	nonsynonymous	HNF4A	HNF4G_(SC-6558)	TRUE	FALSE	1	0	None	0	0	0	NA
175	SORL1	chr11	121424673	T	A	-0.282209	0.510996	-0.253464	0.178813	exonic	-0.894	NM_003105	exon17	c.T2294A	p.V765E	nonsynonymous	HNF4A	HNF4G_(SC-6558)	TRUE	FALSE	0.28	0.003	None	0	0	0	NA
175	SORL1	chr11	121424673	T	C	-0.437	0.251387	-0.0656976	0.863506	exonic	-0.894	NM_003105	exon17	c.T2294C	p.V765A	nonsynonymous	HNF4A	HNF4G_(SC-6558)	TRUE	FALSE	0.43	0.001	None	0	0	0	NA
175	SORL1	chr11	121424673	T	G	0.0942299	0.866611	0.0825323	0.849095	exonic	-0.894	NM_003105	exon17	c.T2294G	p.V765G	nonsynonymous	HNF4A	HNF4G_(SC-6558)	TRUE	FALSE	0.16	0.013	None	0	0	0	NA
176	SORL1	chr11	121424674	G	A	-0.435843	0.228142	-0.161155	0.515697	exonic	1.58	NM_003105	exon17	c.G2295A	p.V765V	synonymous	HNF4A	HNF4G_(SC-6558)	TRUE	FALSE	FALSE	FALSE	RUSH1-alfa	0.572125	0.4235	0.148625	0.538103
176	SORL1	chr11	121424674	G	C	-0.125769	0.790959	-0.115139	0.719117	exonic	1.58	NM_003105	exon17	c.G2295C	p.V765V	synonymous	HNF4A	HNF4G_(SC-6558)	TRUE	FALSE	FALSE	FALSE	RUSH1-alfa	0.572125	0.215241	0.356884	0.538103
176	SORL1	chr11	121424674	G	T	0.170409	0.673877	-0.0386363	0.934277	exonic	1.58	NM_003105	exon17	c.G2295T	p.V765V	synonymous	HNF4A	HNF4G_(SC-6558)	TRUE	FALSE	FALSE	FALSE	RUSH1-alfa	0.572125	0.215241	0.356884	0.538103
177	SORL1	chr11	121424675	A	C	-0.211017	0.643269	-0.0677372	0.863506	exonic	1.48	NM_003105	exon17	c.A2296C	p.R766R	synonymous	HNF4A	HNF4G_(SC-6558)	TRUE	FALSE	FALSE	FALSE	RUSH1-alfa	0.572125	0.215241	0.356884	0.538103
177	SORL1	chr11	121424675	A	G	0.468719	0.167843	-0.130672	0.760519	exonic	1.48	NM_003105	exon17	c.A2296G	p.R766G	nonsynonymous	HNF4A	HNF4G_(SC-6558)	TRUE	FALSE	0.01	0.999	RUSH1-alfa	0.572125	0.215241	0.356884	0.538103
177	SORL1	chr11	121424675	A	T	0.0578472	0.92211	-0.0952747	0.828928	exonic	1.48	NM_003105	exon17	c.A2296T	p.R766W	nonsynonymous	HNF4A	HNF4G_(SC-6558)	TRUE	FALSE	0	1	RUSH1-alfa	0.572125	0.215241	0.356884	0.538103
178	SORL1	chr11	121424676	G	A	-0.214512	0.57634	-0.195392	0.268438	exonic	4.72	NM_003105	exon17	c.G2297A	p.R766K	nonsynonymous	HNF4A	HNF4G_(SC-6558)	TRUE	FALSE	0.03	0.99	RUSH1-alfa	0.572125	0.265	0.307125	0.538103
178	SORL1	chr11	121424676	G	C	0.00157913	0.997862	-0.0612171	0.863506	exonic	4.72	NM_003105	exon17	c.G2297C	p.R766T	nonsynonymous	HNF4A	HNF4G_(SC-6558)	TRUE	FALSE	0.01	0.998	RUSH1-alfa	0.572125	0.215241	0.356884	0.538103
178	SORL1	chr11	121424676	G	T	0.0121781	0.981724	0.0128005	0.98812	exonic	4.72	NM_003105	exon17	c.G2297T	p.R766M	nonsynonymous	HNF4A	HNF4G_(SC-6558)	TRUE	FALSE	0	0.998	RUSH1-alfa	0.572125	0.245875	0.32625	0.538103
179	SORL1	chr11	121424677	G	A	-0.0795382	0.862311	-0.101123	0.724755	exonic	-4.79	NM_003105	exon17	c.G2298A	p.R766R	synonymous	JunD	JunD	TRUE	FALSE	FALSE	FALSE	RUSH1-alfa	0.572125	0.215241	0.356884	0.538103
179	SORL1	chr11	121424677	G	C	-0.409415	0.227541	-0.00506252	0.997749	exonic	-4.79	NM_003105	exon17	c.G2298C	p.R766S	nonsynonymous	JunD	JunD	TRUE	FALSE	0.01	0.999	RUSH1-alfa	0.572125	0.215241	0.356884	0.538103
179	SORL1	chr11	121424677	G	T	0.0159047	0.980064	0.0220836	0.965721	exonic	-4.79	NM_003105	exon17	c.G2298T	p.R766S	nonsynonymous	JunD	JunD	TRUE	FALSE	0.01	0.999	RUSH1-alfa	0.572125	0.215241	0.356884	0.538103
180	SORL1	chr11	121424678	A	C	0.359714	0.232503	0.0876575	0.788465	exonic	4.72	NM_003105	exon17	c.A2299C	p.K767Q	nonsynonymous	JunD	JunD	TRUE	FALSE	0.37	0.009	RUSH1-alfa	0.572125	0.215241	0.356884	0.538103
180	SORL1	chr11	121424678	A	G	-0.101307	0.877362	0.0872249	0.86113	exonic	4.72	NM_003105	exon17	c.A2299G	p.K767E	nonsynonymous	JunD	JunD	TRUE	FALSE	0.74	0.009	RUSH1-alfa	0.572125	0.215241	0.356884	0.538103
180	SORL1	chr11	121424678	A	T	0.438415	0.127689	0.0816668	0.829331	exonic	4.72	NM_003105	exon17	c.A2299T	p.K767X	stopgain	JunD	JunD	TRUE	FALSE	0.01	0.733364	RUSH1-alfa	0.572125	0.215241	0.356884	0.538103
181	SORL1	chr11	121424679	A	C	-0.179362	0.727013	0.0402281	0.934277	exonic	3.59	NM_003105	exon17	c.A2300C	p.K767T	nonsynonymous	JunD	JunD	TRUE	FALSE	0.49	0.003	RUSH1-alfa	0.572125	0.215241	0.356884	0.538103
181	SORL1	chr11	121424679	A	G	-0.553526	0.303798	-0.0635832	0.908317	exonic	3.59	NM_003105	exon17	c.A2300G	p.K767R	nonsynonymous	JunD	JunD	TRUE	FALSE	0.4	0	RUSH1-alfa	0.572125	0.215241	0.356884	0.538103
181	SORL1	chr11	121424679	A	T	-0.11445	0.853784	-0.0169506	0.98383	exonic	3.59	NM_003105	exon17	c.A2300T	p.K767I	nonsynonymous	JunD	JunD	TRUE	FALSE	0.09	0.201	RUSH1-alfa	0.572125	0.215241	0.356884	0.538103
182	SORL1	chr11	121424680	A	C	-0.101534	0.840904	0.101784	0.739601	exonic	-1.06	NM_003105	exon17	c.A2301C	p.K767N	nonsynonymous	JunD	JunD	TRUE	FALSE	0.21	0	RUSH1-alfa	0.572125	0.215241	0.356884	0.538103
182	SORL1	chr11	121424680	A	G	0.0991313	0.866611	-0.0254195	0.967393	exonic	-1.06	NM_003105	exon17	c.A2301G	p.K767K	synonymous	JunD	JunD	TRUE	FALSE	FALSE	FALSE	M01032.HNF4	0.297885	0.9905	0.692615	0.744711
182	SORL1	chr11	121424680	A	T	0.219612	0.643269	-0.0510899	0.920828	exonic	-1.06	NM_003105	exon17	c.A2301T	p.K767N	nonsynonymous	JunD	JunD	TRUE	FALSE	0.21	0	RUSH1-alfa	0.572125	0.215241	0.356884	0.538103
183	SORL1	chr11	121424681	T	A	-0.445543	0.181772	-0.0792574	0.790055	exonic	4.72	NM_003105	exon17	c.T2302A	p.S768T	nonsynonymous	JunD	JunD	TRUE	FALSE	0.43	0.001	RUSH1-alfa	0.572125	0.215241	0.356884	0.538103
183	SORL1	chr11	121424681	T	C	-0.312006	0.455485	0.0426967	0.912304	exonic	4.72	NM_003105	exon17	c.T2302C	p.S768P	nonsynonymous	JunD	JunD	TRUE	FALSE	0.17	0.256	RUSH1-alfa	0.572125	0.215241	0.356884	0.538103
183	SORL1	chr11	121424681	T	G	-0.0289405	0.962494	-0.17476	0.578418	exonic	4.72	NM_003105	exon17	c.T2302G	p.S768A	nonsynonymous	JunD	JunD	TRUE	FALSE	0.41	0.028	RUSH1-alfa	0.572125	0.215241	0.356884	0.538103
184	SORL1	chr11	121424682	C	A	-0.228682	0.672799	-0.0546111	0.911331	exonic	4.72	NM_003105	exon17	c.C2303A	p.S768Y	nonsynonymous	JunD	JunD	TRUE	FALSE	0.31	0.614	None	0	0	0	NA
184	SORL1	chr11	121424682	C	G	-0.330106	0.556959	-0.00852045	0.995466	exonic	4.72	NM_003105	exon17	c.C2303G	p.S768C	nonsynonymous	JunD	JunD	TRUE	FALSE	0.07	0.427	None	0	0	0	NA
184	SORL1	chr11	121424682	C	T	0.0448166	0.939183	-0.0213287	0.973301	exonic	4.72	NM_003105	exon17	c.C2303T	p.S768F	nonsynonymous	JunD	JunD	TRUE	FALSE	0.24	0.614	None	0	0	0	NA
185	SORL1	chr11	121424683	C	A	0.472142	0.113348	-0.0548722	0.911331	exonic	1.74	NM_003105	exon17	c.C2304A	p.S768S	synonymous	JunD	JunD	TRUE	FALSE	FALSE	FALSE	None	0	0	0	NA
185	SORL1	chr11	121424683	C	G	0.130851	0.831677	0.0569071	0.914464	exonic	1.74	NM_003105	exon17	c.C2304G	p.S768S	synonymous	JunD	JunD	TRUE	FALSE	FALSE	FALSE	None	0	0	0	NA
185	SORL1	chr11	121424683	C	T	0.467006	0.172207	-0.0106046	0.994717	exonic	1.74	NM_003105	exon17	c.C2304T	p.S768S	synonymous	JunD	JunD	TRUE	FALSE	FALSE	FALSE	None	0	0	0	NA
186	SORL1	chr11	121424684	A	C	-0.355388	0.47076	-0.0845383	0.844249	exonic	4.71	NM_003105	exon17	c.A2305C	p.I769L	nonsynonymous	JunD	JunD	TRUE	FALSE	0.04	0.542	None	0	0	0	NA
186	SORL1	chr11	121424684	A	G	0.165376	0.750742	0.24157	0.25377	exonic	4.71	NM_003105	exon17	c.A2305G	p.I769V	nonsynonymous	JunD	JunD	TRUE	FALSE	0.06	0.007	None	0	0	0	NA
186	SORL1	chr11	121424684	A	T	-0.000882074	0.997862	0.0122088	0.990017	exonic	4.71	NM_003105	exon17	c.A2305T	p.I769F	nonsynonymous	JunD	JunD	TRUE	FALSE	0.01	0.73	None	0	0	0	NA
187	SORL1	chr11	121424685	T	A	-0.25607	0.571976	-0.00207479	0.998674	exonic	4.72	NM_003105	exon17	c.T2306A	p.I769N	nonsynonymous	JunD	JunD	TRUE	FALSE	0	0.983	None	0	0	0	NA
187	SORL1	chr11	121424685	T	C	-0.0525706	0.92211	0.0476806	0.908317	exonic	4.72	NM_003105	exon17	c.T2306C	p.I769T	nonsynonymous	JunD	JunD	TRUE	FALSE	0.01	0.852	None	0	0	0	NA
187	SORL1	chr11	121424685	T	G	-0.480968	0.376792	-0.212453	0.542181	exonic	4.72	NM_003105	exon17	c.T2306G	p.I769S	nonsynonymous	JunD	JunD	TRUE	FALSE	0.01	0.913	None	0	0	0	NA
188	SORL1	chr11	121424686	C	A	0.23307	0.563578	-0.0956957	0.788465	exonic	3.8	NM_003105	exon17	c.C2307A	p.I769I	synonymous	JunD	JunD	TRUE	FALSE	FALSE	FALSE	None	0	0	0	NA
188	SORL1	chr11	121424686	C	G	0.240666	0.613247	-0.00670713	0.998674	exonic	3.8	NM_003105	exon17	c.C2307G	p.I769M	nonsynonymous	JunD	JunD	TRUE	FALSE	0.01	0.73	None	0	0	0	NA
188	SORL1	chr11	121424686	C	T	0.0613799	0.902639	-0.101228	0.774806	exonic	3.8	NM_003105	exon17	c.C2307T	p.I769I	synonymous	JunD	JunD	TRUE	FALSE	FALSE	FALSE	None	0	0	0	NA
189	SORL1	chr11	121424687	T	A	0.118354	0.758067	0.0734176	0.790055	exonic	-2.94	NM_003105	exon17	c.T2308A	p.Y770N	nonsynonymous	JunD	JunD	TRUE	FALSE	0.26	0.379	None	0	0	0	NA
189	SORL1	chr11	121424687	T	C	0.14536	0.732646	0.0333875	0.945086	exonic	-2.94	NM_003105	exon17	c.T2308C	p.Y770H	nonsynonymous	JunD	JunD	TRUE	FALSE	0.59	0	None	0	0	0	NA
189	SORL1	chr11	121424687	T	G	0.469799	0.0948164	0.0550956	0.904066	exonic	-2.94	NM_003105	exon17	c.T2308G	p.Y770D	nonsynonymous	JunD	JunD	TRUE	FALSE	0.18	0.739	None	0	0	0	NA
190	SORL1	chr11	121424688	A	C	0.140365	0.783972	-0.0563527	0.911331	exonic	4.72	NM_003105	exon17	c.A2309C	p.Y770S	nonsynonymous	JunD	JunD	TRUE	FALSE	0.48	0.338	None	0	0	0	NA
190	SORL1	chr11	121424688	A	G	-0.290928	0.598201	-0.0559144	0.911331	exonic	4.72	NM_003105	exon17	c.A2309G	p.Y770C	nonsynonymous	JunD	JunD	TRUE	FALSE	0.15	0.739	None	0	0	0	NA
190	SORL1	chr11	121424688	A	T	-0.319241	0.581474	-0.00165767	0.998674	exonic	4.72	NM_003105	exon17	c.A2309T	p.Y770F	nonsynonymous	JunD	JunD	TRUE	FALSE	0.63	0	None	0	0	0	NA
191	SORL1	chr11	121424689	C	A	-0.1984	0.706096	-0.20183	0.48372	exonic	2.84	NM_003105	exon17	c.C2310A	p.Y770X	stopgain	JunD	JunD	TRUE	FALSE	0.48	0.715997	None	0	0	0	NA
191	SORL1	chr11	121424689	C	G	0.000286456	0.999002	-0.0494192	0.929507	exonic	2.84	NM_003105	exon17	c.C2310G	p.Y770X	stopgain	JunD	JunD	TRUE	FALSE	0.48	0.715997	None	0	0	0	NA
191	SORL1	chr11	121424689	C	T	-0.0391853	0.945995	-0.00151783	0.998674	exonic	2.84	NM_003105	exon17	c.C2310T	p.Y770Y	synonymous	JunD	JunD	TRUE	FALSE	FALSE	FALSE	None	0	0	0	NA
192	SORL1	chr11	121424690	C	A	-0.704115	0.133605	-0.29375	0.238273	exonic	4.72	NM_003105	exon17	c.C2311A	p.R771S	nonsynonymous	JunD	JunD	TRUE	FALSE	0.03	0.989	None	0	0	0	NA
192	SORL1	chr11	121424690	C	G	-0.118668	0.862311	-0.104147	0.828928	exonic	4.72	NM_003105	exon17	c.C2311G	p.R771G	nonsynonymous	JunD	JunD	TRUE	FALSE	0.02	0.989	None	0	0	0	NA
192	SORL1	chr11	121424690	C	T	0.151649	0.766108	0.0050189	0.998674	exonic	4.72	NM_003105	exon17	c.C2311T	p.R771C	nonsynonymous	JunD	JunD	TRUE	FALSE	0	0.963	None	0	0	0	NA
193	SORL1	chr11	121424691	G	A	0.198396	0.564048	-0.188075	0.342963	exonic	4.72	NM_003105	exon17	c.G2312A	p.R771H	nonsynonymous	JunD	JunD	TRUE	FALSE	0.03	0.935	None	0	0	0	NA
193	SORL1	chr11	121424691	G	C	-0.161397	0.732318	-0.0626034	0.869263	exonic	4.72	NM_003105	exon17	c.G2312C	p.R771P	nonsynonymous	JunD	JunD	TRUE	FALSE	0.03	0.989	M01033.HNF4	0.206073	0.5725	0.366427	0.515184
193	SORL1	chr11	121424691	G	T	-0.155272	0.758067	-0.220265	0.366611	exonic	4.72	NM_003105	exon17	c.G2312T	p.R771L	nonsynonymous	JunD	JunD	TRUE	FALSE	0.15	0.102	None	0	0	0	NA
194	SORL1	chr11	121424692	C	A	-0.0136197	0.980835	-0.0721563	0.853171	exonic	3.78	NM_003105	exon17	c.C2313A	p.R771R	synonymous	JunD	JunD	TRUE	FALSE	FALSE	FALSE	None	0	0	0	NA
194	SORL1	chr11	121424692	C	G	0.225553	0.598201	-0.0729104	0.865485	exonic	3.78	NM_003105	exon17	c.C2313G	p.R771R	synonymous	JunD	JunD	TRUE	FALSE	FALSE	FALSE	None	0	0	0	NA
194	SORL1	chr11	121424692	C	T	-0.0092201	0.990462	-0.144279	0.678414	exonic	3.78	NM_003105	exon17	c.C2313T	p.R771R	synonymous	JunD	JunD	TRUE	FALSE	FALSE	FALSE	None	0	0	0	NA
195	SORL1	chr11	121424693	T	A	0.158918	0.697071	-0.146506	0.594879	exonic	4.72	NM_003105	exon17	c.T2314A	p.Y772N	nonsynonymous	JunD	JunD	TRUE	FALSE	0.02	0.989	None	0	0	0	NA
195	SORL1	chr11	121424693	T	C	0.0668549	0.908388	0.0518727	0.912304	exonic	4.72	NM_003105	exon17	c.T2314C	p.Y772H	nonsynonymous	JunD	JunD	TRUE	FALSE	0.03	0.958	None	0	0	0	NA
195	SORL1	chr11	121424693	T	G	-0.287548	0.577046	-0.0650026	0.880622	exonic	4.72	NM_003105	exon17	c.T2314G	p.Y772D	nonsynonymous	JunD	JunD	TRUE	FALSE	0.01	0.989	None	0	0	0	NA
196	SORL1	chr11	121424694	A	C	0.238283	0.59112	0.0565075	0.904827	exonic	4.72	NM_003105	exon17	c.A2315C	p.Y772S	nonsynonymous	JunD	JunD	TRUE	FALSE	0.03	0.941	None	0	0	0	NA
196	SORL1	chr11	121424694	A	G	-0.263056	0.667441	-0.0023349	0.998674	exonic	4.72	NM_003105	exon17	c.A2315G	p.Y772C	nonsynonymous	JunD	JunD	TRUE	FALSE	0.02	0.989	None	0	0	0	NA
196	SORL1	chr11	121424694	A	T	-0.257544	0.616138	-0.0409037	0.940325	exonic	4.72	NM_003105	exon17	c.A2315T	p.Y772F	nonsynonymous	JunD	JunD	TRUE	FALSE	0.29	0.914	M00967.HNF4	0.2326	0.582	0.3494	0.581499
197	SORL1	chr11	121424695	T	A	-0.606938	0.076264	-0.0688709	0.850961	exonic	-4.31	NM_003105	exon17	c.T2316A	p.Y772X	stopgain	JunD	JunD	TRUE	FALSE	0.03	0.573185	M01032.HNF4	1.04867	0.297885	0.750782	0.744711
197	SORL1	chr11	121424695	T	C	-0.688068	0.119959	-0.12137	0.748699	exonic	-4.31	NM_003105	exon17	c.T2316C	p.Y772Y	synonymous	JunD	JunD	TRUE	FALSE	FALSE	FALSE	M01032.HNF4	1.04867	0.297885	0.750782	0.744711
197	SORL1	chr11	121424695	T	G	-0.370703	0.462919	-0.0730502	0.869263	exonic	-4.31	NM_003105	exon17	c.T2316G	p.Y772X	stopgain	JunD	JunD	TRUE	FALSE	0.03	0.573185	M01032.HNF4	1.04867	0.358	0.690667	0.744711
198	SORL1	chr11	121424696	G	A	-0.338357	0.320445	-0.0968542	0.73752	exonic	4.86	NM_003105	exon17	c.G2317A	p.D773N	nonsynonymous	JunD	JunD	TRUE	FALSE	0.53	0.713	M01032.HNF4	1.04867	0.297885	0.750782	0.744711
198	SORL1	chr11	121424696	G	C	0.00889381	0.989605	-0.0252731	0.962377	exonic	4.86	NM_003105	exon17	c.G2317C	p.D773H	nonsynonymous	JunD	JunD	TRUE	FALSE	0.16	0.309	M01032.HNF4	1.04867	0.297885	0.750782	0.744711
198	SORL1	chr11	121424696	G	T	-0.409068	0.300806	-0.0489092	0.908317	exonic	4.86	NM_003105	exon17	c.G2317T	p.D773Y	nonsynonymous	JunD	JunD	TRUE	FALSE	0.22	0.001	M01032.HNF4	1.04867	0.297885	0.750782	0.744711
199	SORL1	chr11	121424697	A	C	-0.308202	0.47317	-0.0568733	0.880089	exonic	4.86	NM_003105	exon17	c.A2318C	p.D773A	nonsynonymous	JunD	JunD	TRUE	FALSE	0.25	0.906	M01032.HNF4	1.04867	0.297885	0.750782	0.744711
199	SORL1	chr11	121424697	A	G	-0.52492	0.330886	-0.14303	0.739601	exonic	4.86	NM_003105	exon17	c.A2318G	p.D773G	nonsynonymous	JunD	JunD	TRUE	FALSE	0.37	0.906	M01032.HNF4	1.04867	0.297885	0.750782	0.744711
199	SORL1	chr11	121424697	A	T	-0.549129	0.271591	0.0705002	0.871334	exonic	4.86	NM_003105	exon17	c.A2318T	p.D773V	nonsynonymous	JunD	JunD	TRUE	FALSE	0.11	0.634	M01032.HNF4	1.04867	0.297885	0.750782	0.744711
200	SORL1	chr11	121424698	C	A	-0.219403	0.693077	0.120461	0.739601	exonic	3.96	NM_003105	exon17	c.C2319A	p.D773E	nonsynonymous	JunD	JunD	TRUE	FALSE	0.29	0.713	M01032.HNF4	1.04867	0.297885	0.750782	0.744711
200	SORL1	chr11	121424698	C	G	-0.169283	0.801496	0.0602068	0.911331	exonic	3.96	NM_003105	exon17	c.C2319G	p.D773E	nonsynonymous	JunD	JunD	TRUE	FALSE	0.29	0.713	M01032.HNF4	1.04867	0.297885	0.750782	0.744711
200	SORL1	chr11	121424698	C	T	-0.174077	0.749022	-0.027319	0.963626	exonic	3.96	NM_003105	exon17	c.C2319T	p.D773D	synonymous	JunD	JunD	TRUE	FALSE	FALSE	FALSE	M01032.HNF4	1.04867	0.297885	0.750782	0.744711
201	SORL1	chr11	121424699	C	A	-0.19095	0.732318	-0.170041	0.595936	exonic	1.32	NM_003105	exon17	c.C2320A	p.L774M	nonsynonymous	JunD	JunD	TRUE	FALSE	0.01	0.74	M00967.HNF4	0.625444	0.2326	0.392845	0.581499
201	SORL1	chr11	121424699	C	G	0.167764	0.754018	0.0309599	0.962377	exonic	1.32	NM_003105	exon17	c.C2320G	p.L774V	nonsynonymous	JunD	JunD	TRUE	FALSE	0.08	0.677	M00967.HNF4	0.625444	0.2326	0.392845	0.581499
201	SORL1	chr11	121424699	C	T	-0.289641	0.618737	0.00161493	0.998674	exonic	1.32	NM_003105	exon17	c.C2320T	p.L774L	synonymous	JunD	JunD	TRUE	FALSE	FALSE	FALSE	M00967.HNF4	0.625444	0.346111	0.279333	0.581499
202	SORL1	chr11	121424700	T	A	-0.0275468	0.959103	-0.0423567	0.914953	exonic	4.86	NM_003105	exon17	c.T2321A	p.L774Q	nonsynonymous	FOSL2	FOSL2	TRUE	FALSE	0	0.963	M00967.HNF4	0.625444	0.2326	0.392845	0.581499
202	SORL1	chr11	121424700	T	C	-0.0709923	0.902639	-0.0202544	0.969373	exonic	4.86	NM_003105	exon17	c.T2321C	p.L774P	nonsynonymous	FOSL2	FOSL2	TRUE	FALSE	0	0.979	M00967.HNF4	0.625444	0.2326	0.392845	0.581499
202	SORL1	chr11	121424700	T	G	-0.448445	0.397847	-0.130084	0.746766	exonic	4.86	NM_003105	exon17	c.T2321G	p.L774R	nonsynonymous	FOSL2	FOSL2	TRUE	FALSE	0	0.963	M00967.HNF4	0.625444	0.2326	0.392845	0.581499
203	SORL1	chr11	121424701	G	A	-0.205907	0.584598	-0.0691626	0.820047	exonic	-1.87	NM_003105	exon17	c.G2322A	p.L774L	synonymous	FOSL2	FOSL2	TRUE	FALSE	FALSE	FALSE	M00967.HNF4	0.625444	0.2326	0.392845	0.581499
203	SORL1	chr11	121424701	G	C	-0.313216	0.538317	-0.132598	0.72273	exonic	-1.87	NM_003105	exon17	c.G2322C	p.L774L	synonymous	FOSL2	FOSL2	TRUE	FALSE	FALSE	FALSE	M00967.HNF4	0.625444	0.2326	0.392845	0.581499
203	SORL1	chr11	121424701	G	T	-0.440997	0.251387	-0.154632	0.563784	exonic	-1.87	NM_003105	exon17	c.G2322T	p.L774L	synonymous	FOSL2	FOSL2	TRUE	FALSE	FALSE	FALSE	M00967.HNF4	0.625444	0.2326	0.392845	0.581499
204	SORL1	chr11	121424702	G	A	-0.00351953	0.996206	-0.0653832	0.844204	exonic	2.82	NM_003105	exon17	c.G2323A	p.A775T	nonsynonymous	FOSL2	FOSL2	TRUE	FALSE	0.57	0.01	M00967.HNF4	0.625444	0.2326	0.392845	0.581499
204	SORL1	chr11	121424702	G	C	0.140403	0.759281	0.0496029	0.909022	exonic	2.82	NM_003105	exon17	c.G2323C	p.A775P	nonsynonymous	FOSL2	FOSL2	TRUE	FALSE	0.14	0.063	M00967.HNF4	0.625444	0.277889	0.347556	0.581499
204	SORL1	chr11	121424702	G	T	0.00379684	0.996206	-0.113442	0.72273	exonic	2.82	NM_003105	exon17	c.G2323T	p.A775S	nonsynonymous	FOSL2	FOSL2	TRUE	FALSE	0.43	0	M00967.HNF4	0.625444	0.341889	0.283556	0.581499
205	SORL1	chr11	121424703	C	A	-0.0417934	0.935367	-0.0463053	0.914464	exonic	4.86	NM_003105	exon17	c.C2324A	p.A775D	nonsynonymous	FOSL2	FOSL2	TRUE	FALSE	0.28	0.063	M00967.HNF4	0.625444	0.2326	0.392845	0.581499
205	SORL1	chr11	121424703	C	G	-0.211408	0.749022	-0.116217	0.809229	exonic	4.86	NM_003105	exon17	c.C2324G	p.A775G	nonsynonymous	FOSL2	FOSL2	TRUE	FALSE	0.28	0.063	M00967.HNF4	0.625444	0.2326	0.392845	0.581499
205	SORL1	chr11	121424703	C	T	-0.0424528	0.937117	-0.103359	0.779673	exonic	4.86	NM_003105	exon17	c.C2324T	p.A775V	nonsynonymous	FOSL2	FOSL2	TRUE	FALSE	0.15	0	M00967.HNF4	0.625444	0.2326	0.392845	0.581499
206	SORL1	chr11	121424704	C	A	0.227354	0.596844	0.136955	0.666272	exonic	-0.785	NM_003105	exon17	c.C2325A	p.A775A	synonymous	FOSL2	FOSL2	TRUE	FALSE	FALSE	FALSE	M00967.HNF4	0.625444	0.2326	0.392845	0.581499
206	SORL1	chr11	121424704	C	G	-0.111855	0.866202	-0.0354592	0.953963	exonic	-0.785	NM_003105	exon17	c.C2325G	p.A775A	synonymous	FOSL2	FOSL2	TRUE	FALSE	FALSE	FALSE	M00967.HNF4	0.625444	0.2326	0.392845	0.581499
206	SORL1	chr11	121424704	C	T	0.404942	0.210133	0.0795827	0.849095	exonic	-0.785	NM_003105	exon17	c.C2325T	p.A775A	synonymous	FOSL2	FOSL2	TRUE	FALSE	FALSE	FALSE	M00967.HNF4	0.625444	0.2326	0.392845	0.581499
207	SORL1	chr11	121424705	T	A	0.288285	0.321398	-0.0415373	0.912304	exonic	4.86	NM_003105	exon17	c.T2326A	p.S776T	nonsynonymous	FOSL2	FOSL2	TRUE	FALSE	0.07	0.009	M00967.HNF4	0.625444	0.2326	0.392845	0.581499
207	SORL1	chr11	121424705	T	C	0.0497771	0.923182	-0.148764	0.666722	exonic	4.86	NM_003105	exon17	c.T2326C	p.S776P	nonsynonymous	FOSL2	FOSL2	TRUE	FALSE	0.07	0.859	M00967.HNF4	0.625444	0.2326	0.392845	0.581499
207	SORL1	chr11	121424705	T	G	-0.0908019	0.866611	-0.0347961	0.945794	exonic	4.86	NM_003105	exon17	c.T2326G	p.S776A	nonsynonymous	FOSL2	FOSL2	TRUE	FALSE	0.12	0.88	M00967.HNF4	0.625444	0.2326	0.392845	0.581499
208	SORL1	chr11	121424706	C	A	-0.013438	0.980835	0.046634	0.908317	exonic	4.86	NM_003105	exon17	c.C2327A	p.S776X	stopgain	FOSL2	FOSL2	TRUE	FALSE	0.07	0.733886	M00967.HNF4	0.625444	0.2326	0.392845	0.581499
208	SORL1	chr11	121424706	C	G	-0.0301775	0.962494	0.0744728	0.863506	exonic	4.86	NM_003105	exon17	c.C2327G	p.S776W	nonsynonymous	FOSL2	FOSL2	TRUE	FALSE	0.01	0.992	M00967.HNF4	0.625444	0.2326	0.392845	0.581499
208	SORL1	chr11	121424706	C	T	0.165037	0.706096	-0.00526627	0.998674	exonic	4.86	NM_003105	exon17	c.C2327T	p.S776L	nonsynonymous	FOSL2	FOSL2	TRUE	FALSE	0.03	0.94	M00967.HNF4	0.625444	0.2326	0.392845	0.581499
209	SORL1	chr11	121424707	G	A	0.224348	0.452688	0.00159276	0.998674	exonic	-9.73	NM_003105	exon17	c.G2328A	p.S776S	synonymous	FOSL2	FOSL2	TRUE	FALSE	FALSE	FALSE	M00967.HNF4	0.625444	0.2326	0.392845	0.581499
209	SORL1	chr11	121424707	G	C	0.106799	0.816361	-0.0177272	0.969373	exonic	-9.73	NM_003105	exon17	c.G2328C	p.S776S	synonymous	FOSL2	FOSL2	TRUE	FALSE	FALSE	FALSE	M00967.HNF4	0.625444	0.2326	0.392845	0.581499
209	SORL1	chr11	121424707	G	T	0.169968	0.656677	0.081847	0.788465	exonic	-9.73	NM_003105	exon17	c.G2328T	p.S776S	synonymous	FOSL2	FOSL2	TRUE	FALSE	FALSE	FALSE	M00967.HNF4	0.625444	0.434444	0.191	0.581499
210	SORL1	chr11	121424708	G	A	-0.447073	0.105376	-0.135687	0.505504	exonic	4.86	NM_003105	exon17	c.G2329A	p.G777R	nonsynonymous	FOSL2	FOSL2	TRUE	FALSE	0.08	0.656	None	0	0	0	NA
210	SORL1	chr11	121424708	G	C	0.246172	0.465138	-0.0537188	0.881635	exonic	4.86	NM_003105	exon17	c.G2329C	p.G777R	nonsynonymous	FOSL2	FOSL2	TRUE	FALSE	0.08	0.656	None	0	0	0	NA
210	SORL1	chr11	121424708	G	T	0.247966	0.48001	0.0111751	0.990017	exonic	4.86	NM_003105	exon17	c.G2329T	p.G777X	stopgain	FOSL2	FOSL2	TRUE	FALSE	0.08	0.735463	None	0	0	0	NA
211	SORL1	chr11	121424709	G	A	0.174233	0.618737	-0.0197334	0.965721	exonic	4.86	NM_003105	exon17	c.G2330A	p.G777E	nonsynonymous	FOSL2	FOSL2	TRUE	FALSE	0.58	0.256	None	0	0	0	NA
211	SORL1	chr11	121424709	G	C	0.173139	0.674777	-0.0305525	0.951096	exonic	4.86	NM_003105	exon17	c.G2330C	p.G777A	nonsynonymous	FOSL2	FOSL2	TRUE	FALSE	0.28	0.028	None	0	0	0	NA
211	SORL1	chr11	121424709	G	T	0.0234429	0.965871	0.075699	0.828928	exonic	4.86	NM_003105	exon17	c.G2330T	p.G777V	nonsynonymous	FOSL2	FOSL2	TRUE	FALSE	0.05	0.423	None	0	0	0	NA
212	SORL1	chr11	121424710	A	C	-0.099702	0.866202	0.141991	0.654416	exonic	-3.09	NM_003105	exon17	c.A2331C	p.G777G	synonymous	FOSL2	FOSL2	TRUE	FALSE	FALSE	FALSE	None	0	0	0	NA
212	SORL1	chr11	121424710	A	G	0.445032	0.276808	0.0217626	0.980013	exonic	-3.09	NM_003105	exon17	c.A2331G	p.G777G	synonymous	FOSL2	FOSL2	TRUE	FALSE	FALSE	FALSE	M01032.HNF4	0.297885	0.814	0.516115	0.744711
212	SORL1	chr11	121424710	A	T	0.0653051	0.904855	-0.153161	0.666272	exonic	-3.09	NM_003105	exon17	c.A2331T	p.G777G	synonymous	FOSL2	FOSL2	TRUE	FALSE	FALSE	FALSE	M01033.HNF4	0.512167	0.549333	0.0371667	0.515184
213	SORL1	chr11	121424711	G	A	-0.136446	0.732318	-0.0839172	0.763598	exonic	4.01	NM_003105	exon17	c.G2332A	p.A778T	nonsynonymous	FOSL2	FOSL2	TRUE	FALSE	0.59	0	None	0	0	0	NA
213	SORL1	chr11	121424711	G	C	-0.232866	0.616138	-0.0668519	0.865485	exonic	4.01	NM_003105	exon17	c.G2332C	p.A778P	nonsynonymous	FOSL2	FOSL2	TRUE	FALSE	0.28	0.051	None	0	0	0	NA
213	SORL1	chr11	121424711	G	T	-0.178736	0.672799	-0.134679	0.595936	exonic	4.01	NM_003105	exon17	c.G2332T	p.A778S	nonsynonymous	FOSL2	FOSL2	TRUE	FALSE	0.65	0.013	None	0	0	0	NA
214	SORL1	chr11	121424712	C	A	0.355205	0.325514	-0.120452	0.759577	exonic	3.1	NM_003105	exon17	c.C2333A	p.A778D	nonsynonymous	FOSL2	FOSL2	TRUE	FALSE	0.49	0.121	None	0	0	0	NA
214	SORL1	chr11	121424712	C	G	-0.28478	0.853784	-0.00822417	0.998674	exonic	3.1	NM_003105	exon17	c.C2333G	p.A778G	nonsynonymous	FOSL2	FOSL2	TRUE	FALSE	0.39	0.121	None	0	0	0	NA
214	SORL1	chr11	121424712	C	T	0.250695	0.577046	0.0534192	0.911331	exonic	3.1	NM_003105	exon17	c.C2333T	p.A778V	nonsynonymous	FOSL2	FOSL2	TRUE	FALSE	0.5	0	None	0	0	0	NA
215	SORL1	chr11	121424713	C	A	-0.191655	0.765081	-0.0113041	0.994717	exonic	4.05	NM_003105	exon17	c.C2334A	p.A778A	synonymous	FOSL2	FOSL2	TRUE	FALSE	FALSE	FALSE	M01033.HNF4	0.512167	0.752	0.239833	0.515184
215	SORL1	chr11	121424713	C	G	-0.00488868	0.996206	-0.0123421	0.993379	exonic	4.05	NM_003105	exon17	c.C2334G	p.A778A	synonymous	FOSL2	FOSL2	TRUE	FALSE	FALSE	FALSE	None	0	0	0	NA
215	SORL1	chr11	121424713	C	T	-0.34933	0.571071	-0.120477	0.788465	exonic	4.05	NM_003105	exon17	c.C2334T	p.A778A	synonymous	FOSL2	FOSL2	TRUE	FALSE	FALSE	FALSE	None	0	0	0	NA
216	SORL1	chr11	121424714	A	C	0.261694	0.643269	0.0537607	0.934277	exonic	3.83	NM_003105	exon17	c.A2335C	p.T779P	nonsynonymous	FOSL2	FOSL2	TRUE	FALSE	0.27	0.011	M01033.HNF4	0.512167	0.587333	0.0751667	0.515184
216	SORL1	chr11	121424714	A	G	0.299088	0.648543	0.0458345	0.955786	exonic	3.83	NM_003105	exon17	c.A2335G	p.T779A	nonsynonymous	FOSL2	FOSL2	TRUE	FALSE	0.68	0.006	None	0	0	0	NA
216	SORL1	chr11	121424714	A	T	0.0348524	0.959103	0.0739685	0.871334	exonic	3.83	NM_003105	exon17	c.A2335T	p.T779S	nonsynonymous	FOSL2	FOSL2	TRUE	FALSE	0.83	0	None	0	0	0	NA
217	SORL1	chr11	121424715	C	A	0.376653	0.300806	0.0163559	0.985966	exonic	2.93	NM_003105	exon17	c.C2336A	p.T779N	nonsynonymous	FOSL2	FOSL2	TRUE	FALSE	0.42	0	None	0	0	0	NA
217	SORL1	chr11	121424715	C	G	-0.578565	0.4083	-0.336901	0.359257	exonic	2.93	NM_003105	exon17	c.C2336G	p.T779S	nonsynonymous	FOSL2	FOSL2	TRUE	FALSE	0.83	0	None	0	0	0	NA
217	SORL1	chr11	121424715	C	T	0.114065	0.829118	-0.0681748	0.871334	exonic	2.93	NM_003105	exon17	c.C2336T	p.T779I	nonsynonymous	FOSL2	FOSL2	TRUE	FALSE	0.44	0	None	0	0	0	NA
218	SORL1	chr11	121424716	C	A	0.0121694	0.989605	-0.0421308	0.945086	exonic	-9.46	NM_003105	exon17	c.C2337A	p.T779T	synonymous	FOSL2	FOSL2	TRUE	FALSE	FALSE	FALSE	M01033.HNF4	0.591167	0.206073	0.385093	0.515184
218	SORL1	chr11	121424716	C	G	-0.168767	0.816361	0.17288	0.664648	exonic	-9.46	NM_003105	exon17	c.C2337G	p.T779T	synonymous	FOSL2	FOSL2	TRUE	FALSE	FALSE	FALSE	M01033.HNF4	0.591167	0.206073	0.385093	0.515184
218	SORL1	chr11	121424716	C	T	0.00446379	0.996206	0.0573308	0.908317	exonic	-9.46	NM_003105	exon17	c.C2337T	p.T779T	synonymous	FOSL2	FOSL2	TRUE	FALSE	FALSE	FALSE	M01033.HNF4	0.591167	0.206073	0.385093	0.515184
219	SORL1	chr11	121424717	G	A	0.259572	0.504838	0.077881	0.840551	exonic	4.96	NM_003105	exon17	c.G2338A	p.E780K	nonsynonymous	FOSL2	FOSL2	TRUE	FALSE	0.03	0.001	M01033.HNF4	0.591167	0.206073	0.385093	0.515184
219	SORL1	chr11	121424717	G	C	0.0472313	0.937897	-0.0967301	0.842486	exonic	4.96	NM_003105	exon17	c.G2338C	p.E780Q	nonsynonymous	FOSL2	FOSL2	TRUE	FALSE	0.09	0.001	M01033.HNF4	0.591167	0.206073	0.385093	0.515184
219	SORL1	chr11	121424717	G	T	-0.221619	0.694042	-0.0467371	0.934277	exonic	4.96	NM_003105	exon17	c.G2338T	p.E780X	stopgain	FOSL2	FOSL2	TRUE	FALSE	0.03	0.723604	M01033.HNF4	0.591167	0.206073	0.385093	0.515184
220	SORL1	chr11	121424718	A	C	0.34812	0.504838	0.102195	0.850961	exonic	4.96	NM_003105	exon17	c.A2339C	p.E780A	nonsynonymous	FOSL2	FOSL2	TRUE	FALSE	0.01	0.45	M01033.HNF4	0.591167	0.206073	0.385093	0.515184
220	SORL1	chr11	121424718	A	G	0.724573	0.0647959	0.132105	0.827298	exonic	4.96	NM_003105	exon17	c.A2339G	p.E780G	nonsynonymous	FOSL2	FOSL2	TRUE	FALSE	0.01	0.406	M01033.HNF4	0.591167	0.206073	0.385093	0.515184
220	SORL1	chr11	121424718	A	T	0.0201026	0.980064	-0.11047	0.812869	exonic	4.96	NM_003105	exon17	c.A2339T	p.E780V	nonsynonymous	FOSL2	FOSL2	TRUE	FALSE	0	0.406	M01033.HNF4	0.591167	0.206073	0.385093	0.515184
221	SORL1	chr11	121424719	G	A	0.159796	0.7238	-0.202195	0.434413	exonic	3.07	NM_003105	exon17	c.G2340A	p.E780E	synonymous	FOSL2	FOSL2	TRUE	FALSE	FALSE	FALSE	M01033.HNF4	0.591167	0.206073	0.385093	0.515184
221	SORL1	chr11	121424719	G	C	0.16234	0.760988	-0.0404967	0.946618	exonic	3.07	NM_003105	exon17	c.G2340C	p.E780D	nonsynonymous	FOSL2	FOSL2	TRUE	FALSE	0.02	0.264	M01033.HNF4	0.591167	0.206073	0.385093	0.515184
221	SORL1	chr11	121424719	G	T	0.200645	0.644667	0.112398	0.739625	exonic	3.07	NM_003105	exon17	c.G2340T	p.E780D	nonsynonymous	FOSL2	FOSL2	TRUE	FALSE	0.02	0.264	M01033.HNF4	0.591167	0.206073	0.385093	0.515184
222	SORL1	chr11	121424720	C	A	0.265883	0.603191	0.205412	0.515697	exonic	4.02	NM_003105	exon17	c.C2341A	p.Q781K	nonsynonymous	FOSL2	FOSL2	TRUE	FALSE	0.77	0.256	M01033.HNF4	0.591167	0.206073	0.385093	0.515184
222	SORL1	chr11	121424720	C	G	-0.402617	0.556959	-0.00132245	0.998674	exonic	4.02	NM_003105	exon17	c.C2341G	p.Q781E	nonsynonymous	FOSL2	FOSL2	TRUE	FALSE	0.92	0.01	M01033.HNF4	0.591167	0.206073	0.385093	0.515184
222	SORL1	chr11	121424720	C	T	-0.632213	0.179537	-0.134377	0.73752	exonic	4.02	NM_003105	exon17	c.C2341T	p.Q781X	stopgain	FOSL2	FOSL2	TRUE	FALSE	0.77	0.728665	M01033.HNF4	0.591167	0.206073	0.385093	0.515184
223	SORL1	chr11	121424721	A	C	0.148354	0.854662	-0.250847	0.635866	exonic	4.96	NM_003105	exon17	c.A2342C	p.Q781P	nonsynonymous	FOSL2	FOSL2	TRUE	FALSE	0.3	0.002	M01033.HNF4	0.591167	0.206073	0.385093	0.515184
223	SORL1	chr11	121424721	A	G	0.0931795	0.896251	0.0084188	0.997749	exonic	4.96	NM_003105	exon17	c.A2342G	p.Q781R	nonsynonymous	FOSL2	FOSL2	TRUE	FALSE	0.48	0.427	M01033.HNF4	0.591167	0.206073	0.385093	0.515184
223	SORL1	chr11	121424721	A	T	0.417464	0.276912	0.0584072	0.911331	exonic	4.96	NM_003105	exon17	c.A2342T	p.Q781L	nonsynonymous	FOSL2	FOSL2	TRUE	FALSE	0.42	0.423	M01033.HNF4	0.591167	0.206073	0.385093	0.515184
224	SORL1	chr11	121424722	G	A	-0.506195	0.294854	-0.194292	0.545546	exonic	4.02	NM_003105	exon17	c.G2343A	p.Q781Q	synonymous	FOSL2	FOSL2	TRUE	FALSE	FALSE	FALSE	None	0	0	0	NA
224	SORL1	chr11	121424722	G	C	0.149737	0.816361	0.191108	0.578418	exonic	4.02	NM_003105	exon17	c.G2343C	p.Q781H	nonsynonymous	FOSL2	FOSL2	TRUE	FALSE	0.23	0.001	None	0	0	0	NA
224	SORL1	chr11	121424722	G	T	0.0410143	0.943098	0.0910736	0.827284	exonic	4.02	NM_003105	exon17	c.G2343T	p.Q781H	nonsynonymous	FOSL2	FOSL2	TRUE	FALSE	0.23	0.001	None	0	0	0	NA
225	SORL1	chr11	121424723	T	A	0.0969786	0.866611	0.0179649	0.982484	exonic	-9.91	NM_003105	exon17	c.T2344A	p.L782M	nonsynonymous	FOSL2	FOSL2	TRUE	FALSE	0	0.956	None	0	0	0	NA
225	SORL1	chr11	121424723	T	C	-0.239205	0.754802	0.0863584	0.875715	exonic	-9.91	NM_003105	exon17	c.T2344C	p.L782L	synonymous	FOSL2	FOSL2	TRUE	FALSE	FALSE	FALSE	None	0	0	0	NA
225	SORL1	chr11	121424723	T	G	-0.590429	0.409112	-0.220717	0.652679	exonic	-9.91	NM_003105	exon17	c.T2344G	p.L782V	nonsynonymous	FOSL2	FOSL2	TRUE	FALSE	0	0.98	None	0	0	0	NA
226	SORL1	chr11	121424724	T	A	0.0773456	0.899954	-0.18223	0.60986	exonic	4.96	NM_003105	exon17	c.T2345A	p.L782X	stopgain	FOSL2	FOSL2	TRUE	FALSE	1	0.714904	M01033.HNF4	0.549333	0.206073	0.34326	0.515184
226	SORL1	chr11	121424724	T	C	0.575421	0.0938612	0.19999	0.553958	exonic	4.96	NM_003105	exon17	c.T2345C	p.L782S	nonsynonymous	FOSL2	FOSL2	TRUE	FALSE	0	0.995	M01033.HNF4	0.549333	0.206073	0.34326	0.515184
226	SORL1	chr11	121424724	T	G	-0.261672	0.700641	-0.202508	0.642039	exonic	4.96	NM_003105	exon17	c.T2345G	p.L782W	nonsynonymous	FOSL2	FOSL2	TRUE	FALSE	0	0.995	M01033.HNF4	0.549333	0.206073	0.34326	0.515184
227	SORL1	chr11	121424725	G	A	0.201334	0.648202	0.034952	0.948315	exonic	4.02	NM_003105	exon17	c.G2346A	p.L782L	synonymous	FOSL2	FOSL2	TRUE	FALSE	FALSE	FALSE	M01033.HNF4	0.549333	0.206073	0.34326	0.515184
227	SORL1	chr11	121424725	G	C	0.727615	0.115432	0.318745	0.432274	exonic	4.02	NM_003105	exon17	c.G2346C	p.L782F	nonsynonymous	FOSL2	FOSL2	TRUE	FALSE	0	0.98	M01033.HNF4	0.549333	0.206073	0.34326	0.515184
227	SORL1	chr11	121424725	G	T	-0.077594	0.899954	-0.147713	0.691031	exonic	4.02	NM_003105	exon17	c.G2346T	p.L782F	nonsynonymous	FOSL2	FOSL2	TRUE	FALSE	0	0.98	M01033.HNF4	0.549333	0.206073	0.34326	0.515184
228	SORL1	chr11	121424726	C	A	0.110861	0.853629	-0.0895656	0.850961	exonic	4.96	NM_003105	exon17	c.C2347A	p.P783T	nonsynonymous	FOSL2	FOSL2	TRUE	FALSE	0.01	0.979	M01033.HNF4	0.549333	0.206073	0.34326	0.515184
228	SORL1	chr11	121424726	C	G	0.0825791	0.919371	-0.196729	0.716715	exonic	4.96	NM_003105	exon17	c.C2347G	p.P783A	nonsynonymous	FOSL2	FOSL2	TRUE	FALSE	0.03	0.979	M00193.NF-1	0.15571	0.393111	0.237401	0.389275
228	SORL1	chr11	121424726	C	T	-0.0899997	0.866611	-0.0477769	0.914464	exonic	4.96	NM_003105	exon17	c.C2347T	p.P783S	nonsynonymous	FOSL2	FOSL2	TRUE	FALSE	0.08	0.255	M01033.HNF4	0.549333	0.206073	0.34326	0.515184
229	SORL1	chr11	121424727	C	A	-0.127845	0.858962	-0.134306	0.776299	exonic	4.96	NM_003105	exon17	c.C2348A	p.P783H	nonsynonymous	FOSL2	FOSL2	TRUE	FALSE	0	0.99	M01033.HNF4	0.549333	0.361	0.188333	0.515184
229	SORL1	chr11	121424727	C	G	-0.0843168	0.917331	0.0855565	0.871334	exonic	4.96	NM_003105	exon17	c.C2348G	p.P783R	nonsynonymous	FOSL2	FOSL2	TRUE	FALSE	0	0.996	M01033.HNF4	0.549333	0.206073	0.34326	0.515184
229	SORL1	chr11	121424727	C	T	0.199693	0.685021	0.185465	0.515697	exonic	4.96	NM_003105	exon17	c.C2348T	p.P783L	nonsynonymous	FOSL2	FOSL2	TRUE	FALSE	0	0.998	M01033.HNF4	0.549333	0.206073	0.34326	0.515184
230	SORL1	chr11	121424728	T	A	0.0488718	0.939183	-0.162474	0.717764	exonic	-9.46	NM_003105	exon17	c.T2349A	p.P783P	synonymous	FOSL2	FOSL2	TRUE	FALSE	FALSE	FALSE	M01033.HNF4	0.549333	0.206073	0.34326	0.515184
230	SORL1	chr11	121424728	T	C	-0.32452	0.697071	0.00591444	0.998674	exonic	-9.46	NM_003105	exon17	c.T2349C	p.P783P	synonymous	FOSL2	FOSL2	TRUE	FALSE	FALSE	FALSE	M01033.HNF4	0.549333	0.206073	0.34326	0.515184
230	SORL1	chr11	121424728	T	G	-0.590993	0.487563	-0.055171	0.950017	exonic	-9.46	NM_003105	exon17	c.T2349G	p.P783P	synonymous	FOSL2	FOSL2	TRUE	FALSE	FALSE	FALSE	M01033.HNF4	0.549333	0.3475	0.201833	0.515184
231	SORL1	chr11	121424729	C	A	-0.0501583	0.92211	-0.0691402	0.853171	exonic	2.98	NM_003105	exon17	c.C2350A	p.L784I	nonsynonymous	FOSL2	FOSL2	TRUE	FALSE	0.44	0.006	M01033.HNF4	0.549333	0.206073	0.34326	0.515184
231	SORL1	chr11	121424729	C	G	0.187398	0.663984	-0.0497529	0.911331	exonic	2.98	NM_003105	exon17	c.C2350G	p.L784V	nonsynonymous	FOSL2	FOSL2	TRUE	FALSE	0.54	0	M01033.HNF4	0.549333	0.3	0.249333	0.515184
231	SORL1	chr11	121424729	C	T	0.228577	0.407996	-0.0785435	0.772733	exonic	2.98	NM_003105	exon17	c.C2350T	p.L784F	nonsynonymous	FOSL2	FOSL2	TRUE	FALSE	0.04	0.063	M01033.HNF4	0.549333	0.206073	0.34326	0.515184
232	SORL1	chr11	121424730	T	A	0.132591	0.7716	-0.238009	0.29778	exonic	4.96	NM_003105	exon17	c.T2351A	p.L784H	nonsynonymous	FOSL2	FOSL2	TRUE	FALSE	0.01	0.127	None	0	0	0	NA
232	SORL1	chr11	121424730	T	C	0.436111	0.271515	0.0585839	0.912304	exonic	4.96	NM_003105	exon17	c.T2351C	p.L784P	nonsynonymous	FOSL2	FOSL2	TRUE	FALSE	0.02	0.125	None	0	0	0	NA
232	SORL1	chr11	121424730	T	G	-0.374529	0.488441	-0.0377572	0.950017	exonic	4.96	NM_003105	exon17	c.T2351G	p.L784R	nonsynonymous	FOSL2	FOSL2	TRUE	FALSE	0.01	0.127	None	0	0	0	NA
233	SORL1	chr11	121424731	C	A	-0.0301237	0.951387	-0.0525129	0.882479	exonic	2.1	NM_003105	exon17	c.C2352A	p.L784L	synonymous	FOSL2	FOSL2	TRUE	FALSE	FALSE	FALSE	None	0	0	0	NA
233	SORL1	chr11	121424731	C	G	0.392003	0.14591	0.118987	0.683966	exonic	2.1	NM_003105	exon17	c.C2352G	p.L784L	synonymous	FOSL2	FOSL2	TRUE	FALSE	FALSE	FALSE	None	0	0	0	NA
233	SORL1	chr11	121424731	C	T	-0.0818544	0.853784	0.0517011	0.869263	exonic	2.1	NM_003105	exon17	c.C2352T	p.L784L	synonymous	FOSL2	FOSL2	TRUE	FALSE	FALSE	FALSE	None	0	0	0	NA
234	SORL1	chr11	121424732	A	C	-0.340803	0.535504	-0.0261603	0.966756	exonic	-0.981	NM_003105	exon17	c.A2353C	p.T785P	nonsynonymous	FOSL2	FOSL2	TRUE	FALSE	0.22	0.003	None	0	0	0	NA
234	SORL1	chr11	121424732	A	G	-0.338194	0.598201	0.0121633	0.993379	exonic	-0.981	NM_003105	exon17	c.A2353G	p.T785A	nonsynonymous	FOSL2	FOSL2	TRUE	FALSE	0.53	0	None	0	0	0	NA
234	SORL1	chr11	121424732	A	T	-0.194413	0.64413	0.0224398	0.963256	exonic	-0.981	NM_003105	exon17	c.A2353T	p.T785S	nonsynonymous	FOSL2	FOSL2	TRUE	FALSE	0.84	0	None	0	0	0	NA
235	SORL1	chr11	121424733	C	A	-0.25008	0.524321	-0.14103	0.563784	exonic	-1.9	NM_003105	exon17	c.C2354A	p.T785N	nonsynonymous	FOSL2	FOSL2	TRUE	FALSE	0.36	0	None	0	0	0	NA
235	SORL1	chr11	121424733	C	G	-0.165257	0.765081	0.114011	0.74666	exonic	-1.9	NM_003105	exon17	c.C2354G	p.T785S	nonsynonymous	FOSL2	FOSL2	TRUE	FALSE	0.84	0	None	0	0	0	NA
235	SORL1	chr11	121424733	C	T	0.0195479	0.965871	-0.000699396	0.998674	exonic	-1.9	NM_003105	exon17	c.C2354T	p.T785I	nonsynonymous	FOSL2	FOSL2	TRUE	FALSE	0.27	0.006	None	0	0	0	NA
236	SORL1	chr11	121424734	C	A	0.128224	0.760988	0.103479	0.735386	exonic	-9.91	NM_003105	exon17	c.C2355A	p.T785T	synonymous	FOSL2	FOSL2	TRUE	FALSE	FALSE	FALSE	None	0	0	0	NA
236	SORL1	chr11	121424734	C	G	0.299305	0.342203	0.0286154	0.951096	exonic	-9.91	NM_003105	exon17	c.C2355G	p.T785T	synonymous	FOSL2	FOSL2	TRUE	FALSE	FALSE	FALSE	None	0	0	0	NA
236	SORL1	chr11	121424734	C	T	0.110221	0.826795	-0.0430038	0.933768	exonic	-9.91	NM_003105	exon17	c.C2355T	p.T785T	synonymous	FOSL2	FOSL2	TRUE	FALSE	FALSE	FALSE	None	0	0	0	NA
237	SORL1	chr11	121424735	G	A	-0.217971	0.691519	-0.0946947	0.826943	exonic	4.96	NM_003105	exon17	c.G2356A	p.G786R	nonsynonymous	FOSL2	FOSL2	TRUE	FALSE	0.14	0.984	M01033.HNF4	0.5355	0.206073	0.329427	0.515184
237	SORL1	chr11	121424735	G	C	0.234077	0.59112	0.0211381	0.96808	exonic	4.96	NM_003105	exon17	c.G2356C	p.G786R	nonsynonymous	FOSL2	FOSL2	TRUE	FALSE	0.14	0.984	M01033.HNF4	0.5355	0.206073	0.329427	0.515184
237	SORL1	chr11	121424735	G	T	-0.171254	0.736662	-0.063937	0.871334	exonic	4.96	NM_003105	exon17	c.G2356T	p.G786W	nonsynonymous	FOSL2	FOSL2	TRUE	FALSE	0.01	0.984	M01033.HNF4	0.5355	0.2845	0.251	0.515184
238	SORL1	chr11	121424736	G	A	0.027724	0.962494	0.151688	0.586992	exonic	4.96	NM_003105	exon17	c.G2357A	p.G786E	nonsynonymous	FOSL2	FOSL2	TRUE	FALSE	0.08	0.971	M01033.HNF4	0.5355	0.206073	0.329427	0.515184
238	SORL1	chr11	121424736	G	C	-0.243757	0.667441	0.136579	0.705244	exonic	4.96	NM_003105	exon17	c.G2357C	p.G786A	nonsynonymous	FOSL2	FOSL2	TRUE	FALSE	0.06	0.941	M01033.HNF4	0.5355	0.206073	0.329427	0.515184
238	SORL1	chr11	121424736	G	T	-0.598146	0.115432	-0.129666	0.68765	exonic	4.96	NM_003105	exon17	c.G2357T	p.G786V	nonsynonymous	FOSL2	FOSL2	TRUE	FALSE	0.01	0.984	M01033.HNF4	0.5355	0.320833	0.214667	0.515184
239	SORL1	chr11	121424737	G	A	-0.167293	0.732318	-0.0301921	0.951096	exonic	0.763	NM_003105	exon17	c.G2358A	p.G786G	synonymous	FOSL2	FOSL2	TRUE	FALSE	FALSE	FALSE	M01033.HNF4	0.5355	0.206073	0.329427	0.515184
239	SORL1	chr11	121424737	G	C	0.179736	0.732318	0.119697	0.746766	exonic	0.763	NM_003105	exon17	c.G2358C	p.G786G	synonymous	FOSL2	FOSL2	TRUE	FALSE	FALSE	FALSE	M01032.HNF4	0.4575	0.761333	0.303833	0.744711
239	SORL1	chr11	121424737	G	T	0.138524	0.747419	0.0021599	0.998674	exonic	0.763	NM_003105	exon17	c.G2358T	p.G786G	synonymous	FOSL2	FOSL2	TRUE	FALSE	FALSE	FALSE	M01033.HNF4	0.5355	0.206073	0.329427	0.515184
240	SORL1	chr11	121424738	C	A	-0.0303416	0.951391	-0.0894531	0.779901	exonic	-1.83	NM_003105	exon17	c.C2359A	p.L787I	nonsynonymous	FOSL2	FOSL2	TRUE	FALSE	0.02	0.339	M01033.HNF4	0.5355	0.280167	0.255333	0.515184
240	SORL1	chr11	121424738	C	G	-0.144994	0.750742	-0.133042	0.642039	exonic	-1.83	NM_003105	exon17	c.C2359G	p.L787V	nonsynonymous	FOSL2	FOSL2	TRUE	FALSE	0.08	0.006	M01033.HNF4	0.4265	0.5725	0.146	0.515184
240	SORL1	chr11	121424738	C	T	0.490328	0.00404122	-0.0485462	0.871334	exonic	-1.83	NM_003105	exon17	c.C2359T	p.L787L	synonymous	FOSL2	FOSL2	TRUE	FALSE	FALSE	FALSE	M01033.HNF4	0.5355	0.484167	0.0513333	0.515184
241	SORL1	chr11	121424739	T	A	-0.038475	0.955902	0.0540195	0.914953	exonic	4.96	NM_003105	exon17	c.T2360A	p.L787Q	nonsynonymous	FOSL2	FOSL2	TRUE	FALSE	0	0.963	M01033.HNF4	0.5355	0.206073	0.329427	0.515184
241	SORL1	chr11	121424739	T	C	-0.0377916	0.959103	-0.1087	0.828716	exonic	4.96	NM_003105	exon17	c.T2360C	p.L787P	nonsynonymous	FOSL2	FOSL2	TRUE	FALSE	0	0.979	M01033.HNF4	0.5355	0.206073	0.329427	0.515184
241	SORL1	chr11	121424739	T	G	0.122782	0.808059	0.136997	0.655114	exonic	4.96	NM_003105	exon17	c.T2360G	p.L787R	nonsynonymous	FOSL2	FOSL2	TRUE	FALSE	0	0.963	M01033.HNF4	0.5355	0.206073	0.329427	0.515184
242	SORL1	chr11	121424740	A	C	-0.0495086	0.935089	-0.0272997	0.965721	exonic	3.05	NM_003105	exon17	c.A2361C	p.L787L	synonymous	FOSL2	FOSL2	TRUE	FALSE	FALSE	FALSE	M01033.HNF4	0.5355	0.206073	0.329427	0.515184
242	SORL1	chr11	121424740	A	G	-0.428548	0.414225	-0.249435	0.386674	exonic	3.05	NM_003105	exon17	c.A2361G	p.L787L	synonymous	FOSL2	FOSL2	TRUE	FALSE	FALSE	FALSE	M01033.HNF4	0.5355	0.206073	0.329427	0.515184
242	SORL1	chr11	121424740	A	T	-0.110612	0.801496	-0.0480809	0.891767	exonic	3.05	NM_003105	exon17	c.A2361T	p.L787L	synonymous	FOSL2	FOSL2	TRUE	FALSE	FALSE	FALSE	M01033.HNF4	0.5355	0.206073	0.329427	0.515184
243	SORL1	chr11	121424741	C	A	-0.0776052	0.868831	-0.102413	0.743851	exonic	4.96	NM_003105	exon17	c.C2362A	p.R788R	synonymous	FOSL2	FOSL2	TRUE	FALSE	FALSE	FALSE	M01032.HNF4	0.297885	0.873167	0.575282	0.744711
243	SORL1	chr11	121424741	C	G	-0.222843	0.643269	0.0488825	0.911105	exonic	4.96	NM_003105	exon17	c.C2362G	p.R788G	nonsynonymous	FOSL2	FOSL2	TRUE	FALSE	0.01	0.94	M01033.HNF4	0.819667	0.206073	0.613593	0.515184
243	SORL1	chr11	121424741	C	T	-0.0956316	0.817805	-0.0519971	0.869263	exonic	4.96	NM_003105	exon17	c.C2362T	p.R788W	nonsynonymous	FOSL2	FOSL2	TRUE	FALSE	0	0.993	M01033.HNF4	0.819667	0.206073	0.613593	0.515184
244	SORL1	chr11	121424742	G	A	-0.522097	0.284381	-0.10167	0.808319	exonic	4.96	NM_003105	exon17	c.G2363A	p.R788Q	nonsynonymous	FOSL2	FOSL2	TRUE	FALSE	0.35	0.871	M01033.HNF4	0.819667	0.206073	0.613593	0.515184
244	SORL1	chr11	121424742	G	C	0.243525	0.603144	-0.000584053	0.998778	exonic	4.96	NM_003105	exon17	c.G2363C	p.R788P	nonsynonymous	FOSL2	FOSL2	TRUE	FALSE	0.01	0.94	M01033.HNF4	0.819667	0.206073	0.613593	0.515184
244	SORL1	chr11	121424742	G	T	0.0927903	0.886095	0.0428146	0.945794	exonic	4.96	NM_003105	exon17	c.G2363T	p.R788L	nonsynonymous	FOSL2	FOSL2	TRUE	FALSE	0.02	0.971	M01033.HNF4	0.819667	0.351333	0.468333	0.515184
245	SORL1	chr11	121424743	G	A	-0.380095	0.44476	-0.130269	0.730449	exonic	4.02	NM_003105	exon17	c.G2364A	p.R788R	synonymous	FOSL2	FOSL2	TRUE	FALSE	FALSE	FALSE	M01033.HNF4	0.819667	0.206073	0.613593	0.515184
245	SORL1	chr11	121424743	G	C	-0.543545	0.310828	-0.114893	0.790055	exonic	4.02	NM_003105	exon17	c.G2364C	p.R788R	synonymous	FOSL2	FOSL2	TRUE	FALSE	FALSE	FALSE	M01033.HNF4	0.819667	0.206073	0.613593	0.515184
245	SORL1	chr11	121424743	G	T	0.228207	0.609178	0.184832	0.48372	exonic	4.02	NM_003105	exon17	c.G2364T	p.R788R	synonymous	FOSL2	FOSL2	TRUE	FALSE	FALSE	FALSE	M01033.HNF4	0.819667	0.269667	0.55	0.515184
246	SORL1	chr11	121424744	G	A	0.195138	0.643269	-0.0371431	0.944933	exonic	4.03	NM_003105	exon17	c.G2365A	p.A789T	nonsynonymous	FOSL2	FOSL2	TRUE	FALSE	0.21	0.001	M01033.HNF4	0.819667	0.206073	0.613593	0.515184
246	SORL1	chr11	121424744	G	C	0.183498	0.688068	0.197762	0.386674	exonic	4.03	NM_003105	exon17	c.G2365C	p.A789P	nonsynonymous	FOSL2	FOSL2	TRUE	FALSE	0.22	0.004	M01033.HNF4	0.819667	0.206073	0.613593	0.515184
246	SORL1	chr11	121424744	G	T	0.141498	0.732318	-0.0460991	0.911331	exonic	4.03	NM_003105	exon17	c.G2365T	p.A789S	nonsynonymous	FOSL2	FOSL2	TRUE	FALSE	0.51	0	M01033.HNF4	0.819667	0.206073	0.613593	0.515184
247	SORL1	chr11	121424745	C	A	0.326206	0.256393	0.0865575	0.776299	exonic	4.96	NM_003105	exon17	c.C2366A	p.A789E	nonsynonymous	FOSL2	FOSL2	TRUE	FALSE	0.15	0	M01033.HNF4	0.819667	0.206073	0.613593	0.515184
247	SORL1	chr11	121424745	C	G	0.20803	0.573837	0.189561	0.283223	exonic	4.96	NM_003105	exon17	c.C2366G	p.A789G	nonsynonymous	FOSL2	FOSL2	TRUE	FALSE	0.63	0	M01033.HNF4	0.819667	0.206073	0.613593	0.515184
247	SORL1	chr11	121424745	C	T	-0.196155	0.598201	-0.0966912	0.72273	exonic	4.96	NM_003105	exon17	c.C2366T	p.A789V	nonsynonymous	FOSL2	FOSL2	TRUE	FALSE	0.14	0.004	M01033.HNF4	0.819667	0.206073	0.613593	0.515184
248	SORL1	chr11	121424746	A	C	-0.256074	0.643269	0.264216	0.162177	exonic	-7.35	NM_003105	exon17	c.A2367C	p.A789A	synonymous	FOSL2	FOSL2	TRUE	FALSE	FALSE	FALSE	M01033.HNF4	0.819667	0.206073	0.613593	0.515184
248	SORL1	chr11	121424746	A	G	-0.0541546	0.92211	0.0938852	0.776299	exonic	-7.35	NM_003105	exon17	c.A2367G	p.A789A	synonymous	FOSL2	FOSL2	TRUE	FALSE	FALSE	FALSE	M01033.HNF4	0.819667	0.206073	0.613593	0.515184
248	SORL1	chr11	121424746	A	T	-0.107728	0.815325	-0.1151	0.68765	exonic	-7.35	NM_003105	exon17	c.A2367T	p.A789A	synonymous	FOSL2	FOSL2	TRUE	FALSE	FALSE	FALSE	M01033.HNF4	0.819667	0.206073	0.613593	0.515184
249	SORL1	chr11	121424747	G	A	0.245584	0.573837	-0.0488954	0.919614	exonic	4.96	NM_003105	exon17	c.G2368A	p.A790T	nonsynonymous	FOSL2	FOSL2	TRUE	FALSE	0.07	0.05	None	0	0	0	NA
249	SORL1	chr11	121424747	G	C	-0.0597491	0.92211	-0.0636845	0.904827	exonic	4.96	NM_003105	exon17	c.G2368C	p.A790P	nonsynonymous	FOSL2	FOSL2	TRUE	FALSE	0.04	0.243	None	0	0	0	NA
249	SORL1	chr11	121424747	G	T	-0.441478	0.300806	-0.116276	0.739601	exonic	4.96	NM_003105	exon17	c.G2368T	p.A790S	nonsynonymous	FOSL2	FOSL2	TRUE	FALSE	0.06	0.061	None	0	0	0	NA
250	SORL1	chr11	121424748	C	A	-0.304563	0.454033	-0.0267457	0.953385	exonic	4.96	NM_003105	exon17	c.C2369A	p.A790E	nonsynonymous	FOSL2	FOSL2	TRUE	FALSE	0.02	0.243	None	0	0	0	NA
250	SORL1	chr11	121424748	C	G	0.0183233	0.979459	0.0854653	0.790055	exonic	4.96	NM_003105	exon17	c.C2369G	p.A790G	nonsynonymous	FOSL2	FOSL2	TRUE	FALSE	0.05	0.45	None	0	0	0	NA
250	SORL1	chr11	121424748	C	T	-0.0147128	0.979604	-0.027767	0.945086	exonic	4.96	NM_003105	exon17	c.C2369T	p.A790V	nonsynonymous	FOSL2	FOSL2	TRUE	FALSE	0.54	0	None	0	0	0	NA
251	SORL1	chr11	121424749	A	C	0.27693	0.567188	0.100988	0.813816	exonic	-9.91	NM_003105	exon17	c.A2370C	p.A790A	synonymous	FOSL2	FOSL2	TRUE	FALSE	FALSE	FALSE	None	0	0	0	NA
251	SORL1	chr11	121424749	A	G	-0.576545	0.285599	-0.133187	0.762692	exonic	-9.91	NM_003105	exon17	c.A2370G	p.A790A	synonymous	FOSL2	FOSL2	TRUE	FALSE	FALSE	FALSE	None	0	0	0	NA
251	SORL1	chr11	121424749	A	T	-0.095005	0.856925	0.0656828	0.863506	exonic	-9.91	NM_003105	exon17	c.A2370T	p.A790A	synonymous	FOSL2	FOSL2	TRUE	FALSE	FALSE	FALSE	None	0	0	0	NA
252	SORL1	chr11	121424750	G	A	0.00385966	0.996206	0.0379431	0.940325	exonic	4.05	NM_003105	exon17	c.G2371A	p.V791M	nonsynonymous	FOSL2	FOSL2	TRUE	FALSE	0.01	0.875	M00967.HNF4	0.710778	0.2326	0.478178	0.581499
252	SORL1	chr11	121424750	G	C	-0.362341	0.495482	-0.108673	0.790055	exonic	4.05	NM_003105	exon17	c.G2371C	p.V791L	nonsynonymous	FOSL2	FOSL2	TRUE	FALSE	0.06	0.557	M00967.HNF4	0.710778	0.2326	0.478178	0.581499
252	SORL1	chr11	121424750	G	T	-0.424088	0.343353	0.0362509	0.945086	exonic	4.05	NM_003105	exon17	c.G2371T	p.V791L	nonsynonymous	FOSL2	FOSL2	TRUE	FALSE	0.06	0.557	M00967.HNF4	0.710778	0.2326	0.478178	0.581499
253	SORL1	chr11	121424751	T	A	-0.968773	0.0108062	-0.134927	0.68765	exonic	5.48	NM_003105	exon17	c.T2372A	p.V791E	nonsynonymous	FOSL2	FOSL2	TRUE	FALSE	0.01	0.984	M00967.HNF4	0.710778	0.311222	0.399556	0.581499
253	SORL1	chr11	121424751	T	C	-0.509651	0.347013	-0.159691	0.698141	exonic	5.48	NM_003105	exon17	c.T2372C	p.V791A	nonsynonymous	FOSL2	FOSL2	TRUE	FALSE	0.03	0.941	M00967.HNF4	0.710778	0.2326	0.478178	0.581499
253	SORL1	chr11	121424751	T	G	-0.339354	0.488441	-0.0551036	0.908317	exonic	5.48	NM_003105	exon17	c.T2372G	p.V791G	nonsynonymous	FOSL2	FOSL2	TRUE	FALSE	0	0.984	M00967.HNF4	0.710778	0.338222	0.372556	0.581499
254	SORL1	chr11	121424752	G	A	-0.336967	0.540569	0.0480013	0.925354	exonic	4.56	NM_003105	exon17	c.G2373A	p.V791V	synonymous	FOSL2	FOSL2	TRUE	FALSE	FALSE	FALSE	M00967.HNF4	0.710778	0.2326	0.478178	0.581499
254	SORL1	chr11	121424752	G	C	-0.36991	0.468597	-0.00815591	0.995466	exonic	4.56	NM_003105	exon17	c.G2373C	p.V791V	synonymous	FOSL2	FOSL2	TRUE	FALSE	FALSE	FALSE	M00967.HNF4	0.710778	0.2326	0.478178	0.581499
254	SORL1	chr11	121424752	G	T	-0.228319	0.683904	0.054394	0.911331	exonic	4.56	NM_003105	exon17	c.G2373T	p.V791V	synonymous	FOSL2	FOSL2	TRUE	FALSE	FALSE	FALSE	M00967.HNF4	0.710778	0.2326	0.478178	0.581499
255	SORL1	chr11	121424753	G	A	0.239458	0.564048	0.179488	0.465333	exonic	5.48	NM_003105	exon17	c.G2374A	p.A792T	nonsynonymous	FOSL2	FOSL2	TRUE	FALSE	0	0.486	M00967.HNF4	0.710778	0.2326	0.478178	0.581499
255	SORL1	chr11	121424753	G	C	-0.747477	0.171503	-0.0222241	0.976568	exonic	5.48	NM_003105	exon17	c.G2374C	p.A792P	nonsynonymous	FOSL2	FOSL2	TRUE	FALSE	0	0.84	M00967.HNF4	0.710778	0.2326	0.478178	0.581499
255	SORL1	chr11	121424753	G	T	0.479648	0.0712722	0.168103	0.507216	exonic	5.48	NM_003105	exon17	c.G2374T	p.A792S	nonsynonymous	FOSL2	FOSL2	TRUE	FALSE	0	0.293	M00967.HNF4	0.710778	0.2326	0.478178	0.581499
256	SORL1	chr11	121424754	C	A	-0.752465	0.020636	-0.0549601	0.877293	exonic	5.48	NM_003105	exon17	c.C2375A	p.A792D	nonsynonymous	FOSL2	FOSL2	TRUE	FALSE	0	0.918	M00967.HNF4	0.710778	0.2326	0.478178	0.581499
256	SORL1	chr11	121424754	C	G	-0.549903	0.140141	0.0573586	0.871334	exonic	5.48	NM_003105	exon17	c.C2375G	p.A792G	nonsynonymous	FOSL2	FOSL2	TRUE	FALSE	0	0.84	M00967.HNF4	0.710778	0.2326	0.478178	0.581499
256	SORL1	chr11	121424754	C	T	-0.767216	0.00546873	-0.09341	0.739601	exonic	5.48	NM_003105	exon17	c.C2375T	p.A792V	nonsynonymous	FOSL2	FOSL2	TRUE	FALSE	0	0.003	M00967.HNF4	0.710778	0.2326	0.478178	0.581499
257	SORL1	chr11	121424755	C	A	-0.321206	0.46038	-0.151658	0.586395	exonic	2.44	NM_003105	exon17	c.C2376A	p.A792A	synonymous	FOSL2	FOSL2	TRUE	FALSE	FALSE	FALSE	M00967.HNF4	0.710778	0.2326	0.478178	0.581499
257	SORL1	chr11	121424755	C	G	-0.510741	0.227541	-0.0118547	0.990017	exonic	2.44	NM_003105	exon17	c.C2376G	p.A792A	synonymous	FOSL2	FOSL2	TRUE	FALSE	FALSE	FALSE	M00967.HNF4	0.710778	0.2326	0.478178	0.581499
257	SORL1	chr11	121424755	C	T	-0.433702	0.140854	-0.184942	0.269003	exonic	2.44	NM_003105	exon17	c.C2376T	p.A792A	synonymous	FOSL2	FOSL2	TRUE	FALSE	FALSE	FALSE	M00967.HNF4	0.710778	0.2326	0.478178	0.581499
258	SORL1	chr11	121424756	C	A	0.291024	0.343353	0.153391	0.48372	exonic	2.56	NM_003105	exon17	c.C2377A	p.L793M	nonsynonymous	FOSL2	FOSL2	TRUE	FALSE	0.44	0.85	M00967.HNF4	0.908667	0.2326	0.676067	0.581499
258	SORL1	chr11	121424756	C	G	-0.44406	0.25314	-0.173889	0.505852	exonic	2.56	NM_003105	exon17	c.C2377G	p.L793V	nonsynonymous	FOSL2	FOSL2	TRUE	FALSE	0.03	0.914	M00967.HNF4	0.908667	0.2326	0.676067	0.581499
258	SORL1	chr11	121424756	C	T	0.707103	6.23509e-07	0.0255272	0.949798	exonic	2.56	NM_003105	exon17	c.C2377T	p.L793L	synonymous	FOSL2	FOSL2	TRUE	FALSE	FALSE	FALSE	M00967.HNF4	0.908667	0.2326	0.676067	0.581499
259	SORL1	chr11	121424757	T	A	-1.59903	0.000179204	-0.183053	0.549596	exonic	5.48	NM_003105	exon17	c.T2378A	p.L793Q	nonsynonymous	FOSL2	FOSL2	TRUE	FALSE	0.01	0.981	M00967.HNF4	0.908667	0.2326	0.676067	0.581499
259	SORL1	chr11	121424757	T	C	-0.683007	0.206149	0.0251228	0.96808	exonic	5.48	NM_003105	exon17	c.T2378C	p.L793P	nonsynonymous	FOSL2	FOSL2	TRUE	FALSE	0	0.989	M00967.HNF4	0.908667	0.2326	0.676067	0.581499
259	SORL1	chr11	121424757	T	G	-1.27343	0.0024093	-0.149896	0.678414	exonic	5.48	NM_003105	exon17	c.T2378G	p.L793R	nonsynonymous	FOSL2	FOSL2	TRUE	FALSE	0	0.981	M00967.HNF4	0.908667	0.2326	0.676067	0.581499
260	SORL1	chr11	121424758	G	A	-0.693942	0.137857	0.0320354	0.955175	exonic	3.6	NM_003105	exon17	c.G2379A	p.L793L	synonymous	FOSL2	FOSL2	TRUE	FALSE	FALSE	FALSE	M00967.HNF4	0.908667	0.2326	0.676067	0.581499
260	SORL1	chr11	121424758	G	C	-1.62556	0.00092993	0.0481353	0.929529	exonic	3.6	NM_003105	exon17	c.G2379C	p.L793L	synonymous	FOSL2	FOSL2	TRUE	FALSE	FALSE	FALSE	M00967.HNF4	0.908667	0.2326	0.676067	0.581499
260	SORL1	chr11	121424758	G	T	-1.63161	4.3532e-05	-0.095594	0.788465	exonic	3.6	NM_003105	exon17	c.G2379T	p.L793L	synonymous	FOSL2	FOSL2	TRUE	FALSE	FALSE	FALSE	M00967.HNF4	0.908667	0.2326	0.676067	0.581499
261	SORL1	chr11	121424759	G	A	0.00833642	0.99234	-0.0104075	0.993924	exonic	5.48	NM_003105	exon17	c.G2380A	p.D794N	nonsynonymous	FOSL2	FOSL2	TRUE	FALSE	0.01	0.99	M00967.HNF4	0.908667	0.2326	0.676067	0.581499
261	SORL1	chr11	121424759	G	C	-1.16226	0.016053	-0.190126	0.594879	exonic	5.48	NM_003105	exon17	c.G2380C	p.D794H	nonsynonymous	FOSL2	FOSL2	TRUE	FALSE	0	0.998	M00967.HNF4	0.908667	0.2326	0.676067	0.581499
261	SORL1	chr11	121424759	G	T	-0.735617	0.0835469	0.0307352	0.953963	exonic	5.48	NM_003105	exon17	c.G2380T	p.D794Y	nonsynonymous	FOSL2	FOSL2	TRUE	FALSE	0	0.999	M00967.HNF4	0.908667	0.2326	0.676067	0.581499
262	SORL1	chr11	121424760	A	C	-1.19568	0.00462247	-0.0294629	0.961438	exonic	5.48	NM_003105	exon17	c.A2381C	p.D794A	nonsynonymous	FOSL2	FOSL2	TRUE	FALSE	0.01	0.998	M00967.HNF4	0.908667	0.2326	0.676067	0.581499
262	SORL1	chr11	121424760	A	G	-1.15839	0.00199108	-0.0682528	0.865485	exonic	5.48	NM_003105	exon17	c.A2381G	p.D794G	nonsynonymous	FOSL2	FOSL2	TRUE	FALSE	0.01	0.998	M00967.HNF4	0.908667	0.2326	0.676067	0.581499
262	SORL1	chr11	121424760	A	T	-1.61704	1.68965e-05	-0.0928636	0.788465	exonic	5.48	NM_003105	exon17	c.A2381T	p.D794V	nonsynonymous	FOSL2	FOSL2	TRUE	FALSE	0	0.999	M00967.HNF4	0.908667	0.2326	0.676067	0.581499
263	SORL1	chr11	121424761	C	A	-1.27909	0.000288619	0.281668	0.025053	exonic	2.61	NM_003105	exon17	c.C2382A	p.D794E	nonsynonymous	FOSL2	FOSL2	TRUE	FALSE	0.4	0.99	M00967.HNF4	0.908667	0.2326	0.676067	0.581499
263	SORL1	chr11	121424761	C	G	-1.36064	0.00010069	-0.146077	0.595936	exonic	2.61	NM_003105	exon17	c.C2382G	p.D794E	nonsynonymous	FOSL2	FOSL2	TRUE	FALSE	0.4	0.99	M00967.HNF4	0.908667	0.2326	0.676067	0.581499
263	SORL1	chr11	121424761	C	T	-1.47669	9.97199e-07	-0.0395758	0.912304	exonic	2.61	NM_003105	exon17	c.C2382T	p.D794D	synonymous	FOSL2	FOSL2	TRUE	FALSE	FALSE	FALSE	M00967.HNF4	0.908667	0.2326	0.676067	0.581499
264	SORL1	chr11	121424762	T	A	-2.59152	2.28287e-06	-0.262961	0.297336	exonic	5.48	NM_003105	exon17	c.T2383A	p.F795I	nonsynonymous	FOSL2	FOSL2	TRUE	FALSE	0.01	0.998	M00967.HNF4	0.908667	0.2326	0.676067	0.581499
264	SORL1	chr11	121424762	T	C	-1.0862	0.0633208	-0.00636287	0.998674	exonic	5.48	NM_003105	exon17	c.T2383C	p.F795L	nonsynonymous	FOSL2	FOSL2	TRUE	FALSE	0.02	0.998	M00967.HNF4	0.908667	0.2326	0.676067	0.581499
264	SORL1	chr11	121424762	T	G	-1.68541	9.36563e-05	-0.0396363	0.940325	exonic	5.48	NM_003105	exon17	c.T2383G	p.F795V	nonsynonymous	FOSL2	FOSL2	TRUE	FALSE	0.08	0.998	M00967.HNF4	0.908667	0.2326	0.676067	0.581499
265	SORL1	chr11	121424763	T	A	-0.971234	0.0233062	0.20658	0.386674	exonic	5.48	NM_003105	exon17	c.T2384A	p.F795Y	nonsynonymous	FOSL2	FOSL2	TRUE	FALSE	0.3	0.978	M00967.HNF4	0.908667	0.2326	0.676067	0.581499
265	SORL1	chr11	121424763	T	C	-1.54806	0.00609235	0.0141305	0.992468	exonic	5.48	NM_003105	exon17	c.T2384C	p.F795S	nonsynonymous	FOSL2	FOSL2	TRUE	FALSE	0	0.999	M00967.HNF4	0.908667	0.2326	0.676067	0.581499
265	SORL1	chr11	121424763	T	G	-0.985339	0.0135396	0.113334	0.739601	exonic	5.48	NM_003105	exon17	c.T2384G	p.F795C	nonsynonymous	FOSL2	FOSL2	TRUE	FALSE	0	0.999	M00967.HNF4	0.908667	0.2326	0.676067	0.581499
266	SORL1	chr11	121424764	T	A	-0.818916	0.0390721	0.0533415	0.904827	exonic	-1.11	NM_003105	exon17	c.T2385A	p.F795L	nonsynonymous	FOSL2	FOSL2	TRUE	FALSE	0.02	0.998	M00967.HNF4	0.908667	0.2326	0.676067	0.581499
266	SORL1	chr11	121424764	T	C	-1.24921	0.0065857	0.0105433	0.993924	exonic	-1.11	NM_003105	exon17	c.T2385C	p.F795F	synonymous	FOSL2	FOSL2	TRUE	FALSE	FALSE	FALSE	M00967.HNF4	0.908667	0.2326	0.676067	0.581499
266	SORL1	chr11	121424764	T	G	-0.960556	0.00793502	-0.174655	0.539658	exonic	-1.11	NM_003105	exon17	c.T2385G	p.F795L	nonsynonymous	FOSL2	FOSL2	TRUE	FALSE	0.02	0.998	M00967.HNF4	0.908667	0.2326	0.676067	0.581499
267	SORL1	chr11	121424765	G	A	-1.12884	0.0125322	0.0725062	0.869263	exonic	5.48	NM_003105	exon17	c.G2386A	p.D796N	nonsynonymous	FOSL2	FOSL2	TRUE	FALSE	0.04	0.97	M01031.HNF4	0.624929	0.235699	0.38923	0.589246
267	SORL1	chr11	121424765	G	C	-1.51668	0.00406428	0.15338	0.68765	exonic	5.48	NM_003105	exon17	c.G2386C	p.D796H	nonsynonymous	FOSL2	FOSL2	TRUE	FALSE	0.07	0.992	M01031.HNF4	0.624929	0.235699	0.38923	0.589246
267	SORL1	chr11	121424765	G	T	-1.14428	0.0122597	-0.0884941	0.851567	exonic	5.48	NM_003105	exon17	c.G2386T	p.D796Y	nonsynonymous	FOSL2	FOSL2	TRUE	FALSE	0	0.992	M01031.HNF4	0.624929	0.235699	0.38923	0.589246
268	SORL1	chr11	121424766	A	C	-0.340247	0.487563	-0.0527126	0.911331	exonic	5.48	NM_003105	exon17	c.A2387C	p.D796A	nonsynonymous	FOSL2	FOSL2	TRUE	FALSE	0.01	0.992	M01031.HNF4	0.624929	0.235699	0.38923	0.589246
268	SORL1	chr11	121424766	A	G	-0.175116	0.685021	-0.125736	0.666505	exonic	5.48	NM_003105	exon17	c.A2387G	p.D796G	nonsynonymous	FOSL2	FOSL2	TRUE	FALSE	0.05	0.992	M01031.HNF4	0.624929	0.235699	0.38923	0.589246
268	SORL1	chr11	121424766	A	T	-0.30168	0.44476	-0.0330255	0.940325	exonic	5.48	NM_003105	exon17	c.A2387T	p.D796V	nonsynonymous	FOSL2	FOSL2	TRUE	FALSE	0	0.992	M01031.HNF4	0.624929	0.235699	0.38923	0.589246
269	SORL1	chr11	121424767	C	A	-0.800027	0.0124522	0.0849405	0.778346	exonic	4.57	NM_003105	exon17	c.C2388A	p.D796E	nonsynonymous	FOSL2	FOSL2	TRUE	FALSE	0.01	0.97	M01031.HNF4	0.624929	0.235699	0.38923	0.589246
269	SORL1	chr11	121424767	C	G	-0.756589	0.0420358	-0.0993791	0.777055	exonic	4.57	NM_003105	exon17	c.C2388G	p.D796E	nonsynonymous	FOSL2	FOSL2	TRUE	FALSE	0.01	0.97	M01031.HNF4	0.624929	0.235699	0.38923	0.589246
269	SORL1	chr11	121424767	C	T	-0.407204	0.235306	0.0924217	0.739601	exonic	4.57	NM_003105	exon17	c.C2388T	p.D796D	synonymous	FOSL2	FOSL2	TRUE	FALSE	FALSE	FALSE	M01031.HNF4	0.624929	0.235699	0.38923	0.589246
270	SORL1	chr11	121424768	T	A	-0.593588	0.227541	0.00692803	0.997749	exonic	5.48	NM_003105	exon17	c.T2389A	p.Y797N	nonsynonymous	FOSL2	FOSL2	TRUE	FALSE	0	0.998	M01031.HNF4	0.624929	0.235699	0.38923	0.589246
270	SORL1	chr11	121424768	T	C	0.488538	0.227541	0.0541474	0.934277	exonic	5.48	NM_003105	exon17	c.T2389C	p.Y797H	nonsynonymous	FOSL2	FOSL2	TRUE	FALSE	0	0.993	M01031.HNF4	0.624929	0.235699	0.38923	0.589246
270	SORL1	chr11	121424768	T	G	-0.471674	0.454033	0.238213	0.394853	exonic	5.48	NM_003105	exon17	c.T2389G	p.Y797D	nonsynonymous	FOSL2	FOSL2	TRUE	FALSE	0	0.998	M01031.HNF4	0.624929	0.235699	0.38923	0.589246
271	SORL1	chr11	121424769	A	C	0.130771	0.816106	-0.0290199	0.963626	exonic	4.34	NM_003105	exon17	c.A2390C	p.Y797S	nonsynonymous	FOSL2	FOSL2	TRUE	FALSE	0.01	0.998	M01031.HNF4	0.624929	0.248071	0.376857	0.589246
271	SORL1	chr11	121424769	A	G	-0.278354	0.550474	-0.420438	0.00479939	exonic	4.34	NM_003105	exon17	c.A2390G	p.Y797C	nonsynonymous	FOSL2	FOSL2	TRUE	FALSE	0.01	0.996	M01031.HNF4	0.624929	0.235699	0.38923	0.589246
271	SORL1	chr11	121424769	A	T	-0.0958631	0.854509	-0.0517358	0.903626	exonic	4.34	NM_003105	exon17	c.A2390T	p.Y797F	nonsynonymous	FOSL2	FOSL2	TRUE	FALSE	0.14	0.986	M01031.HNF4	0.624929	0.331286	0.293643	0.589246
272	SORL1	chr11	121424770	T	A	-0.969192	0.0520845	0.0821487	0.863506	exonic	0.649	NM_003105	exon17	c.T2391A	p.Y797X	stopgain	FOSL2	FOSL2	TRUE	FALSE	0.01	0.694825	M01033.HNF4	0.567	0.206073	0.360927	0.515184
272	SORL1	chr11	121424770	T	C	-1.55807	0.00546873	-0.131031	0.779901	exonic	0.649	NM_003105	exon17	c.T2391C	p.Y797Y	synonymous	FOSL2	FOSL2	TRUE	FALSE	FALSE	FALSE	M01033.HNF4	0.567	0.206073	0.360927	0.515184
272	SORL1	chr11	121424770	T	G	-1.01648	0.0206197	-0.129814	0.739601	exonic	0.649	NM_003105	exon17	c.T2391G	p.Y797X	stopgain	FOSL2	FOSL2	TRUE	FALSE	0.01	0.694825	M01033.HNF4	0.567	0.206073	0.360927	0.515184
273	SORL1	chr11	121424771	G	A	-0.980223	0.0965912	-0.309268	0.366611	exonic	5.48	NM_003105	exon17	c.G2392A	p.E798K	nonsynonymous	FOSL2	FOSL2	TRUE	FALSE	0.49	0.06	M01033.HNF4	0.567	0.206073	0.360927	0.515184
273	SORL1	chr11	121424771	G	C	-0.439409	0.478106	0.112087	0.791374	exonic	5.48	NM_003105	exon17	c.G2392C	p.E798Q	nonsynonymous	FOSL2	FOSL2	TRUE	FALSE	0.31	0.004	M01033.HNF4	0.567	0.206073	0.360927	0.515184
273	SORL1	chr11	121424771	G	T	0.0791236	0.899954	0.00555635	0.998674	exonic	5.48	NM_003105	exon17	c.G2392T	p.E798X	stopgain	FOSL2	FOSL2	TRUE	FALSE	0.49	0.734771	M01033.HNF4	0.567	0.206073	0.360927	0.515184
274	SORL1	chr11	121424772	A	C	-0.264015	0.632348	0.208534	0.391607	exonic	4.34	NM_003105	exon17	c.A2393C	p.E798A	nonsynonymous	FOSL2	FOSL2	TRUE	FALSE	0.3	0.433	M01033.HNF4	0.567	0.206073	0.360927	0.515184
274	SORL1	chr11	121424772	A	G	-1.35173	0.00749538	-0.231489	0.505504	exonic	4.34	NM_003105	exon17	c.A2393G	p.E798G	nonsynonymous	FOSL2	FOSL2	TRUE	FALSE	0.15	0.121	M01033.HNF4	0.567	0.206073	0.360927	0.515184
274	SORL1	chr11	121424772	A	T	-0.721298	0.0796121	-0.200087	0.48372	exonic	4.34	NM_003105	exon17	c.A2393T	p.E798V	nonsynonymous	FOSL2	FOSL2	TRUE	FALSE	0.11	0.58	M01033.HNF4	0.567	0.206073	0.360927	0.515184
275	SORL1	chr11	121424773	G	A	0.271607	0.545609	-0.0709126	0.875279	exonic	-2.62	NM_003105	exon17	c.G2394A	p.E798E	synonymous	FOSL2	FOSL2	TRUE	FALSE	FALSE	FALSE	M01033.HNF4	0.567	0.206073	0.360927	0.515184
275	SORL1	chr11	121424773	G	C	0.225733	0.689057	-0.0183343	0.98812	exonic	-2.62	NM_003105	exon17	c.G2394C	p.E798D	nonsynonymous	FOSL2	FOSL2	TRUE	FALSE	0.46	0	M01033.HNF4	0.567	0.206073	0.360927	0.515184
275	SORL1	chr11	121424773	G	T	-0.265928	0.610041	-0.0820531	0.853171	exonic	-2.62	NM_003105	exon17	c.G2394T	p.E798D	nonsynonymous	FOSL2	FOSL2	TRUE	FALSE	0.46	0	M01033.HNF4	0.567	0.206073	0.360927	0.515184
276	SORL1	chr11	121424774	C	A	-1.05349	0.0965912	-0.083847	0.886323	exonic	5.48	NM_003105	exon17	c.C2395A	p.H799N	nonsynonymous	FOSL2	FOSL2	TRUE	FALSE	1	0.171	M01033.HNF4	0.567	0.206073	0.360927	0.515184
276	SORL1	chr11	121424774	C	G	-0.235209	0.732646	-0.029326	0.967393	exonic	5.48	NM_003105	exon17	c.C2395G	p.H799D	nonsynonymous	FOSL2	FOSL2	TRUE	FALSE	0.33	0.272	M01033.HNF4	0.567	0.206073	0.360927	0.515184
276	SORL1	chr11	121424774	C	T	-0.521174	0.325495	-0.115422	0.788465	exonic	5.48	NM_003105	exon17	c.C2395T	p.H799Y	nonsynonymous	FOSL2	FOSL2	TRUE	FALSE	0.07	0.489	M01033.HNF4	0.567	0.206073	0.360927	0.515184
277	SORL1	chr11	121424775	A	C	-0.267544	0.643269	-0.0537043	0.914953	exonic	-6.83	NM_003105	exon17	c.A2396C	p.H799P	nonsynonymous	FOSL2	FOSL2	TRUE	FALSE	0.1	0.272	M01033.HNF4	0.567	0.206073	0.360927	0.515184
277	SORL1	chr11	121424775	A	G	0.436004	0.291437	0.132083	0.760999	exonic	-6.83	NM_003105	exon17	c.A2396G	p.H799R	nonsynonymous	FOSL2	FOSL2	TRUE	FALSE	0.71	0.001	M01033.HNF4	0.567	0.206073	0.360927	0.515184
277	SORL1	chr11	121424775	A	T	0.54053	0.0390614	0.0974372	0.788465	exonic	-6.83	NM_003105	exon17	c.A2396T	p.H799L	nonsynonymous	FOSL2	FOSL2	TRUE	FALSE	0.08	0.278	M01033.HNF4	0.567	0.206073	0.360927	0.515184
278	SORL1	chr11	121424776	C	A	0.118891	0.832084	0.15899	0.595936	exonic	0.17	NM_003105	exon17	c.C2397A	p.H799Q	nonsynonymous	FOSL2	FOSL2	TRUE	FALSE	0.2	0.087	None	0	0	0	NA
278	SORL1	chr11	121424776	C	G	-0.630995	0.274158	-0.162148	0.72273	exonic	0.17	NM_003105	exon17	c.C2397G	p.H799Q	nonsynonymous	FOSL2	FOSL2	TRUE	FALSE	0.2	0.087	None	0	0	0	NA
278	SORL1	chr11	121424776	C	T	-0.167928	0.760988	-0.163849	0.630379	exonic	0.17	NM_003105	exon17	c.C2397T	p.H799H	synonymous	FOSL2	FOSL2	TRUE	FALSE	FALSE	FALSE	None	0	0	0	NA
279	SORL1	chr11	121424777	A	C	-0.194978	0.765081	-0.015714	0.990017	exonic	5.48	NM_003105	exon17	c.A2398C	p.N800H	nonsynonymous	FOSL2	FOSL2	TRUE	FALSE	0	0.97	None	0	0	0	NA
279	SORL1	chr11	121424777	A	G	-0.00248319	0.997862	0.0905023	0.849095	exonic	5.48	NM_003105	exon17	c.A2398G	p.N800D	nonsynonymous	FOSL2	FOSL2	TRUE	FALSE	0.09	0.855	None	0	0	0	NA
279	SORL1	chr11	121424777	A	T	-0.276441	0.616138	0.0419224	0.940325	exonic	5.48	NM_003105	exon17	c.A2398T	p.N800Y	nonsynonymous	FOSL2	FOSL2	TRUE	FALSE	0	0.992	None	0	0	0	NA
280	SORL1	chr11	121424778	A	C	-0.113098	0.866611	-0.154016	0.72273	exonic	5.48	NM_003105	exon17	c.A2399C	p.N800T	nonsynonymous	FOSL2	FOSL2	TRUE	FALSE	0	0.986	None	0	0	0	NA
280	SORL1	chr11	121424778	A	G	-0.332197	0.57634	-0.024742	0.96808	exonic	5.48	NM_003105	exon17	c.A2399G	p.N800S	nonsynonymous	FOSL2	FOSL2	TRUE	FALSE	0.01	0.927	None	0	0	0	NA
280	SORL1	chr11	121424778	A	T	0.416344	0.207303	0.137714	0.68765	exonic	5.48	NM_003105	exon17	c.A2399T	p.N800I	nonsynonymous	FOSL2	FOSL2	TRUE	FALSE	0	0.996	None	0	0	0	NA
281	SORL1	chr11	121424779	C	A	-0.433523	0.396192	-0.107704	0.788465	exonic	3.62	NM_003105	exon17	c.C2400A	p.N800K	nonsynonymous	FOSL2	FOSL2	TRUE	FALSE	0.01	0.926	None	0	0	0	NA
281	SORL1	chr11	121424779	C	G	-1.01028	0.0390614	-0.134716	0.746766	exonic	3.62	NM_003105	exon17	c.C2400G	p.N800K	nonsynonymous	FOSL2	FOSL2	TRUE	FALSE	0.01	0.926	None	0	0	0	NA
281	SORL1	chr11	121424779	C	T	-0.381247	0.395191	-0.0205713	0.96808	exonic	3.62	NM_003105	exon17	c.C2400T	p.N800N	synonymous	FOSL2	FOSL2	TRUE	FALSE	FALSE	FALSE	None	0	0	0	NA
282	SORL1	chr11	121424780	T	A	-0.534683	0.206149	0.0214503	0.967393	exonic	5.48	NM_003105	exon17	c.T2401A	p.C801S	nonsynonymous	FOSL2	FOSL2	TRUE	FALSE	0	0.995	None	0	0	0	NA
282	SORL1	chr11	121424780	T	C	-1.20851	0.00546873	-0.123079	0.754562	exonic	5.48	NM_003105	exon17	c.T2401C	p.C801R	nonsynonymous	FOSL2	FOSL2	TRUE	FALSE	0	0.995	None	0	0	0	NA
282	SORL1	chr11	121424780	T	G	-0.633086	0.274705	0.108049	0.812798	exonic	5.48	NM_003105	exon17	c.T2401G	p.C801G	nonsynonymous	FOSL2	FOSL2	TRUE	FALSE	0	0.999	None	0	0	0	NA
283	SORL1	chr11	121424781	G	A	-0.519755	0.213096	-0.0969155	0.788465	exonic	5.48	NM_003105	exon17	c.G2402A	p.C801Y	nonsynonymous	FOSL2	FOSL2	TRUE	FALSE	0	0.999	None	0	0	0	NA
283	SORL1	chr11	121424781	G	C	-0.960986	0.0454722	0.00271804	0.998674	exonic	5.48	NM_003105	exon17	c.G2402C	p.C801S	nonsynonymous	FOSL2	FOSL2	TRUE	FALSE	0	0.995	None	0	0	0	NA
283	SORL1	chr11	121424781	G	T	-0.693401	0.122271	-0.0937227	0.827749	exonic	5.48	NM_003105	exon17	c.G2402T	p.C801F	nonsynonymous	FOSL2	FOSL2	TRUE	FALSE	0	0.999	None	0	0	0	NA
284	SORL1	chr11	121424782	T	A	-0.759291	0.0503211	-0.19241	0.486236	exonic	4.57	NM_003105	exon17	c.T2403A	p.C801X	stopgain	FOSL2	FOSL2	TRUE	FALSE	0	0.731428	None	0	0	0	NA
284	SORL1	chr11	121424782	T	C	-0.720481	0.173077	-0.0631894	0.911105	exonic	4.57	NM_003105	exon17	c.T2403C	p.C801C	synonymous	FOSL2	FOSL2	TRUE	FALSE	FALSE	FALSE	None	0	0	0	NA
284	SORL1	chr11	121424782	T	G	-0.417478	0.481385	-0.0440467	0.945086	exonic	4.57	NM_003105	exon17	c.T2403G	p.C801W	nonsynonymous	FOSL2	FOSL2	TRUE	FALSE	0	0.999	None	0	0	0	NA
285	SORL1	chr11	121424783	T	A	-1.29086	0.000914956	-0.108751	0.762692	exonic	-1.09	NM_003105	exon17	c.T2404A	p.L802M	nonsynonymous	FOSL2	FOSL2	TRUE	FALSE	0.02	0.956	None	0	0	0	NA
285	SORL1	chr11	121424783	T	C	-0.198422	0.732646	-0.0617205	0.904827	exonic	-1.09	NM_003105	exon17	c.T2404C	p.L802L	synonymous	FOSL2	FOSL2	TRUE	FALSE	FALSE	FALSE	None	0	0	0	NA
285	SORL1	chr11	121424783	T	G	-0.961626	0.0436728	-0.208448	0.542181	exonic	-1.09	NM_003105	exon17	c.T2404G	p.L802V	nonsynonymous	FOSL2	FOSL2	TRUE	FALSE	0.24	0.98	None	0	0	0	NA
286	SORL1	chr11	121424784	T	A	-0.484074	0.228142	-0.0670926	0.865485	exonic	5.48	NM_003105	exon17	c.T2405A	p.L802X	stopgain	FOSL2	FOSL2	TRUE	FALSE	1	0.734931	None	0	0	0	NA
286	SORL1	chr11	121424784	T	C	-0.503272	0.387385	0.0700495	0.886323	exonic	5.48	NM_003105	exon17	c.T2405C	p.L802S	nonsynonymous	FOSL2	FOSL2	TRUE	FALSE	0	0.995	None	0	0	0	NA
286	SORL1	chr11	121424784	T	G	-0.829514	0.111546	0.189568	0.542181	exonic	5.48	NM_003105	exon17	c.T2405G	p.L802W	nonsynonymous	FOSL2	FOSL2	TRUE	FALSE	0	0.995	None	0	0	0	NA
287	SORL1	chr11	121424785	G	A	-0.16078	0.729486	-0.0144583	0.982484	exonic	0.485	NM_003105	exon17	c.G2406A	p.L802L	synonymous	FOSL2	FOSL2	TRUE	rs144545040	FALSE	FALSE	None	0	0	0	NA
287	SORL1	chr11	121424785	G	C	-0.589041	0.216252	-0.00730189	0.997402	exonic	0.485	NM_003105	exon17	c.G2406C	p.L802F	nonsynonymous	FOSL2	FOSL2	TRUE	rs144545040	0.01	0.98	None	0	0	0	NA
287	SORL1	chr11	121424785	G	T	-1.21764	0.0164001	-0.0298062	0.965721	exonic	0.485	NM_003105	exon17	c.G2406T	p.L802F	nonsynonymous	FOSL2	FOSL2	TRUE	rs144545040	0.01	0.98	None	0	0	0	NA
288	SORL1	chr11	121424786	T	A	-0.613519	0.0965912	-0.194941	0.42469	exonic	5.48	NM_003105	exon17	c.T2407A	p.Y803N	nonsynonymous	FOSL2	FOSL2	TRUE	FALSE	0.01	0.998	None	0	0	0	NA
288	SORL1	chr11	121424786	T	C	0.123566	0.801496	-0.0714444	0.865485	exonic	5.48	NM_003105	exon17	c.T2407C	p.Y803H	nonsynonymous	FOSL2	FOSL2	TRUE	FALSE	0.07	0.993	None	0	0	0	NA
288	SORL1	chr11	121424786	T	G	-0.580295	0.228608	0.137958	0.68765	exonic	5.48	NM_003105	exon17	c.T2407G	p.Y803D	nonsynonymous	FOSL2	FOSL2	TRUE	FALSE	0.01	0.998	None	0	0	0	NA
289	SORL1	chr11	121424787	A	C	0.55274	0.0854711	-0.119031	0.790055	exonic	5.48	NM_003105	exon17	c.A2408C	p.Y803S	nonsynonymous	FOSL2	FOSL2	TRUE	FALSE	0.01	0.998	None	0	0	0	NA
289	SORL1	chr11	121424787	A	G	0.229044	0.675088	-0.137211	0.774806	exonic	5.48	NM_003105	exon17	c.A2408G	p.Y803C	nonsynonymous	FOSL2	FOSL2	TRUE	FALSE	0	0.99	None	0	0	0	NA
289	SORL1	chr11	121424787	A	T	0.593588	0.0695803	-0.0907611	0.865485	exonic	5.48	NM_003105	exon17	c.A2408T	p.Y803F	nonsynonymous	FOSL2	FOSL2	TRUE	FALSE	0.01	0.964	None	0	0	0	NA
290	SORL1	chr11	121424788	T	A	-0.55509	0.137857	-0.0834155	0.813816	exonic	-7.75	NM_003105	exon17	c.T2409A	p.Y803X	stopgain	FOSL2	FOSL2	TRUE	FALSE	0.01	0.571581	None	0	0	0	NA
290	SORL1	chr11	121424788	T	C	0.133318	0.765081	0.0526221	0.902117	exonic	-7.75	NM_003105	exon17	c.T2409C	p.Y803Y	synonymous	FOSL2	FOSL2	TRUE	FALSE	FALSE	FALSE	None	0	0	0	NA
290	SORL1	chr11	121424788	T	G	-0.44345	0.512329	-0.229316	0.583782	exonic	-7.75	NM_003105	exon17	c.T2409G	p.Y803X	stopgain	FOSL2	FOSL2	TRUE	FALSE	0.01	0.571581	None	0	0	0	NA
291	SORL1	chr11	121424789	T	A	-0.26737	0.610041	-0.188535	0.549596	exonic	5.48	NM_003105	exon17	c.T2410A	p.W804R	nonsynonymous	FOSL2	FOSL2	TRUE	FALSE	0	0.999	M01033.HNF4	0.714833	0.206073	0.50876	0.515184
291	SORL1	chr11	121424789	T	C	-0.5989	0.204716	-0.113955	0.776299	exonic	5.48	NM_003105	exon17	c.T2410C	p.W804R	nonsynonymous	FOSL2	FOSL2	TRUE	FALSE	0	0.999	M01033.HNF4	0.714833	0.206073	0.50876	0.515184
291	SORL1	chr11	121424789	T	G	-0.362422	0.577046	-0.152209	0.742732	exonic	5.48	NM_003105	exon17	c.T2410G	p.W804G	nonsynonymous	FOSL2	FOSL2	TRUE	FALSE	0	0.999	M01033.HNF4	0.714833	0.206073	0.50876	0.515184
292	SORL1	chr11	121424790	G	A	0.228131	0.514888	-0.241911	0.188673	exonic	5.48	NM_003105	exon17	c.G2411A	p.W804X	stopgain	FOSL2	FOSL2	TRUE	FALSE	0	0.735438	M01033.HNF4	0.714833	0.206073	0.50876	0.515184
292	SORL1	chr11	121424790	G	C	0.258458	0.523786	-0.00394734	0.998674	exonic	5.48	NM_003105	exon17	c.G2411C	p.W804S	nonsynonymous	FOSL2	FOSL2	TRUE	FALSE	0	0.999	M01033.HNF4	0.714833	0.206073	0.50876	0.515184
292	SORL1	chr11	121424790	G	T	0.757545	0.000478431	-0.0574201	0.911331	exonic	5.48	NM_003105	exon17	c.G2411T	p.W804L	nonsynonymous	FOSL2	FOSL2	TRUE	FALSE	0	0.999	M01033.HNF4	0.714833	0.206073	0.50876	0.515184
293	SORL1	chr11	121424791	G	A	0.0114654	0.981319	-0.25933	0.0988683	exonic	5.48	NM_003105	exon17	c.G2412A	p.W804X	stopgain	FOSL2	FOSL2	TRUE	FALSE	0	0.735438	M01033.HNF4	0.714833	0.206073	0.50876	0.515184
293	SORL1	chr11	121424791	G	C	0.182533	0.653404	-0.255671	0.19919	exonic	5.48	NM_003105	exon17	c.G2412C	p.W804C	nonsynonymous	FOSL2	FOSL2	TRUE	FALSE	0	0.999	M01033.HNF4	0.714833	0.206073	0.50876	0.515184
293	SORL1	chr11	121424791	G	T	0.328575	0.325514	-0.18141	0.523237	exonic	5.48	NM_003105	exon17	c.G2412T	p.W804C	nonsynonymous	FOSL2	FOSL2	TRUE	FALSE	0	0.999	M01033.HNF4	0.714833	0.206073	0.50876	0.515184
294	SORL1	chr11	121424792	T	A	0.392268	0.0720083	-0.148156	0.511229	exonic	4.29	NM_003105	exon17	c.T2413A	p.S805T	nonsynonymous	FOSL2	FOSL2	TRUE	FALSE	0.01	0.123	M01033.HNF4	0.714833	0.206073	0.50876	0.515184
294	SORL1	chr11	121424792	T	C	0.709674	4.15753e-06	-0.0922583	0.759577	exonic	4.29	NM_003105	exon17	c.T2413C	p.S805P	nonsynonymous	FOSL2	FOSL2	TRUE	FALSE	0.02	0.45	M01033.HNF4	0.714833	0.2055	0.509333	0.515184
294	SORL1	chr11	121424792	T	G	0.494958	0.137857	0.124917	0.746766	exonic	4.29	NM_003105	exon17	c.T2413G	p.S805A	nonsynonymous	FOSL2	FOSL2	TRUE	FALSE	1	0.003	M01033.HNF4	0.714833	0.206073	0.50876	0.515184
295	SORL1	chr11	121424793	C	A	0.289393	0.46038	-0.146645	0.681208	exonic	5.48	NM_003105	exon17	c.C2414A	p.S805Y	nonsynonymous	FOSL2	FOSL2	TRUE	FALSE	0	0.45	M01033.HNF4	0.714833	0.206073	0.50876	0.515184
295	SORL1	chr11	121424793	C	G	0.128121	0.853629	-0.139856	0.776299	exonic	5.48	NM_003105	exon17	c.C2414G	p.S805C	nonsynonymous	FOSL2	FOSL2	TRUE	FALSE	0.01	0.45	M01033.HNF4	0.714833	0.206073	0.50876	0.515184
295	SORL1	chr11	121424793	C	T	0.420937	0.311994	0.218985	0.48372	exonic	5.48	NM_003105	exon17	c.C2414T	p.S805F	nonsynonymous	FOSL2	FOSL2	TRUE	FALSE	0	0.45	M01033.HNF4	0.714833	0.2255	0.489333	0.515184
296	SORL1	chr11	121424794	C	A	0.717517	0.0114306	0.037046	0.958245	exonic	-9.86	NM_003105	exon17	c.C2415A	p.S805S	synonymous	FOSL2	FOSL2	TRUE	FALSE	FALSE	FALSE	M01032.HNF4	0.7705	0.297885	0.472615	0.744711
296	SORL1	chr11	121424794	C	G	0.0874293	0.899954	0.00198871	0.998674	exonic	-9.86	NM_003105	exon17	c.C2415G	p.S805S	synonymous	FOSL2	FOSL2	TRUE	FALSE	FALSE	FALSE	M01032.HNF4	0.7705	0.486833	0.283667	0.744711
296	SORL1	chr11	121424794	C	T	0.745757	0.00445917	0.216608	0.48372	exonic	-9.86	NM_003105	exon17	c.C2415T	p.S805S	synonymous	FOSL2	FOSL2	TRUE	FALSE	FALSE	FALSE	M01032.HNF4	0.7705	0.297885	0.472615	0.744711
297	SORL1	chr11	121424795	G	A	-0.18326	0.667441	-0.0919144	0.773319	exonic	5.48	NM_003105	exon17	c.G2416A	p.D806N	nonsynonymous	FOSL2	FOSL2	TRUE	FALSE	0.04	0.995	M01032.HNF4	0.7705	0.297885	0.472615	0.744711
297	SORL1	chr11	121424795	G	C	-0.266882	0.571071	-0.184956	0.487151	exonic	5.48	NM_003105	exon17	c.G2416C	p.D806H	nonsynonymous	FOSL2	FOSL2	TRUE	FALSE	0.01	0.998	M01032.HNF4	0.7705	0.297885	0.472615	0.744711
297	SORL1	chr11	121424795	G	T	-0.215743	0.677559	-0.0248254	0.965721	exonic	5.48	NM_003105	exon17	c.G2416T	p.D806Y	nonsynonymous	FOSL2	FOSL2	TRUE	FALSE	0.02	0.999	M01032.HNF4	0.7705	0.297885	0.472615	0.744711
298	SORL1	chr11	121424796	A	C	0.0734784	0.902639	-0.110281	0.790055	exonic	5.48	NM_003105	exon17	c.A2417C	p.D806A	nonsynonymous	FOSL2	FOSL2	TRUE	FALSE	0.02	0.998	M01032.HNF4	0.7705	0.297885	0.472615	0.744711
298	SORL1	chr11	121424796	A	G	-0.244656	0.697071	0.0821759	0.865485	exonic	5.48	NM_003105	exon17	c.A2417G	p.D806G	nonsynonymous	FOSL2	FOSL2	TRUE	FALSE	0.03	0.998	M01032.HNF4	0.7705	0.297885	0.472615	0.744711
298	SORL1	chr11	121424796	A	T	-0.119651	0.866015	-0.0298085	0.965721	exonic	5.48	NM_003105	exon17	c.A2417T	p.D806V	nonsynonymous	FOSL2	FOSL2	TRUE	FALSE	0.01	0.999	M01032.HNF4	0.7705	0.297885	0.472615	0.744711
299	SORL1	chr11	121424797	C	A	-0.212033	0.699857	-0.264292	0.29778	exonic	4.56	NM_003105	exon17	c.C2418A	p.D806E	nonsynonymous	FOSL2	FOSL2	TRUE	FALSE	0.03	0.99	M01032.HNF4	0.7705	0.297885	0.472615	0.744711
299	SORL1	chr11	121424797	C	G	0.376625	0.44476	0.0415375	0.951096	exonic	4.56	NM_003105	exon17	c.C2418G	p.D806E	nonsynonymous	FOSL2	FOSL2	TRUE	FALSE	0.03	0.99	M01032.HNF4	0.7705	0.297885	0.472615	0.744711
299	SORL1	chr11	121424797	C	T	0.400963	0.274747	-0.0783211	0.869263	exonic	4.56	NM_003105	exon17	c.C2418T	p.D806D	synonymous	FOSL2	FOSL2	TRUE	FALSE	FALSE	FALSE	M01032.HNF4	0.7705	0.297885	0.472615	0.744711
300	SORL1	chr11	121424798	C	A	-0.104049	0.864731	-0.138486	0.720438	exonic	1.04	NM_003105	exon17	c.C2419A	p.L807M	nonsynonymous	FOSL2	FOSL2	TRUE	FALSE	0.43	0.005	M00967.HNF4	0.696889	0.2326	0.464289	0.581499
300	SORL1	chr11	121424798	C	G	0.193462	0.743703	-0.0166815	0.990017	exonic	1.04	NM_003105	exon17	c.C2419G	p.L807V	nonsynonymous	FOSL2	FOSL2	TRUE	FALSE	0.45	0	M00967.HNF4	0.696889	0.2326	0.464289	0.581499
300	SORL1	chr11	121424798	C	T	-0.423431	0.396192	-0.150861	0.687498	exonic	1.04	NM_003105	exon17	c.C2419T	p.L807L	synonymous	FOSL2	FOSL2	TRUE	FALSE	FALSE	FALSE	M00967.HNF4	0.696889	0.410222	0.286667	0.581499
301	SORL1	chr11	121424799	T	A	-0.413988	0.278254	0.0731867	0.828928	exonic	5.48	NM_003105	exon17	c.T2420A	p.L807Q	nonsynonymous	FOSL2	FOSL2	TRUE	FALSE	0.01	0.11	M00967.HNF4	0.696889	0.2326	0.464289	0.581499
301	SORL1	chr11	121424799	T	C	-0.267017	0.57634	-0.176109	0.540567	exonic	5.48	NM_003105	exon17	c.T2420C	p.L807P	nonsynonymous	FOSL2	FOSL2	TRUE	FALSE	0.01	0.11	M00967.HNF4	0.696889	0.2326	0.464289	0.581499
301	SORL1	chr11	121424799	T	G	-0.560634	0.276808	-0.237627	0.460643	exonic	5.48	NM_003105	exon17	c.T2420G	p.L807R	nonsynonymous	FOSL2	FOSL2	TRUE	FALSE	0.01	0.239	M00967.HNF4	0.696889	0.2326	0.464289	0.581499
302	SORL1	chr11	121424800	G	A	-0.330313	0.409112	-0.105619	0.73752	exonic	4.57	NM_003105	exon17	c.G2421A	p.L807L	synonymous	FOSL2	FOSL2	TRUE	FALSE	FALSE	FALSE	M00967.HNF4	0.696889	0.2326	0.464289	0.581499
302	SORL1	chr11	121424800	G	C	-0.437068	0.304785	-0.208698	0.414972	exonic	4.57	NM_003105	exon17	c.G2421C	p.L807L	synonymous	FOSL2	FOSL2	TRUE	FALSE	FALSE	FALSE	M00967.HNF4	0.696889	0.2326	0.464289	0.581499
302	SORL1	chr11	121424800	G	T	-0.33792	0.428795	-0.0240067	0.963626	exonic	4.57	NM_003105	exon17	c.G2421T	p.L807L	synonymous	FOSL2	FOSL2	TRUE	FALSE	FALSE	FALSE	M00967.HNF4	0.696889	0.2326	0.464289	0.581499
303	SORL1	chr11	121424801	G	A	0.241828	0.386185	0.0531735	0.863506	exonic	4.56	NM_003105	exon17	c.G2422A	p.A808T	nonsynonymous	FOSL2	FOSL2	TRUE	FALSE	0.77	0	M00967.HNF4	0.696889	0.2326	0.464289	0.581499
303	SORL1	chr11	121424801	G	C	-0.115856	0.824391	-0.0788817	0.840551	exonic	4.56	NM_003105	exon17	c.G2422C	p.A808P	nonsynonymous	FOSL2	FOSL2	TRUE	FALSE	0.09	0.024	M00967.HNF4	0.696889	0.2326	0.464289	0.581499
303	SORL1	chr11	121424801	G	T	0.395781	0.134004	0.0749166	0.827298	exonic	4.56	NM_003105	exon17	c.G2422T	p.A808S	nonsynonymous	FOSL2	FOSL2	TRUE	FALSE	0.15	0	M00967.HNF4	0.696889	0.2326	0.464289	0.581499
304	SORL1	chr11	121424802	C	A	-0.481059	0.274158	-0.199294	0.48372	exonic	5.48	NM_003105	exon17	c.C2423A	p.A808D	nonsynonymous	FOSL2	FOSL2	TRUE	FALSE	0.03	0.013	M00967.HNF4	0.696889	0.2326	0.464289	0.581499
304	SORL1	chr11	121424802	C	G	-0.770508	0.206149	-0.242089	0.545546	exonic	5.48	NM_003105	exon17	c.C2423G	p.A808G	nonsynonymous	FOSL2	FOSL2	TRUE	FALSE	0.04	0.051	M00967.HNF4	0.696889	0.2326	0.464289	0.581499
304	SORL1	chr11	121424802	C	T	-0.656153	0.133934	0.0102164	0.993379	exonic	5.48	NM_003105	exon17	c.C2423T	p.A808V	nonsynonymous	FOSL2	FOSL2	TRUE	FALSE	1	0.009	M00967.HNF4	0.696889	0.2326	0.464289	0.581499
305	SORL1	chr11	121424803	C	A	-0.660413	0.170772	-0.239296	0.420617	exonic	1.26	NM_003105	exon17	c.C2424A	p.A808A	synonymous	FOSL2	FOSL2	TRUE	FALSE	FALSE	FALSE	M00967.HNF4	0.696889	0.2326	0.464289	0.581499
305	SORL1	chr11	121424803	C	G	-0.772905	0.229617	-0.191044	0.691031	exonic	1.26	NM_003105	exon17	c.C2424G	p.A808A	synonymous	FOSL2	FOSL2	TRUE	FALSE	FALSE	FALSE	M00967.HNF4	0.696889	0.2326	0.464289	0.581499
305	SORL1	chr11	121424803	C	T	-0.354259	0.500879	-0.0702108	0.872838	exonic	1.26	NM_003105	exon17	c.C2424T	p.A808A	synonymous	FOSL2	FOSL2	TRUE	FALSE	FALSE	FALSE	M00967.HNF4	0.696889	0.2326	0.464289	0.581499
306	SORL1	chr11	121424804	T	A	-0.0884976	0.847967	0.00852532	0.993379	exonic	2.8	NM_003105	exon17	c.T2425A	p.L809M	nonsynonymous	FOSL2	FOSL2	TRUE	FALSE	0.24	0.697	M00967.HNF4	0.696889	0.2326	0.464289	0.581499
306	SORL1	chr11	121424804	T	C	-0.118403	0.818868	-0.0748207	0.850961	exonic	2.8	NM_003105	exon17	c.T2425C	p.L809L	synonymous	FOSL2	FOSL2	TRUE	FALSE	FALSE	FALSE	M00967.HNF4	0.696889	0.2326	0.464289	0.581499
306	SORL1	chr11	121424804	T	G	-0.186473	0.746928	0.0144438	0.990017	exonic	2.8	NM_003105	exon17	c.T2425G	p.L809V	nonsynonymous	FOSL2	FOSL2	TRUE	FALSE	0.6	0.697	M00967.HNF4	0.696889	0.2326	0.464289	0.581499
307	SORL1	chr11	121424805	T	A	-0.649672	0.0491717	-0.113578	0.71215	exonic	5.48	NM_003105	exon17	c.T2426A	p.L809X	stopgain	FOSL2	FOSL2	TRUE	FALSE	1	0.734986	M00967.HNF4	0.696889	0.2326	0.464289	0.581499
307	SORL1	chr11	121424805	T	C	-0.2431	0.596844	0.0575757	0.871334	exonic	5.48	NM_003105	exon17	c.T2426C	p.L809S	nonsynonymous	FOSL2	FOSL2	TRUE	FALSE	0.59	0.673	M00967.HNF4	0.696889	0.2326	0.464289	0.581499
307	SORL1	chr11	121424805	T	G	-0.451421	0.300806	0.0351425	0.945086	exonic	5.48	NM_003105	exon17	c.T2426G	p.L809W	nonsynonymous	FOSL2	FOSL2	TRUE	FALSE	0.04	0.918	M00967.HNF4	0.696889	0.2326	0.464289	0.581499
308	SORL1	chr11	121424806	G	A	-0.643019	0.018522	-0.00374462	0.998674	exonic	3.62	NM_003105	exon17	c.G2427A	p.L809L	synonymous	FOSL2	FOSL2	TRUE	FALSE	FALSE	FALSE	M00967.HNF4	0.696889	0.2326	0.464289	0.581499
308	SORL1	chr11	121424806	G	C	-0.413471	0.302991	-0.025203	0.962637	exonic	3.62	NM_003105	exon17	c.G2427C	p.L809F	nonsynonymous	FOSL2	FOSL2	TRUE	FALSE	0.22	0.84	M00967.HNF4	0.696889	0.2326	0.464289	0.581499
308	SORL1	chr11	121424806	G	T	-0.345675	0.428904	0.360513	0.000780266	exonic	3.62	NM_003105	exon17	c.G2427T	p.L809F	nonsynonymous	FOSL2	FOSL2	TRUE	FALSE	0.22	0.84	M00967.HNF4	0.696889	0.2326	0.464289	0.581499
309	SORL1	chr11	121424807	G	A	0.176611	0.57634	-0.11239	0.642039	exonic	5.48	NM_003105	exon17	c.G2428A	p.D810N	nonsynonymous	FOSL2	FOSL2	TRUE	FALSE	0	0.97	M00967.HNF4	0.672444	0.2326	0.439845	0.581499
309	SORL1	chr11	121424807	G	C	-0.032517	0.94388	-0.052594	0.881874	exonic	5.48	NM_003105	exon17	c.G2428C	p.D810H	nonsynonymous	FOSL2	FOSL2	TRUE	FALSE	0	0.986	M00967.HNF4	0.672444	0.2326	0.439845	0.581499
309	SORL1	chr11	121424807	G	T	-0.180937	0.659219	0.058615	0.863506	exonic	5.48	NM_003105	exon17	c.G2428T	p.D810Y	nonsynonymous	FOSL2	FOSL2	TRUE	FALSE	0	0.992	M00967.HNF4	0.672444	0.2326	0.439845	0.581499
310	SORL1	chr11	121424808	A	C	-0.2275	0.64413	-0.337802	0.0646351	exonic	5.48	NM_003105	exon17	c.A2429C	p.D810A	nonsynonymous	FOSL2	FOSL2	TRUE	FALSE	0	0.992	M00967.HNF4	0.672444	0.2326	0.439845	0.581499
310	SORL1	chr11	121424808	A	G	-0.391316	0.47317	-0.453611	0.0182601	exonic	5.48	NM_003105	exon17	c.A2429G	p.D810G	nonsynonymous	FOSL2	FOSL2	TRUE	FALSE	0	0.992	M00967.HNF4	0.672444	0.2326	0.439845	0.581499
310	SORL1	chr11	121424808	A	T	0.128967	0.803843	-0.246559	0.336136	exonic	5.48	NM_003105	exon17	c.A2429T	p.D810V	nonsynonymous	FOSL2	FOSL2	TRUE	FALSE	0	0.855	M00967.HNF4	0.672444	0.2326	0.439845	0.581499
311	SORL1	chr11	121424809	C	A	-0.199547	0.714426	-0.488694	0.0031625	exonic	2.63	NM_003105	exon17	c.C2430A	p.D810E	nonsynonymous	FOSL2	FOSL2	TRUE	FALSE	0	0.328	M00967.HNF4	0.672444	0.2326	0.439845	0.581499
311	SORL1	chr11	121424809	C	G	-0.253274	0.683904	-0.440245	0.0439681	exonic	2.63	NM_003105	exon17	c.C2430G	p.D810E	nonsynonymous	FOSL2	FOSL2	TRUE	FALSE	0	0.328	M00967.HNF4	0.672444	0.432	0.240444	0.581499
311	SORL1	chr11	121424809	C	T	0.205402	0.618737	-0.420378	0.00689888	exonic	2.63	NM_003105	exon17	c.C2430T	p.D810D	synonymous	FOSL2	FOSL2	TRUE	FALSE	FALSE	FALSE	M00967.HNF4	0.672444	0.2326	0.439845	0.581499
312	SORL1	chr11	121424810	G	A	-0.110478	0.783972	-0.49179	7.77084e-06	exonic	-5.95	NM_003105	exon17	c.G2431A	p.V811I	nonsynonymous	FOSL2	FOSL2	TRUE	FALSE	0.92	0	M00967.HNF4	0.672444	0.2326	0.439845	0.581499
312	SORL1	chr11	121424810	G	C	-0.0500964	0.92211	-0.553026	1.60735e-05	exonic	-5.95	NM_003105	exon17	c.G2431C	p.V811L	nonsynonymous	FOSL2	FOSL2	TRUE	FALSE	0.37	0	M00967.HNF4	0.672444	0.2326	0.439845	0.581499
312	SORL1	chr11	121424810	G	T	0.232956	0.533709	-0.751886	3.17463e-08	exonic	-5.95	NM_003105	exon17	c.G2431T	p.V811F	nonsynonymous	FOSL2	FOSL2	TRUE	FALSE	0.06	0.001	M00967.HNF4	0.672444	0.2326	0.439845	0.581499
313	SORL1	chr11	121424811	T	A	-0.14333	0.738062	-0.499671	3.41697e-05	exonic	4.13	NM_003105	exon17	c.T2432A	p.V811D	nonsynonymous	FOSL2	FOSL2	TRUE	FALSE	0.02	0.006	M00967.HNF4	0.672444	0.2326	0.439845	0.581499
313	SORL1	chr11	121424811	T	C	0.0688719	0.895162	-0.423257	0.00511629	exonic	4.13	NM_003105	exon17	c.T2432C	p.V811A	nonsynonymous	FOSL2	FOSL2	TRUE	FALSE	0.24	0.001	M00967.HNF4	0.672444	0.2326	0.439845	0.581499
313	SORL1	chr11	121424811	T	G	-0.142063	0.832084	-0.518054	0.0100492	exonic	4.13	NM_003105	exon17	c.T2432G	p.V811G	nonsynonymous	FOSL2	FOSL2	TRUE	FALSE	0.02	0.006	M00967.HNF4	0.672444	0.271	0.401444	0.581499
314	SORL1	chr11	121424812	C	A	-0.106552	0.839516	-0.372394	0.0147437	exonic	3.53	NM_003105	exon17	c.C2433A	p.V811V	synonymous	FOSL2	FOSL2	TRUE	FALSE	FALSE	FALSE	M00967.HNF4	0.672444	0.274667	0.397778	0.581499
314	SORL1	chr11	121424812	C	G	-0.950502	0.0406254	-0.63255	0.000309002	exonic	3.53	NM_003105	exon17	c.C2433G	p.V811V	synonymous	FOSL2	FOSL2	TRUE	FALSE	FALSE	FALSE	M00967.HNF4	0.672444	0.301667	0.370778	0.581499
314	SORL1	chr11	121424812	C	T	0.201119	0.626813	-0.520097	0.000380134	exonic	3.53	NM_003105	exon17	c.C2433T	p.V811V	synonymous	FOSL2	FOSL2	TRUE	FALSE	FALSE	FALSE	M00967.HNF4	0.672444	0.2326	0.439845	0.581499
315	SORL1	chr11	121424813	A	C	-0.540768	0.227541	-0.617372	7.7907e-05	exonic	5.48	NM_003105	exon17	c.A2434C	p.I812L	nonsynonymous	FOSL2	FOSL2	TRUE	FALSE	0.1	0.72	M00193.NF-1	0.405833	0.15571	0.250124	0.389275
315	SORL1	chr11	121424813	A	G	-0.12924	0.852244	-0.561198	0.00382319	exonic	5.48	NM_003105	exon17	c.A2434G	p.I812V	nonsynonymous	FOSL2	FOSL2	TRUE	FALSE	0.02	0.015	M00193.NF-1	0.405833	0.15571	0.250124	0.389275
315	SORL1	chr11	121424813	A	T	-0.921068	0.0164001	-0.637652	1.7064e-05	exonic	5.48	NM_003105	exon17	c.A2434T	p.I812F	nonsynonymous	FOSL2	FOSL2	TRUE	FALSE	0.01	0.855	M00193.NF-1	0.405833	0.15571	0.250124	0.389275
316	SORL1	chr11	121424814	T	A	-0.0149719	0.980064	-0.239403	0.17737	exonic	5.48	NM_003105	exon17	c.T2435A	p.I812N	nonsynonymous	FOSL2	FOSL2	TRUE	FALSE	0	0.992	M00193.NF-1	0.405833	0.15571	0.250124	0.389275
316	SORL1	chr11	121424814	T	C	0.185677	0.672799	-0.289299	0.161998	exonic	5.48	NM_003105	exon17	c.T2435C	p.I812T	nonsynonymous	FOSL2	FOSL2	TRUE	FALSE	0	0.926	M00193.NF-1	0.405833	0.15571	0.250124	0.389275
316	SORL1	chr11	121424814	T	G	0.0184165	0.980835	-0.296641	0.28797	exonic	5.48	NM_003105	exon17	c.T2435G	p.I812S	nonsynonymous	FOSL2	FOSL2	TRUE	FALSE	0	0.958	M00193.NF-1	0.405833	0.15571	0.250124	0.389275
317	SORL1	chr11	121424815	C	A	-0.449857	0.256829	-0.338895	0.0328768	exonic	5.48	NM_003105	exon17	c.C2436A	p.I812I	synonymous	FOSL2	FOSL2	TRUE	FALSE	FALSE	FALSE	M00924.AP-1	0.695083	0.194784	0.500299	0.486961
317	SORL1	chr11	121424815	C	G	-0.226998	0.732318	-0.441316	0.0543434	exonic	5.48	NM_003105	exon17	c.C2436G	p.I812M	nonsynonymous	FOSL2	FOSL2	TRUE	FALSE	0.01	0.855	M00924.AP-1	0.695083	0.194784	0.500299	0.486961
317	SORL1	chr11	121424815	C	T	-0.114927	0.849021	-0.145665	0.68765	exonic	5.48	NM_003105	exon17	c.C2436T	p.I812I	synonymous	FOSL2	FOSL2	TRUE	FALSE	FALSE	FALSE	M00924.AP-1	0.695083	0.194784	0.500299	0.486961
318	SORL1	chr11	121424816	C	A	-0.231413	0.64413	0.263703	0.101641	exonic	5.48	NM_003105	exon17	c.C2437A	p.Q813K	nonsynonymous	FOSL2	FOSL2	TRUE	FALSE	0.35	0.986	M00924.AP-1	0.695083	0.194784	0.500299	0.486961
318	SORL1	chr11	121424816	C	G	-0.866823	0.0454722	-0.154351	0.680757	exonic	5.48	NM_003105	exon17	c.C2437G	p.Q813E	nonsynonymous	FOSL2	FOSL2	TRUE	FALSE	0.32	0.97	M00924.AP-1	0.695083	0.194784	0.500299	0.486961
318	SORL1	chr11	121424816	C	T	-0.0961943	0.866611	0.0722712	0.865485	exonic	5.48	NM_003105	exon17	c.C2437T	p.Q813X	stopgain	FOSL2	FOSL2	TRUE	FALSE	0.35	0.735298	M00924.AP-1	0.695083	0.194784	0.500299	0.486961
319	SORL1	chr11	121424817	A	C	-0.147208	0.790959	-0.194518	0.524381	exonic;splicing	5.48	NM_003105	exon17	c.A2438C	p.Q813P	nonsynonymous	FOSL2	FOSL2	TRUE	FALSE	0.3	0.992	M00924.AP-1	0.695083	0.194784	0.500299	0.486961
319	SORL1	chr11	121424817	A	G	0.108813	0.866202	-0.0373502	0.953963	exonic;splicing	5.48	NM_003105	exon17	c.A2438G	p.Q813R	nonsynonymous	FOSL2	FOSL2	TRUE	FALSE	0.25	0.986	M00924.AP-1	0.695083	0.194784	0.500299	0.486961
319	SORL1	chr11	121424817	A	T	0.103532	0.847967	0.0130937	0.990017	exonic;splicing	5.48	NM_003105	exon17	c.A2438T	p.Q813L	nonsynonymous	FOSL2	FOSL2	TRUE	FALSE	0.14	0.98	M00924.AP-1	0.695083	0.194784	0.500299	0.486961
320	SORL1	chr11	121424818	G	A	-0.312429	0.358721	-0.385171	0.000780266	exonic;splicing	5.48	NM_003105	exon17	c.G2439A	p.Q813Q	synonymous	FOSL2	FOSL2	TRUE	FALSE	FALSE	FALSE	M00174.AP-1	0.699364	0.21853	0.480833	0.546326
320	SORL1	chr11	121424818	G	C	-0.619185	0.0760449	-0.152256	0.563784	exonic;splicing	5.48	NM_003105	exon17	c.G2439C	p.Q813H	nonsynonymous	FOSL2	FOSL2	TRUE	FALSE	0.13	0.986	M00174.AP-1	0.699364	0.21853	0.480833	0.546326
320	SORL1	chr11	121424818	G	T	-0.0522156	0.907821	-0.0619224	0.853171	exonic;splicing	5.48	NM_003105	exon17	c.G2439T	p.Q813H	nonsynonymous	FOSL2	FOSL2	TRUE	FALSE	0.13	0.986	M00174.AP-1	0.699364	0.21853	0.480833	0.546326
321	SORL1	chr11	121424819	G	A	-0.119566	0.752276	-0.202828	0.17737	splicing	5.48	NA	NA	NA	NA	NA	FOSL2	FOSL2	TRUE	FALSE	FALSE	FALSE	M00199.AP-1	1.08767	0.330983	0.756684	0.827457
321	SORL1	chr11	121424819	G	C	-0.967416	0.00307343	-0.324891	0.0280941	splicing	5.48	NA	NA	NA	NA	NA	FOSL2	FOSL2	TRUE	FALSE	FALSE	FALSE	M00199.AP-1	1.08767	0.330983	0.756684	0.827457
321	SORL1	chr11	121424819	G	T	-0.982488	0.00262778	-0.509956	7.7907e-05	splicing	5.48	NA	NA	NA	NA	NA	FOSL2	FOSL2	TRUE	FALSE	FALSE	FALSE	M00199.AP-1	1.08767	0.330983	0.756684	0.827457
322	SORL1	chr11	121424820	T	A	-2.23022	2.69997e-08	-0.555958	1.39558e-05	splicing	5.48	NA	NA	NA	NA	NA	FOSL2	FOSL2	TRUE	FALSE	FALSE	FALSE	M00199.AP-1	1.08767	0.330983	0.756684	0.827457
322	SORL1	chr11	121424820	T	C	-1.41266	0.000727069	-0.360326	0.0514086	splicing	5.48	NA	NA	NA	NA	NA	FOSL2	FOSL2	TRUE	FALSE	FALSE	FALSE	M00199.AP-1	1.08767	0.330983	0.756684	0.827457
322	SORL1	chr11	121424820	T	G	-2.05163	5.95985e-05	-0.52046	0.0031625	splicing	5.48	NA	NA	NA	NA	NA	FOSL2	FOSL2	TRUE	FALSE	FALSE	FALSE	M00199.AP-1	1.08767	0.330983	0.756684	0.827457
323	SORL1	chr11	121424821	G	A	-2.12237	4.26447e-09	-0.374038	0.00256013	intronic	4.56	NA	NA	NA	NA	NA	FOSL2	FOSL2	TRUE	FALSE	FALSE	FALSE	M00199.AP-1	1.08767	0.330983	0.756684	0.827457
323	SORL1	chr11	121424821	G	C	-2.2591	8.91714e-05	-0.46801	0.0193491	intronic	4.56	NA	NA	NA	NA	NA	FOSL2	FOSL2	TRUE	FALSE	FALSE	FALSE	M00199.AP-1	1.08767	0.330983	0.756684	0.827457
323	SORL1	chr11	121424821	G	T	-0.722701	0.0272512	-0.555345	1.39558e-05	intronic	4.56	NA	NA	NA	NA	NA	FOSL2	FOSL2	TRUE	FALSE	FALSE	FALSE	M00199.AP-1	1.08767	0.330983	0.756684	0.827457
324	SORL1	chr11	121424822	A	C	-1.0432	0.00107514	0.490298	8.54519e-09	intronic	3.13	NA	NA	NA	NA	NA	FOSL2	FOSL2	TRUE	FALSE	FALSE	FALSE	M00199.AP-1	1.08767	0.330983	0.756684	0.827457
324	SORL1	chr11	121424822	A	G	-2.25758	4.52072e-06	-0.514297	0.00148915	intronic	3.13	NA	NA	NA	NA	NA	FOSL2	FOSL2	TRUE	FALSE	FALSE	FALSE	M00199.AP-1	1.08767	0.330983	0.756684	0.827457
324	SORL1	chr11	121424822	A	T	-2.03306	6.23509e-07	-0.459022	0.0011511	intronic	3.13	NA	NA	NA	NA	NA	FOSL2	FOSL2	TRUE	FALSE	FALSE	FALSE	M00199.AP-1	1.08767	0.330983	0.756684	0.827457
325	SORL1	chr11	121424823	G	A	-0.491174	0.0034713	-0.370057	7.69419e-08	intronic	5.48	NA	NA	NA	NA	NA	FOSL2	FOSL2	TRUE	FALSE	FALSE	FALSE	M00199.AP-1	1.08767	0.330983	0.756684	0.827457
325	SORL1	chr11	121424823	G	C	0.486787	8.12737e-05	-0.0294831	0.911331	intronic	5.48	NA	NA	NA	NA	NA	FOSL2	FOSL2	TRUE	FALSE	FALSE	FALSE	M00199.AP-1	1.08767	0.330983	0.756684	0.827457
325	SORL1	chr11	121424823	G	T	-0.260271	0.311994	-0.422285	4.44603e-07	intronic	5.48	NA	NA	NA	NA	NA	FOSL2	FOSL2	TRUE	FALSE	FALSE	FALSE	M00199.AP-1	1.08767	0.330983	0.756684	0.827457
326	SORL1	chr11	121424824	T	A	-1.93365	8.33642e-15	0.286442	3.41697e-05	intronic	1.63	NA	NA	NA	NA	NA	FOSL2	FOSL2	TRUE	FALSE	FALSE	FALSE	M00199.AP-1	1.08767	0.500667	0.587	0.827457
326	SORL1	chr11	121424824	T	C	-1.44426	2.75055e-09	0.258133	0.00132749	intronic	1.63	NA	NA	NA	NA	NA	FOSL2	FOSL2	TRUE	FALSE	FALSE	FALSE	M00199.AP-1	1.08767	0.541556	0.546111	0.827457
326	SORL1	chr11	121424824	T	G	-2.55789	2.67285e-11	-0.590484	2.86772e-07	intronic	1.63	NA	NA	NA	NA	NA	FOSL2	FOSL2	TRUE	FALSE	FALSE	FALSE	M00199.AP-1	1.08767	0.541556	0.546111	0.827457
327	SORL1	chr11	121424825	C	A	-0.676121	0.00350409	-0.329924	0.000780266	intronic	1.82	NA	NA	NA	NA	NA	FOSL2	FOSL2	TRUE	FALSE	FALSE	FALSE	M00199.AP-1	1.08767	0.330983	0.756684	0.827457
327	SORL1	chr11	121424825	C	G	-1.46694	6.23509e-07	-0.406326	0.000309002	intronic	1.82	NA	NA	NA	NA	NA	FOSL2	FOSL2	TRUE	FALSE	FALSE	FALSE	M00199.AP-1	1.08767	0.330983	0.756684	0.827457
327	SORL1	chr11	121424825	C	T	-2.42943	8.89062e-12	-0.476191	1.06447e-05	intronic	1.82	NA	NA	NA	NA	NA	FOSL2	FOSL2	TRUE	FALSE	FALSE	FALSE	M00199.AP-1	1.08767	0.330983	0.756684	0.827457
328	SORL1	chr11	121424826	A	C	-2.25594	6.0634e-15	-0.285055	0.00363787	intronic	-5.5	NA	NA	NA	NA	NA	FOSL2	FOSL2	TRUE	FALSE	FALSE	FALSE	M00199.AP-1	1.08767	0.330983	0.756684	0.827457
328	SORL1	chr11	121424826	A	G	-1.56126	1.6873e-05	0.0137222	0.984876	intronic	-5.5	NA	NA	NA	NA	NA	FOSL2	FOSL2	TRUE	FALSE	FALSE	FALSE	M00199.AP-1	1.08767	0.330983	0.756684	0.827457
328	SORL1	chr11	121424826	A	T	-1.92179	6.18442e-10	-0.318178	0.00518128	intronic	-5.5	NA	NA	NA	NA	NA	FOSL2	FOSL2	TRUE	FALSE	FALSE	FALSE	M00199.AP-1	1.08767	0.330983	0.756684	0.827457
329	SORL1	chr11	121424827	G	A	-0.61988	0.000635911	-0.176478	0.0902867	intronic	-3.54	NA	NA	NA	NA	NA	FOSL2	FOSL2	TRUE	FALSE	FALSE	FALSE	M00199.AP-1	1.08767	0.330983	0.756684	0.827457
329	SORL1	chr11	121424827	G	C	0.0286335	0.934922	0.0290092	0.918021	intronic	-3.54	NA	NA	NA	NA	NA	FOSL2	FOSL2	TRUE	FALSE	FALSE	FALSE	M00199.AP-1	1.08767	0.330983	0.756684	0.827457
329	SORL1	chr11	121424827	G	T	0.20241	0.332355	0.168533	0.058535	intronic	-3.54	NA	NA	NA	NA	NA	FOSL2	FOSL2	TRUE	FALSE	FALSE	FALSE	M00199.AP-1	1.08767	0.330983	0.756684	0.827457
330	SORL1	chr11	121424828	C	A	-0.661158	0.40634	-0.144768	0.813816	intronic	2.99	NA	NA	NA	NA	NA	FOSL2	FOSL2	TRUE	FALSE	FALSE	FALSE	M00174.AP-1	0.699364	0.21853	0.480833	0.546326
330	SORL1	chr11	121424828	C	G	-0.448115	0.596844	-0.408364	0.308791	intronic	2.99	NA	NA	NA	NA	NA	FOSL2	FOSL2	TRUE	FALSE	FALSE	FALSE	M00174.AP-1	0.699364	0.21853	0.480833	0.546326
330	SORL1	chr11	121424828	C	T	-0.626876	0.152308	-0.300442	0.167	intronic	2.99	NA	NA	NA	NA	NA	FOSL2	FOSL2	TRUE	FALSE	FALSE	FALSE	M00174.AP-1	0.699364	0.21853	0.480833	0.546326
331	SORL1	chr11	121424829	G	A	0.290278	0.455485	0.017082	0.980752	intronic	-2.16	NA	NA	NA	NA	NA	FOSL2	FOSL2	TRUE	FALSE	FALSE	FALSE	M00924.AP-1	0.491417	0.194784	0.296632	0.486961
331	SORL1	chr11	121424829	G	C	-0.303136	0.64413	-0.227483	0.565772	intronic	-2.16	NA	NA	NA	NA	NA	FOSL2	FOSL2	TRUE	FALSE	FALSE	FALSE	M00924.AP-1	0.491417	0.194784	0.296632	0.486961
331	SORL1	chr11	121424829	G	T	-0.515874	0.360075	-0.0053969	0.998674	intronic	-2.16	NA	NA	NA	NA	NA	FOSL2	FOSL2	TRUE	FALSE	FALSE	FALSE	M00924.AP-1	0.491417	0.194784	0.296632	0.486961
332	SORL1	chr11	121424830	C	A	-0.630586	0.210133	-0.0575809	0.911331	intronic	-0.159	NA	NA	NA	NA	NA	FOSL2	FOSL2	TRUE	FALSE	FALSE	FALSE	M00924.AP-1	0.491417	0.194784	0.296632	0.486961
332	SORL1	chr11	121424830	C	G	0.2405	0.780051	-0.0626467	0.950648	intronic	-0.159	NA	NA	NA	NA	NA	FOSL2	FOSL2	TRUE	FALSE	FALSE	FALSE	M00924.AP-1	0.491417	0.194784	0.296632	0.486961
332	SORL1	chr11	121424830	C	T	-0.224423	0.674777	-0.0320736	0.953963	intronic	-0.159	NA	NA	NA	NA	NA	FOSL2	FOSL2	TRUE	FALSE	FALSE	FALSE	M00924.AP-1	0.491417	0.194784	0.296632	0.486961
333	SORL1	chr11	121424831	T	A	0.487511	0.114057	0.173013	0.555026	intronic	-2.15	NA	NA	NA	NA	NA	FOSL2	FOSL2	TRUE	FALSE	FALSE	FALSE	M00924.AP-1	0.491417	0.194784	0.296632	0.486961
333	SORL1	chr11	121424831	T	C	0.0607071	0.934277	0.162019	0.71215	intronic	-2.15	NA	NA	NA	NA	NA	FOSL2	FOSL2	TRUE	FALSE	FALSE	FALSE	M00924.AP-1	0.491417	0.194784	0.296632	0.486961
333	SORL1	chr11	121424831	T	G	0.347524	0.454033	0.0967685	0.840551	intronic	-2.15	NA	NA	NA	NA	NA	FOSL2	FOSL2	TRUE	FALSE	FALSE	FALSE	M00924.AP-1	0.491417	0.194784	0.296632	0.486961
334	SORL1	chr11	121424832	T	A	-0.0708985	0.9191	-0.0480631	0.940325	intronic	-5.58	NA	NA	NA	NA	NA	FOSL2	FOSL2	TRUE	FALSE	FALSE	FALSE	None	0	0	0	NA
334	SORL1	chr11	121424832	T	C	-0.327946	0.64413	-0.0260087	0.972805	intronic	-5.58	NA	NA	NA	NA	NA	FOSL2	FOSL2	TRUE	FALSE	FALSE	FALSE	None	0	0	0	NA
334	SORL1	chr11	121424832	T	G	0.121128	0.849021	0.0918672	0.849095	intronic	-5.58	NA	NA	NA	NA	NA	FOSL2	FOSL2	TRUE	FALSE	FALSE	FALSE	None	0	0	0	NA
335	SORL1	chr11	121424833	G	A	0.575273	0.0454722	0.00203751	0.998674	intronic	2.65	NA	NA	NA	NA	NA	FOSL2	FOSL2	TRUE	FALSE	FALSE	FALSE	None	0	0	0	NA
335	SORL1	chr11	121424833	G	C	0.0200537	0.980835	0.039982	0.955175	intronic	2.65	NA	NA	NA	NA	NA	FOSL2	FOSL2	TRUE	FALSE	FALSE	FALSE	None	0	0	0	NA
335	SORL1	chr11	121424833	G	T	-0.0924683	0.887261	-0.147329	0.736347	intronic	2.65	NA	NA	NA	NA	NA	FOSL2	FOSL2	TRUE	FALSE	FALSE	FALSE	None	0	0	0	NA
336	SORL1	chr11	121424834	G	A	0.310856	0.488044	-0.0843601	0.865485	intronic	3.69	NA	NA	NA	NA	NA	FOSL2	FOSL2	TRUE	FALSE	FALSE	FALSE	None	0	0	0	NA
336	SORL1	chr11	121424834	G	C	0.0290922	0.971393	0.0357275	0.961438	intronic	3.69	NA	NA	NA	NA	NA	FOSL2	FOSL2	TRUE	FALSE	FALSE	FALSE	None	0	0	0	NA
336	SORL1	chr11	121424834	G	T	-0.115967	0.862311	0.000216417	0.999107	intronic	3.69	NA	NA	NA	NA	NA	FOSL2	FOSL2	TRUE	FALSE	FALSE	FALSE	None	0	0	0	NA
337	SORL1	chr11	121424835	T	A	-0.0337675	0.962494	-0.250761	0.465333	intronic	-1.81	NA	NA	NA	NA	NA	FOSL2	FOSL2	TRUE	FALSE	FALSE	FALSE	None	0	0	0	NA
337	SORL1	chr11	121424835	T	C	-0.21339	0.770768	0.123765	0.790055	intronic	-1.81	NA	NA	NA	NA	NA	FOSL2	FOSL2	TRUE	FALSE	FALSE	FALSE	None	0	0	0	NA
337	SORL1	chr11	121424835	T	G	-0.0850834	0.92211	-0.163498	0.788465	intronic	-1.81	NA	NA	NA	NA	NA	FOSL2	FOSL2	TRUE	FALSE	FALSE	FALSE	None	0	0	0	NA
338	SORL1	chr11	121424836	C	A	0.0578605	0.92211	-0.0673001	0.890776	intronic	3.76	NA	NA	NA	NA	NA	FOSL2	FOSL2	TRUE	FALSE	FALSE	FALSE	None	0	0	0	NA
338	SORL1	chr11	121424836	C	G	-0.292921	0.64413	0.101773	0.828928	intronic	3.76	NA	NA	NA	NA	NA	FOSL2	FOSL2	TRUE	FALSE	FALSE	FALSE	None	0	0	0	NA
338	SORL1	chr11	121424836	C	T	-0.60912	0.18465	-0.212651	0.48372	intronic	3.76	NA	NA	NA	NA	NA	FOSL2	FOSL2	TRUE	FALSE	FALSE	FALSE	None	0	0	0	NA
339	SORL1	chr11	121424837	T	A	0.782308	1.95366e-05	0.258804	0.105139	intronic	2.45	NA	NA	NA	NA	NA	FOSL2	FOSL2	TRUE	FALSE	FALSE	FALSE	M00925.AP-1	0.356	0.607444	0.251444	0.596148
339	SORL1	chr11	121424837	T	C	-0.00802524	0.993283	0.0621309	0.904827	intronic	2.45	NA	NA	NA	NA	NA	FOSL2	FOSL2	TRUE	FALSE	FALSE	FALSE	None	0	0	0	NA
339	SORL1	chr11	121424837	T	G	0.260691	0.626813	0.0460246	0.945086	intronic	2.45	NA	NA	NA	NA	NA	FOSL2	FOSL2	TRUE	FALSE	FALSE	FALSE	None	0	0	0	NA
340	SORL1	chr11	121424838	G	A	0.158819	0.733904	0.0252191	0.965721	intronic	0.401	NA	NA	NA	NA	NA	FOSL2	FOSL2	TRUE	FALSE	FALSE	FALSE	None	0	0	0	NA
340	SORL1	chr11	121424838	G	C	-0.404106	0.488044	-0.216731	0.545546	intronic	0.401	NA	NA	NA	NA	NA	FOSL2	FOSL2	TRUE	FALSE	FALSE	FALSE	None	0	0	0	NA
340	SORL1	chr11	121424838	G	T	0.0122078	0.989605	0.191133	0.505504	intronic	0.401	NA	NA	NA	NA	NA	FOSL2	FOSL2	TRUE	FALSE	FALSE	FALSE	None	0	0	0	NA
341	SORL1	chr11	121424839	A	C	-0.526258	0.351789	-0.0610924	0.911331	intronic	-9.1	NA	NA	NA	NA	NA	FOSL2	FOSL2	TRUE	FALSE	FALSE	FALSE	None	0	0	0	NA
341	SORL1	chr11	121424839	A	G	-0.0437767	0.951387	-0.00267228	0.998674	intronic	-9.1	NA	NA	NA	NA	NA	FOSL2	FOSL2	TRUE	FALSE	FALSE	FALSE	None	0	0	0	NA
341	SORL1	chr11	121424839	A	T	-0.0538862	0.935089	0.0858709	0.853171	intronic	-9.1	NA	NA	NA	NA	NA	FOSL2	FOSL2	TRUE	FALSE	FALSE	FALSE	None	0	0	0	NA
342	SORL1	chr11	121424840	C	A	-0.549934	0.234555	-0.321349	0.141712	intronic	-3.18	NA	NA	NA	NA	NA	FOSL2	FOSL2	TRUE	FALSE	FALSE	FALSE	None	0	0	0	NA
342	SORL1	chr11	121424840	C	G	-0.18711	0.760988	0.00753203	0.997749	intronic	-3.18	NA	NA	NA	NA	NA	FOSL2	FOSL2	TRUE	FALSE	FALSE	FALSE	None	0	0	0	NA
342	SORL1	chr11	121424840	C	T	0.136326	0.765081	-0.00869473	0.994879	intronic	-3.18	NA	NA	NA	NA	NA	FOSL2	FOSL2	TRUE	FALSE	FALSE	FALSE	None	0	0	0	NA
343	SORL1	chr11	121424841	T	A	-0.21064	0.754018	0.182147	0.595936	intronic	-2.13	NA	NA	NA	NA	NA	FOSL2	FOSL2	TRUE	FALSE	FALSE	FALSE	None	0	0	0	NA
343	SORL1	chr11	121424841	T	C	-0.562637	0.44145	-0.0250978	0.979795	intronic	-2.13	NA	NA	NA	NA	NA	FOSL2	FOSL2	TRUE	FALSE	FALSE	FALSE	None	0	0	0	NA
343	SORL1	chr11	121424841	T	G	-0.174575	0.816361	0.268042	0.334659	intronic	-2.13	NA	NA	NA	NA	NA	FOSL2	FOSL2	TRUE	FALSE	FALSE	FALSE	None	0	0	0	NA
344	SORL1	chr11	121424842	G	A	-0.668448	0.181772	-0.207899	0.542181	intronic	-1.06	NA	NA	NA	NA	NA	FOSL2	FOSL2	TRUE	FALSE	FALSE	FALSE	None	0	0	0	NA
344	SORL1	chr11	121424842	G	C	0.036989	0.966352	-0.068628	0.921162	intronic	-1.06	NA	NA	NA	NA	NA	FOSL2	FOSL2	TRUE	FALSE	FALSE	FALSE	None	0	0	0	NA
344	SORL1	chr11	121424842	G	T	0.104973	0.866611	-0.110453	0.827749	intronic	-1.06	NA	NA	NA	NA	NA	FOSL2	FOSL2	TRUE	FALSE	FALSE	FALSE	None	0	0	0	NA
345	SORL1	chr11	121424843	T	A	-0.692108	0.133007	-0.163779	0.652679	intronic	-2.62	NA	NA	NA	NA	NA	FOSL2	FOSL2	TRUE	FALSE	FALSE	FALSE	None	0	0	0	NA
345	SORL1	chr11	121424843	T	C	-0.0546647	0.942231	0.109938	0.8381	intronic	-2.62	NA	NA	NA	NA	NA	FOSL2	FOSL2	TRUE	FALSE	FALSE	FALSE	None	0	0	0	NA
345	SORL1	chr11	121424843	T	G	-0.0611863	0.926909	-0.0758135	0.882479	intronic	-2.62	NA	NA	NA	NA	NA	FOSL2	FOSL2	TRUE	FALSE	FALSE	FALSE	None	0	0	0	NA
346	SORL1	chr11	121424844	G	A	0.00313384	0.997862	0.0648313	0.902117	intronic	-1.63	NA	NA	NA	NA	NA	FOSL2	FOSL2	TRUE	FALSE	FALSE	FALSE	None	0	0	0	NA
346	SORL1	chr11	121424844	G	C	0.00258118	0.997862	0.13602	0.781231	intronic	-1.63	NA	NA	NA	NA	NA	FOSL2	FOSL2	TRUE	FALSE	FALSE	FALSE	None	0	0	0	NA
346	SORL1	chr11	121424844	G	T	0.028303	0.963055	-0.299926	0.178813	intronic	-1.63	NA	NA	NA	NA	NA	FOSL2	FOSL2	TRUE	FALSE	FALSE	FALSE	None	0	0	0	NA
347	SORL1	chr11	121424845	G	A	0.274558	0.577046	-0.00739241	0.997749	intronic	0.854	NA	NA	NA	NA	NA	FOSL2	FOSL2	TRUE	FALSE	FALSE	FALSE	None	0	0	0	NA
347	SORL1	chr11	121424845	G	C	-0.0626934	0.926909	-0.138432	0.774806	intronic	0.854	NA	NA	NA	NA	NA	FOSL2	FOSL2	TRUE	FALSE	FALSE	FALSE	None	0	0	0	NA
347	SORL1	chr11	121424845	G	T	0.135569	0.80278	0.0162293	0.985966	intronic	0.854	NA	NA	NA	NA	NA	FOSL2	FOSL2	TRUE	FALSE	FALSE	FALSE	None	0	0	0	NA
348	SORL1	chr11	121424846	G	A	-0.133821	0.815325	-0.262475	0.261477	intronic	0.548	NA	NA	NA	NA	NA	FOSL2	FOSL2	TRUE	FALSE	FALSE	FALSE	None	0	0	0	NA
348	SORL1	chr11	121424846	G	C	-0.791369	0.17205	-0.289515	0.391607	intronic	0.548	NA	NA	NA	NA	NA	FOSL2	FOSL2	TRUE	FALSE	FALSE	FALSE	M01033.HNF4	0.206073	0.549333	0.34326	0.515184
348	SORL1	chr11	121424846	G	T	0.1369	0.765242	0.00317613	0.998674	intronic	0.548	NA	NA	NA	NA	NA	FOSL2	FOSL2	TRUE	FALSE	FALSE	FALSE	None	0	0	0	NA
349	SORL1	chr11	121424847	A	C	-0.0648063	0.914402	0.0775056	0.853171	intronic	1.02	NA	NA	NA	NA	NA	FOSL2	FOSL2	TRUE	FALSE	FALSE	FALSE	None	0	0	0	NA
349	SORL1	chr11	121424847	A	G	0.842694	6.23509e-07	0.369826	0.000817313	intronic	1.02	NA	NA	NA	NA	NA	FOSL2	FOSL2	TRUE	FALSE	FALSE	FALSE	None	0	0	0	NA
349	SORL1	chr11	121424847	A	T	0.212129	0.553256	-0.0197712	0.966756	intronic	1.02	NA	NA	NA	NA	NA	FOSL2	FOSL2	TRUE	FALSE	FALSE	FALSE	None	0	0	0	NA
350	SORL1	chr11	121424848	G	A	0.213463	0.643269	-0.0361022	0.949798	intronic	-4.95	NA	NA	NA	NA	NA	FOSL2	FOSL2	TRUE	FALSE	FALSE	FALSE	None	0	0	0	NA
350	SORL1	chr11	121424848	G	C	-0.101271	0.871493	0.0125984	0.993363	intronic	-4.95	NA	NA	NA	NA	NA	FOSL2	FOSL2	TRUE	FALSE	FALSE	FALSE	None	0	0	0	NA
350	SORL1	chr11	121424848	G	T	0.0790129	0.874517	-0.09335	0.798131	intronic	-4.95	NA	NA	NA	NA	NA	FOSL2	FOSL2	TRUE	FALSE	FALSE	FALSE	None	0	0	0	NA
351	SORL1	chr11	121424849	C	A	0.0251913	0.961173	-0.11702	0.705244	intronic	-0.429	NA	NA	NA	NA	NA	FOSL2	FOSL2	TRUE	FALSE	FALSE	FALSE	None	0	0	0	NA
351	SORL1	chr11	121424849	C	G	0.418489	0.103468	-0.0274888	0.953963	intronic	-0.429	NA	NA	NA	NA	NA	FOSL2	FOSL2	TRUE	FALSE	FALSE	FALSE	None	0	0	0	NA
351	SORL1	chr11	121424849	C	T	0.289674	0.251387	0.0536488	0.863506	intronic	-0.429	NA	NA	NA	NA	NA	FOSL2	FOSL2	TRUE	FALSE	FALSE	FALSE	None	0	0	0	NA
352	SORL1	chr11	121424850	T	A	0.236266	0.556959	0.0143166	0.985966	intronic	-2.98	NA	NA	NA	NA	NA	FOSL2	FOSL2	TRUE	FALSE	FALSE	FALSE	M01032.HNF4	0.297885	0.824167	0.526282	0.744711
352	SORL1	chr11	121424850	T	C	0.390556	0.288798	0.0832504	0.853171	intronic	-2.98	NA	NA	NA	NA	NA	FOSL2	FOSL2	TRUE	FALSE	FALSE	FALSE	M01033.HNF4	0.607167	0.206073	0.401093	0.515184
352	SORL1	chr11	121424850	T	G	0.217974	0.603887	-0.0179329	0.977119	intronic	-2.98	NA	NA	NA	NA	NA	FOSL2	FOSL2	TRUE	FALSE	FALSE	FALSE	M01033.HNF4	0.607167	0.206073	0.401093	0.515184
353	SORL1	chr11	121424851	G	A	-0.307285	0.571071	-0.0396098	0.945086	intronic	-0.529	NA	NA	NA	NA	NA	FOSL2	FOSL2	TRUE	FALSE	FALSE	FALSE	M01033.HNF4	0.607167	0.206073	0.401093	0.515184
353	SORL1	chr11	121424851	G	C	-0.0233496	0.979604	0.102451	0.822093	intronic	-0.529	NA	NA	NA	NA	NA	FOSL2	FOSL2	TRUE	FALSE	FALSE	FALSE	M01033.HNF4	0.607167	0.280667	0.3265	0.515184
353	SORL1	chr11	121424851	G	T	0.0896926	0.866611	-0.111247	0.777055	intronic	-0.529	NA	NA	NA	NA	NA	FOSL2	FOSL2	TRUE	FALSE	FALSE	FALSE	M01033.HNF4	0.607167	0.206073	0.401093	0.515184
354	SORL1	chr11	121424852	T	A	0.0855642	0.874517	0.0357262	0.949798	intronic	-1.29	NA	NA	NA	NA	NA	FOSL2	FOSL2	TRUE	FALSE	FALSE	FALSE	M01033.HNF4	0.607167	0.206073	0.401093	0.515184
354	SORL1	chr11	121424852	T	C	0.112668	0.866611	-0.0260741	0.969373	intronic	-1.29	NA	NA	NA	NA	NA	FOSL2	FOSL2	TRUE	FALSE	FALSE	FALSE	M01033.HNF4	0.607167	0.206073	0.401093	0.515184
354	SORL1	chr11	121424852	T	G	0.412441	0.140177	0.0341803	0.945086	intronic	-1.29	NA	NA	NA	NA	NA	FOSL2	FOSL2	TRUE	FALSE	FALSE	FALSE	M01033.HNF4	0.607167	0.206073	0.401093	0.515184
355	SORL1	chr11	121424853	G	A	-0.173988	0.752276	-0.12285	0.744744	intronic	2.57	NA	NA	NA	NA	NA	FOSL2	FOSL2	TRUE	FALSE	FALSE	FALSE	M01033.HNF4	0.607167	0.206073	0.401093	0.515184
355	SORL1	chr11	121424853	G	C	0.177025	0.750742	0.0365236	0.952597	intronic	2.57	NA	NA	NA	NA	NA	FOSL2	FOSL2	TRUE	FALSE	FALSE	FALSE	M01033.HNF4	0.607167	0.206073	0.401093	0.515184
355	SORL1	chr11	121424853	G	T	0.360199	0.251387	-0.0888188	0.812869	intronic	2.57	NA	NA	NA	NA	NA	FOSL2	FOSL2	TRUE	FALSE	FALSE	FALSE	M01033.HNF4	0.607167	0.206073	0.401093	0.515184
356	SORL1	chr11	121424854	C	A	-0.226858	0.578916	-0.141037	0.578418	intronic	0.251	NA	NA	NA	NA	NA	FOSL2	FOSL2	TRUE	FALSE	FALSE	FALSE	M01033.HNF4	0.607167	0.206073	0.401093	0.515184
356	SORL1	chr11	121424854	C	G	-0.224492	0.596844	-0.125572	0.666505	intronic	0.251	NA	NA	NA	NA	NA	FOSL2	FOSL2	TRUE	FALSE	FALSE	FALSE	M01033.HNF4	0.607167	0.206073	0.401093	0.515184
356	SORL1	chr11	121424854	C	T	0.275224	0.300806	-0.0153489	0.969373	intronic	0.251	NA	NA	NA	NA	NA	FOSL2	FOSL2	TRUE	FALSE	FALSE	FALSE	M01033.HNF4	0.607167	0.206073	0.401093	0.515184
357	SORL1	chr11	121424855	A	C	1.60488	4.1287e-35	1.04425	2.05933e-39	intronic	1.46	NA	NA	NA	NA	NA	FOSL2	FOSL2	TRUE	FALSE	FALSE	FALSE	M01033.HNF4	0.607167	0.206073	0.401093	0.515184
357	SORL1	chr11	121424855	A	G	0.0952962	0.864128	0.0340364	0.950017	intronic	1.46	NA	NA	NA	NA	NA	FOSL2	FOSL2	TRUE	FALSE	FALSE	FALSE	M01033.HNF4	0.607167	0.206073	0.401093	0.515184
357	SORL1	chr11	121424855	A	T	0.099473	0.816361	-0.109287	0.718361	intronic	1.46	NA	NA	NA	NA	NA	FOSL2	FOSL2	TRUE	FALSE	FALSE	FALSE	M01033.HNF4	0.607167	0.206073	0.401093	0.515184
358	SORL1	chr11	121424856	T	A	0.0962975	0.864731	0.0248891	0.966063	intronic	0.142	NA	NA	NA	NA	NA	FOSL2	FOSL2	TRUE	FALSE	FALSE	FALSE	None	0	0	0	NA
358	SORL1	chr11	121424856	T	C	0.0707053	0.903029	-0.0436842	0.940325	intronic	0.142	NA	NA	NA	NA	NA	FOSL2	FOSL2	TRUE	FALSE	FALSE	FALSE	None	0	0	0	NA
358	SORL1	chr11	121424856	T	G	0.419647	0.227541	0.000926064	0.998716	intronic	0.142	NA	NA	NA	NA	NA	FOSL2	FOSL2	TRUE	FALSE	FALSE	FALSE	None	0	0	0	NA
359	SORL1	chr11	121424857	C	A	-0.136138	0.765081	-0.0833387	0.793588	intronic	-3.29	NA	NA	NA	NA	NA	FOSL2	FOSL2	TRUE	FALSE	FALSE	FALSE	M00174.AP-1	0.557545	0.21853	0.339015	0.546326
359	SORL1	chr11	121424857	C	G	-0.16715	0.711031	-0.222341	0.25377	intronic	-3.29	NA	NA	NA	NA	NA	FOSL2	FOSL2	TRUE	FALSE	FALSE	FALSE	M00174.AP-1	0.557545	0.21853	0.339015	0.546326
359	SORL1	chr11	121424857	C	T	-0.0451645	0.917331	-0.124827	0.578418	intronic	-3.29	NA	NA	NA	NA	NA	FOSL2	FOSL2	TRUE	FALSE	FALSE	FALSE	M00174.AP-1	0.557545	0.21853	0.339015	0.546326
360	SORL1	chr11	121424858	G	A	0.0438146	0.935367	-0.269003	0.25377	intronic	-2.55	NA	NA	NA	NA	NA	FOSL2	FOSL2	TRUE	FALSE	FALSE	FALSE	M00174.AP-1	0.557545	0.21853	0.339015	0.546326
360	SORL1	chr11	121424858	G	C	-0.477212	0.420039	-0.24418	0.48372	intronic	-2.55	NA	NA	NA	NA	NA	FOSL2	FOSL2	TRUE	FALSE	FALSE	FALSE	M00174.AP-1	0.557545	0.21853	0.339015	0.546326
360	SORL1	chr11	121424858	G	T	-0.717027	0.0869854	-0.212464	0.439133	intronic	-2.55	NA	NA	NA	NA	NA	FOSL2	FOSL2	TRUE	FALSE	FALSE	FALSE	M00174.AP-1	0.557545	0.21853	0.339015	0.546326
361	SORL1	chr11	121424859	T	A	-0.629859	0.204716	-0.277798	0.29778	intronic	0.421	NA	NA	NA	NA	NA	FOSL2	FOSL2	TRUE	FALSE	FALSE	FALSE	M00174.AP-1	0.557545	0.21853	0.339015	0.546326
361	SORL1	chr11	121424859	T	C	-0.770305	0.113715	-0.177179	0.630379	intronic	0.421	NA	NA	NA	NA	NA	FOSL2	FOSL2	TRUE	FALSE	FALSE	FALSE	M00174.AP-1	0.557545	0.21853	0.339015	0.546326
361	SORL1	chr11	121424859	T	G	-0.426836	0.311979	-0.259415	0.211851	intronic	0.421	NA	NA	NA	NA	NA	FOSL2	FOSL2	TRUE	FALSE	FALSE	FALSE	M00174.AP-1	0.557545	0.21853	0.339015	0.546326
362	SORL1	chr11	121424860	G	A	-0.0972328	0.866611	-0.0860495	0.847514	intronic	2.11	NA	NA	NA	NA	NA	FOSL2	FOSL2	TRUE	FALSE	FALSE	FALSE	M00174.AP-1	0.557545	0.21853	0.339015	0.546326
362	SORL1	chr11	121424860	G	C	0.638488	0.00658499	-0.0586925	0.906871	intronic	2.11	NA	NA	NA	NA	NA	FOSL2	FOSL2	TRUE	FALSE	FALSE	FALSE	M00174.AP-1	0.557545	0.353182	0.204364	0.546326
362	SORL1	chr11	121424860	G	T	-0.428571	0.309338	-0.212674	0.386674	intronic	2.11	NA	NA	NA	NA	NA	FOSL2	FOSL2	TRUE	FALSE	FALSE	FALSE	M00174.AP-1	0.557545	0.21853	0.339015	0.546326
363	SORL1	chr11	121424861	A	C	-0.850733	0.0439528	-0.192852	0.536217	intronic	0.272	NA	NA	NA	NA	NA	FOSL2	FOSL2	TRUE	FALSE	FALSE	FALSE	M00174.AP-1	0.557545	0.21853	0.339015	0.546326
363	SORL1	chr11	121424861	A	G	-0.809351	0.0326095	-0.214758	0.386674	intronic	0.272	NA	NA	NA	NA	NA	FOSL2	FOSL2	TRUE	FALSE	FALSE	FALSE	M00174.AP-1	0.557545	0.21853	0.339015	0.546326
363	SORL1	chr11	121424861	A	T	-0.847097	0.00519629	-0.348145	0.00790434	intronic	0.272	NA	NA	NA	NA	NA	FOSL2	FOSL2	TRUE	FALSE	FALSE	FALSE	M00174.AP-1	0.557545	0.21853	0.339015	0.546326
364	SORL1	chr11	121424862	C	A	-0.445857	0.163122	-0.202319	0.249048	intronic	-5.74	NA	NA	NA	NA	NA	FOSL2	FOSL2	TRUE	FALSE	FALSE	FALSE	M00174.AP-1	0.557545	0.21853	0.339015	0.546326
364	SORL1	chr11	121424862	C	G	-0.512923	0.127516	-0.353158	0.00702974	intronic	-5.74	NA	NA	NA	NA	NA	FOSL2	FOSL2	TRUE	FALSE	FALSE	FALSE	M00174.AP-1	0.557545	0.21853	0.339015	0.546326
364	SORL1	chr11	121424862	C	T	-0.171465	0.643269	-0.263274	0.0405354	intronic	-5.74	NA	NA	NA	NA	NA	FOSL2	FOSL2	TRUE	FALSE	FALSE	FALSE	M00174.AP-1	0.557545	0.21853	0.339015	0.546326
365	SORL1	chr11	121424863	T	A	-0.0876634	0.876814	-0.247443	0.336136	intronic	1.08	NA	NA	NA	NA	NA	FOSL2	FOSL2	TRUE	FALSE	FALSE	FALSE	M00174.AP-1	0.557545	0.21853	0.339015	0.546326
365	SORL1	chr11	121424863	T	C	0.00101866	0.997862	0.0542284	0.934277	intronic	1.08	NA	NA	NA	NA	NA	FOSL2	FOSL2	TRUE	FALSE	FALSE	FALSE	M00174.AP-1	0.557545	0.21853	0.339015	0.546326
365	SORL1	chr11	121424863	T	G	-0.655196	0.0965912	-0.301682	0.109482	intronic	1.08	NA	NA	NA	NA	NA	FOSL2	FOSL2	TRUE	FALSE	FALSE	FALSE	M00174.AP-1	0.557545	0.21853	0.339015	0.546326
366	SORL1	chr11	121424864	G	A	0.343246	0.343819	0.133194	0.68765	intronic	-7.17	NA	NA	NA	NA	NA	FOSL2	FOSL2	TRUE	FALSE	FALSE	FALSE	M00174.AP-1	0.557545	0.21853	0.339015	0.546326
366	SORL1	chr11	121424864	G	C	0.224907	0.630846	0.0248876	0.966756	intronic	-7.17	NA	NA	NA	NA	NA	FOSL2	FOSL2	TRUE	FALSE	FALSE	FALSE	M00174.AP-1	0.557545	0.21853	0.339015	0.546326
366	SORL1	chr11	121424864	G	T	0.319691	0.396114	0.0819699	0.8381	intronic	-7.17	NA	NA	NA	NA	NA	FOSL2	FOSL2	TRUE	FALSE	FALSE	FALSE	M00174.AP-1	0.557545	0.21853	0.339015	0.546326
367	SORL1	chr11	121424865	C	A	0.0237559	0.962494	-0.137898	0.595936	intronic	-1.77	NA	NA	NA	NA	NA	FOSL2	FOSL2	TRUE	FALSE	FALSE	FALSE	M00174.AP-1	0.557545	0.296909	0.260636	0.546326
367	SORL1	chr11	121424865	C	G	0.354946	0.178929	-0.182525	0.413617	intronic	-1.77	NA	NA	NA	NA	NA	FOSL2	FOSL2	TRUE	FALSE	FALSE	FALSE	M00174.AP-1	0.557545	0.21853	0.339015	0.546326
367	SORL1	chr11	121424865	C	T	0.149967	0.647154	-0.148665	0.481162	intronic	-1.77	NA	NA	NA	NA	NA	FOSL2	FOSL2	TRUE	FALSE	FALSE	FALSE	M00174.AP-1	0.557545	0.21853	0.339015	0.546326
368	SORL1	chr11	121424866	C	A	-0.20212	0.630929	-0.122243	0.678414	intronic	1.91	NA	NA	NA	NA	NA	FOSL2	FOSL2	TRUE	FALSE	FALSE	FALSE	M00174.AP-1	0.557545	0.21853	0.339015	0.546326
368	SORL1	chr11	121424866	C	G	0.39223	0.153012	-0.0196489	0.96808	intronic	1.91	NA	NA	NA	NA	NA	FOSL2	FOSL2	TRUE	FALSE	FALSE	FALSE	M00174.AP-1	0.557545	0.21853	0.339015	0.546326
368	SORL1	chr11	121424866	C	T	0.151564	0.643269	0.0567463	0.84929	intronic	1.91	NA	NA	NA	NA	NA	FOSL2	FOSL2	TRUE	FALSE	FALSE	FALSE	M00174.AP-1	0.557545	0.21853	0.339015	0.546326
369	SORL1	chr11	121424867	C	A	-0.372941	0.285599	0.0467845	0.891844	intronic	1.21	NA	NA	NA	NA	NA	FOSL2	FOSL2	TRUE	FALSE	FALSE	FALSE	M00174.AP-1	0.557545	0.21853	0.339015	0.546326
369	SORL1	chr11	121424867	C	G	0.146205	0.732105	-0.0251216	0.961438	intronic	1.21	NA	NA	NA	NA	NA	FOSL2	FOSL2	TRUE	FALSE	FALSE	FALSE	M00174.AP-1	0.557545	0.21853	0.339015	0.546326
369	SORL1	chr11	121424867	C	T	-0.166726	0.667359	-0.139283	0.542181	intronic	1.21	NA	NA	NA	NA	NA	FOSL2	FOSL2	TRUE	FALSE	FALSE	FALSE	M00174.AP-1	0.557545	0.21853	0.339015	0.546326
370	SORL1	chr11	121424868	T	A	0.201375	0.691519	-0.103909	0.81842	intronic	-7.61	NA	NA	NA	NA	NA	FOSL2	FOSL2	TRUE	FALSE	FALSE	FALSE	M01032.HNF4	0.873167	0.297885	0.575282	0.744711
370	SORL1	chr11	121424868	T	C	-0.499082	0.40634	-0.0725524	0.896119	intronic	-7.61	NA	NA	NA	NA	NA	FOSL2	FOSL2	TRUE	FALSE	FALSE	FALSE	M01032.HNF4	0.873167	0.297885	0.575282	0.744711
370	SORL1	chr11	121424868	T	G	-0.157929	0.753179	0.0600341	0.871334	intronic	-7.61	NA	NA	NA	NA	NA	FOSL2	FOSL2	TRUE	FALSE	FALSE	FALSE	M01032.HNF4	0.873167	0.297885	0.575282	0.744711
371	SORL1	chr11	121424869	G	A	-0.201236	0.714301	0.0146171	0.988234	intronic	-3.09	NA	NA	NA	NA	NA	FOSL2	FOSL2	TRUE	FALSE	FALSE	FALSE	M01033.HNF4	0.610167	0.206073	0.404093	0.515184
371	SORL1	chr11	121424869	G	C	-0.00341336	0.997862	-0.047792	0.940325	intronic	-3.09	NA	NA	NA	NA	NA	FOSL2	FOSL2	TRUE	FALSE	FALSE	FALSE	M01033.HNF4	0.610167	0.206073	0.404093	0.515184
371	SORL1	chr11	121424869	G	T	0.385779	0.274158	0.194118	0.461259	intronic	-3.09	NA	NA	NA	NA	NA	FOSL2	FOSL2	TRUE	FALSE	FALSE	FALSE	M01033.HNF4	0.610167	0.206073	0.404093	0.515184
372	SORL1	chr11	121424870	T	A	0.0896488	0.866611	0.00524727	0.998674	intronic	2.65	NA	NA	NA	NA	NA	FOSL2	FOSL2	TRUE	FALSE	FALSE	FALSE	M01033.HNF4	0.610167	0.206073	0.404093	0.515184
372	SORL1	chr11	121424870	T	C	0.0859204	0.904855	0.0502233	0.945086	intronic	2.65	NA	NA	NA	NA	NA	FOSL2	FOSL2	TRUE	FALSE	FALSE	FALSE	M01033.HNF4	0.610167	0.206073	0.404093	0.515184
372	SORL1	chr11	121424870	T	G	-0.361412	0.46038	0.0332869	0.950648	intronic	2.65	NA	NA	NA	NA	NA	FOSL2	FOSL2	TRUE	FALSE	FALSE	FALSE	M01033.HNF4	0.610167	0.206073	0.404093	0.515184
373	SORL1	chr11	121424871	C	A	0.171053	0.682836	0.143109	0.578418	intronic	0.456	NA	NA	NA	NA	NA	FOSL2	FOSL2	TRUE	FALSE	FALSE	FALSE	M01033.HNF4	0.610167	0.206073	0.404093	0.515184
373	SORL1	chr11	121424871	C	G	0.0100883	0.989605	0.0436787	0.919614	intronic	0.456	NA	NA	NA	NA	NA	FOSL2	FOSL2	TRUE	FALSE	FALSE	FALSE	M01033.HNF4	0.610167	0.206073	0.404093	0.515184
373	SORL1	chr11	121424871	C	T	0.0135822	0.980064	0.104611	0.678414	intronic	0.456	NA	NA	NA	NA	NA	FOSL2	FOSL2	TRUE	FALSE	FALSE	FALSE	M01033.HNF4	0.610167	0.206073	0.404093	0.515184
374	SORL1	chr11	121424872	C	A	0.295114	0.35789	-0.0643487	0.865485	intronic	0.329	NA	NA	NA	NA	NA	FOSL2	FOSL2	TRUE	FALSE	FALSE	FALSE	M01033.HNF4	0.610167	0.3	0.310167	0.515184
374	SORL1	chr11	121424872	C	G	-0.0683721	0.887868	-0.0438557	0.912304	intronic	0.329	NA	NA	NA	NA	NA	FOSL2	FOSL2	TRUE	FALSE	FALSE	FALSE	M01033.HNF4	0.610167	0.206073	0.404093	0.515184
374	SORL1	chr11	121424872	C	T	-0.289756	0.376663	-0.0515654	0.867835	intronic	0.329	NA	NA	NA	NA	NA	FOSL2	FOSL2	TRUE	FALSE	FALSE	FALSE	M01033.HNF4	0.610167	0.206073	0.404093	0.515184
375	SORL1	chr11	121424873	T	A	-0.340476	0.488441	-0.119043	0.746766	intronic	-5.15	NA	NA	NA	NA	NA	FOSL2	FOSL2	TRUE	FALSE	FALSE	FALSE	M01033.HNF4	0.610167	0.206073	0.404093	0.515184
375	SORL1	chr11	121424873	T	C	-0.510001	0.311979	-0.22118	0.485963	intronic	-5.15	NA	NA	NA	NA	NA	FOSL2	FOSL2	TRUE	FALSE	FALSE	FALSE	M01033.HNF4	0.610167	0.206073	0.404093	0.515184
375	SORL1	chr11	121424873	T	G	-0.490326	0.203902	-0.265884	0.153784	intronic	-5.15	NA	NA	NA	NA	NA	FOSL2	FOSL2	TRUE	FALSE	FALSE	FALSE	M01033.HNF4	0.610167	0.206073	0.404093	0.515184
376	SORL1	chr11	121424874	G	A	0.0795444	0.899954	-0.1161	0.788465	intronic	-0.86	NA	NA	NA	NA	NA	FOSL2	FOSL2	TRUE	FALSE	FALSE	FALSE	None	0	0	0	NA
376	SORL1	chr11	121424874	G	C	-0.408975	0.46038	-0.208478	0.542181	intronic	-0.86	NA	NA	NA	NA	NA	FOSL2	FOSL2	TRUE	FALSE	FALSE	FALSE	None	0	0	0	NA
376	SORL1	chr11	121424874	G	T	-0.42758	0.382442	-0.0874602	0.840551	intronic	-0.86	NA	NA	NA	NA	NA	FOSL2	FOSL2	TRUE	FALSE	FALSE	FALSE	None	0	0	0	NA
377	SORL1	chr11	121424875	A	C	-0.264165	0.605079	-0.0698185	0.871334	intronic	-3.35	NA	NA	NA	NA	NA	FOSL2	FOSL2	TRUE	FALSE	FALSE	FALSE	None	0	0	0	NA
377	SORL1	chr11	121424875	A	G	-0.413542	0.300806	-0.189772	0.439133	intronic	-3.35	NA	NA	NA	NA	NA	FOSL2	FOSL2	TRUE	FALSE	FALSE	FALSE	None	0	0	0	NA
377	SORL1	chr11	121424875	A	T	-0.27154	0.504838	-0.155343	0.540567	intronic	-3.35	NA	NA	NA	NA	NA	FOSL2	FOSL2	TRUE	FALSE	FALSE	FALSE	None	0	0	0	NA
378	SORL1	chr11	121424876	T	A	-0.621222	0.227794	-0.136911	0.742732	intronic	1.93	NA	NA	NA	NA	NA	FOSL2	FOSL2	TRUE	FALSE	FALSE	FALSE	None	0	0	0	NA
378	SORL1	chr11	121424876	T	C	-0.413711	0.487318	-0.0652603	0.908317	intronic	1.93	NA	NA	NA	NA	NA	FOSL2	FOSL2	TRUE	FALSE	FALSE	FALSE	None	0	0	0	NA
378	SORL1	chr11	121424876	T	G	-0.419272	0.387385	-0.0147705	0.98812	intronic	1.93	NA	NA	NA	NA	NA	FOSL2	FOSL2	TRUE	FALSE	FALSE	FALSE	None	0	0	0	NA
379	SORL1	chr11	121424877	A	C	-0.329565	0.488441	-0.0999744	0.788465	intronic	0.84	NA	NA	NA	NA	NA	FOSL2	FOSL2	TRUE	FALSE	FALSE	FALSE	None	0	0	0	NA
379	SORL1	chr11	121424877	A	G	-0.0114109	0.986757	-0.191014	0.465333	intronic	0.84	NA	NA	NA	NA	NA	FOSL2	FOSL2	TRUE	FALSE	FALSE	FALSE	None	0	0	0	NA
379	SORL1	chr11	121424877	A	T	-0.261624	0.504838	-0.25558	0.108237	intronic	0.84	NA	NA	NA	NA	NA	FOSL2	FOSL2	TRUE	FALSE	FALSE	FALSE	None	0	0	0	NA
380	SORL1	chr11	121424878	A	C	-0.256271	0.599779	-0.107328	0.773881	intronic	-3.4	NA	NA	NA	NA	NA	FOSL2	FOSL2	TRUE	FALSE	FALSE	FALSE	None	0	0	0	NA
380	SORL1	chr11	121424878	A	G	-0.77911	0.0229948	-0.0914941	0.785688	intronic	-3.4	NA	NA	NA	NA	NA	FOSL2	FOSL2	TRUE	FALSE	FALSE	FALSE	None	0	0	0	NA
380	SORL1	chr11	121424878	A	T	-0.269056	0.504838	-0.122068	0.678414	intronic	-3.4	NA	NA	NA	NA	NA	FOSL2	FOSL2	TRUE	FALSE	FALSE	FALSE	None	0	0	0	NA
381	SORL1	chr11	121424879	G	A	0.262833	0.567188	-0.00327144	0.998674	intronic	-2.02	NA	NA	NA	NA	NA	FOSL2	FOSL2	TRUE	FALSE	FALSE	FALSE	None	0	0	0	NA
381	SORL1	chr11	121424879	G	C	-0.297003	0.573837	-0.300017	0.178813	intronic	-2.02	NA	NA	NA	NA	NA	FOSL2	FOSL2	TRUE	FALSE	FALSE	FALSE	None	0	0	0	NA
381	SORL1	chr11	121424879	G	T	0.0847321	0.868831	-0.135023	0.711984	intronic	-2.02	NA	NA	NA	NA	NA	FOSL2	FOSL2	TRUE	FALSE	FALSE	FALSE	None	0	0	0	NA
382	SORL1	chr11	121424880	C	A	-0.186609	0.692309	0.06613	0.863506	intronic	2.89	NA	NA	NA	NA	NA	FOSL2	FOSL2	TRUE	FALSE	FALSE	FALSE	None	0	0	0	NA
382	SORL1	chr11	121424880	C	G	-0.0763598	0.873571	-0.122842	0.68765	intronic	2.89	NA	NA	NA	NA	NA	FOSL2	FOSL2	TRUE	FALSE	FALSE	FALSE	M01033.HNF4	0.269667	0.792167	0.5225	0.515184
382	SORL1	chr11	121424880	C	T	-0.0314337	0.939183	-0.192579	0.269003	intronic	2.89	NA	NA	NA	NA	NA	FOSL2	FOSL2	TRUE	FALSE	FALSE	FALSE	None	0	0	0	NA
383	SORL1	chr11	121424881	T	A	-0.0980033	0.866611	-0.0941907	0.828928	intronic	-4.66	NA	NA	NA	NA	NA	FOSL2	FOSL2	TRUE	FALSE	FALSE	FALSE	None	0	0	0	NA
383	SORL1	chr11	121424881	T	C	0.0183373	0.980835	0.0112724	0.993379	intronic	-4.66	NA	NA	NA	NA	NA	FOSL2	FOSL2	TRUE	FALSE	FALSE	FALSE	None	0	0	0	NA
383	SORL1	chr11	121424881	T	G	-0.175339	0.753179	0.0487782	0.914953	intronic	-4.66	NA	NA	NA	NA	NA	FOSL2	FOSL2	TRUE	FALSE	FALSE	FALSE	None	0	0	0	NA
384	SORL1	chr11	121424882	G	A	-0.0981287	0.866611	0.0140366	0.990017	intronic	0.0834	NA	NA	NA	NA	NA	FOSL2	FOSL2	TRUE	rs2298814	FALSE	FALSE	None	0	0	0	NA
384	SORL1	chr11	121424882	G	C	0.311682	0.504838	-0.0712713	0.895839	intronic	0.0834	NA	NA	NA	NA	NA	FOSL2	FOSL2	TRUE	rs2298814	FALSE	FALSE	None	0	0	0	NA
384	SORL1	chr11	121424882	G	T	-0.212155	0.886095	-0.430782	0.642039	intronic	0.0834	NA	NA	NA	NA	NA	FOSL2	FOSL2	TRUE	rs2298814	FALSE	FALSE	None	0	0	0	NA
385	SORL1	chr11	121424883	C	A	-0.0697493	0.895615	-0.134548	0.680757	intronic	0.128	NA	NA	NA	NA	NA	FOSL2	FOSL2	TRUE	FALSE	FALSE	FALSE	None	0	0	0	NA
385	SORL1	chr11	121424883	C	G	0.098967	0.853784	-0.0510904	0.911331	intronic	0.128	NA	NA	NA	NA	NA	FOSL2	FOSL2	TRUE	FALSE	FALSE	FALSE	None	0	0	0	NA
385	SORL1	chr11	121424883	C	T	0.294724	0.251387	0.0444325	0.890776	intronic	0.128	NA	NA	NA	NA	NA	FOSL2	FOSL2	TRUE	FALSE	FALSE	FALSE	None	0	0	0	NA
386	SORL1	chr11	121424884	A	C	-0.227602	0.697071	-0.0448808	0.940325	intronic	-1.85	NA	NA	NA	NA	NA	FOSL2	FOSL2	TRUE	FALSE	FALSE	FALSE	None	0	0	0	NA
386	SORL1	chr11	121424884	A	G	0.127071	0.783972	0.117919	0.71215	intronic	-1.85	NA	NA	NA	NA	NA	FOSL2	FOSL2	TRUE	FALSE	FALSE	FALSE	None	0	0	0	NA
386	SORL1	chr11	121424884	A	T	0.377236	0.137857	-0.0269682	0.952319	intronic	-1.85	NA	NA	NA	NA	NA	FOSL2	FOSL2	TRUE	FALSE	FALSE	FALSE	None	0	0	0	NA
387	SORL1	chr11	121424885	T	A	0.244171	0.610041	0.0884117	0.847514	intronic	0.312	NA	NA	NA	NA	NA	FOSL2	FOSL2	TRUE	FALSE	FALSE	FALSE	None	0	0	0	NA
387	SORL1	chr11	121424885	T	C	0.663406	0.0436728	0.451981	0.00493923	intronic	0.312	NA	NA	NA	NA	NA	FOSL2	FOSL2	TRUE	FALSE	FALSE	FALSE	M01033.HNF4	0.206073	0.631333	0.42526	0.515184
387	SORL1	chr11	121424885	T	G	0.108385	0.845021	0.122433	0.724946	intronic	0.312	NA	NA	NA	NA	NA	FOSL2	FOSL2	TRUE	FALSE	FALSE	FALSE	None	0	0	0	NA
388	SORL1	chr11	121424886	G	A	-0.217433	0.688068	0.0378748	0.945086	intronic	-1.53	NA	NA	NA	NA	NA	FOSL2	FOSL2	TRUE	FALSE	FALSE	FALSE	None	0	0	0	NA
388	SORL1	chr11	121424886	G	C	0.525737	0.0976886	0.111615	0.779901	intronic	-1.53	NA	NA	NA	NA	NA	FOSL2	FOSL2	TRUE	FALSE	FALSE	FALSE	None	0	0	0	NA
388	SORL1	chr11	121424886	G	T	0.103659	0.855469	-0.0294646	0.963256	intronic	-1.53	NA	NA	NA	NA	NA	FOSL2	FOSL2	TRUE	FALSE	FALSE	FALSE	None	0	0	0	NA
389	SORL1	chr11	121424887	C	A	0.124603	0.811333	0.0782709	0.850376	intronic	1.69	NA	NA	NA	NA	NA	FOSL2	FOSL2	TRUE	FALSE	FALSE	FALSE	None	0	0	0	NA
389	SORL1	chr11	121424887	C	G	0.279676	0.482695	-0.135762	0.71215	intronic	1.69	NA	NA	NA	NA	NA	FOSL2	FOSL2	TRUE	FALSE	FALSE	FALSE	None	0	0	0	NA
389	SORL1	chr11	121424887	C	T	-0.0933365	0.840904	-0.0736156	0.826943	intronic	1.69	NA	NA	NA	NA	NA	FOSL2	FOSL2	TRUE	FALSE	FALSE	FALSE	None	0	0	0	NA
390	SORL1	chr11	121424888	A	C	0.0697935	0.914402	0.0639619	0.903626	intronic	-2.27	NA	NA	NA	NA	NA	FOSL2	FOSL2	TRUE	FALSE	FALSE	FALSE	None	0	0	0	NA
390	SORL1	chr11	121424888	A	G	0.346659	0.271616	0.176964	0.433235	intronic	-2.27	NA	NA	NA	NA	NA	FOSL2	FOSL2	TRUE	FALSE	FALSE	FALSE	None	0	0	0	NA
390	SORL1	chr11	121424888	A	T	0.588559	0.00402151	0.145299	0.563784	intronic	-2.27	NA	NA	NA	NA	NA	FOSL2	FOSL2	TRUE	FALSE	FALSE	FALSE	None	0	0	0	NA
391	SORL1	chr11	121424889	G	A	-0.21194	0.746928	0.0278989	0.966782	intronic	1.34	NA	NA	NA	NA	NA	FOSL2	FOSL2	TRUE	FALSE	FALSE	FALSE	None	0	0	0	NA
391	SORL1	chr11	121424889	G	C	-0.535013	0.376479	0.012202	0.993379	intronic	1.34	NA	NA	NA	NA	NA	FOSL2	FOSL2	TRUE	FALSE	FALSE	FALSE	M01033.HNF4	0.206073	0.607167	0.401093	0.515184
391	SORL1	chr11	121424889	G	T	-0.280945	0.643269	0.118549	0.774806	intronic	1.34	NA	NA	NA	NA	NA	FOSL2	FOSL2	TRUE	FALSE	FALSE	FALSE	None	0	0	0	NA
392	SORL1	chr11	121424890	A	C	-0.449233	0.545609	0.249218	0.465333	intronic	0.981	NA	NA	NA	NA	NA	FOSL2	FOSL2	TRUE	FALSE	FALSE	FALSE	None	0	0	0	NA
392	SORL1	chr11	121424890	A	G	-0.114279	0.866611	-0.0420261	0.948315	intronic	0.981	NA	NA	NA	NA	NA	FOSL2	FOSL2	TRUE	FALSE	FALSE	FALSE	None	0	0	0	NA
392	SORL1	chr11	121424890	A	T	-0.325856	0.47076	0.0926134	0.779673	intronic	0.981	NA	NA	NA	NA	NA	FOSL2	FOSL2	TRUE	FALSE	FALSE	FALSE	None	0	0	0	NA
393	SORL1	chr11	121424891	A	C	0.462843	0.274158	-0.00035412	0.999091	intronic	2.22	NA	NA	NA	NA	NA	FOSL2	FOSL2	TRUE	FALSE	FALSE	FALSE	None	0	0	0	NA
393	SORL1	chr11	121424891	A	G	0.492268	0.165496	0.0282068	0.966756	intronic	2.22	NA	NA	NA	NA	NA	FOSL2	FOSL2	TRUE	FALSE	FALSE	FALSE	None	0	0	0	NA
393	SORL1	chr11	121424891	A	T	1.30312	7.04815e-23	0.21614	0.257221	intronic	2.22	NA	NA	NA	NA	NA	FOSL2	FOSL2	TRUE	FALSE	FALSE	FALSE	None	0	0	0	NA
394	SORL1	chr11	121424892	T	A	-0.175085	0.760988	0.0406944	0.944933	intronic	-6.74	NA	NA	NA	NA	NA	FOSL2	FOSL2	TRUE	FALSE	FALSE	FALSE	M01032.HNF4	1.0395	0.297885	0.741615	0.744711
394	SORL1	chr11	121424892	T	C	-0.0907071	0.900783	-0.0337281	0.963626	intronic	-6.74	NA	NA	NA	NA	NA	FOSL2	FOSL2	TRUE	FALSE	FALSE	FALSE	M01032.HNF4	1.0395	0.297885	0.741615	0.744711
394	SORL1	chr11	121424892	T	G	-0.33051	0.609271	0.16033	0.68765	intronic	-6.74	NA	NA	NA	NA	NA	FOSL2	FOSL2	TRUE	FALSE	FALSE	FALSE	M01032.HNF4	1.0395	0.412	0.6275	0.744711
395	SORL1	chr11	121424893	G	A	0.171687	0.732646	0.0710345	0.871334	intronic	2.44	NA	NA	NA	NA	NA	FOSL2	FOSL2	TRUE	FALSE	FALSE	FALSE	M01032.HNF4	1.0395	0.297885	0.741615	0.744711
395	SORL1	chr11	121424893	G	C	-0.661901	0.330492	-0.167939	0.743851	intronic	2.44	NA	NA	NA	NA	NA	FOSL2	FOSL2	TRUE	FALSE	FALSE	FALSE	M01032.HNF4	1.0395	0.297885	0.741615	0.744711
395	SORL1	chr11	121424893	G	T	-0.762926	0.162161	-0.146121	0.742716	intronic	2.44	NA	NA	NA	NA	NA	FOSL2	FOSL2	TRUE	FALSE	FALSE	FALSE	M01032.HNF4	1.0395	0.297885	0.741615	0.744711
396	SORL1	chr11	121424894	G	A	-0.350431	0.478106	-0.0102219	0.993379	intronic	-1.71	NA	NA	NA	NA	NA	FOSL2	FOSL2	TRUE	FALSE	FALSE	FALSE	M00926.AP-1	0.266841	0.68775	0.420909	0.667102
396	SORL1	chr11	121424894	G	C	-0.493445	0.428795	0.0854565	0.865485	intronic	-1.71	NA	NA	NA	NA	NA	FOSL2	FOSL2	TRUE	FALSE	FALSE	FALSE	M01032.HNF4	1.0395	0.297885	0.741615	0.744711
396	SORL1	chr11	121424894	G	T	-0.4071	0.44476	-0.185424	0.578418	intronic	-1.71	NA	NA	NA	NA	NA	FOSL2	FOSL2	TRUE	FALSE	FALSE	FALSE	M01032.HNF4	1.0395	0.297885	0.741615	0.744711
397	SORL1	chr11	121424895	C	A	0.158874	0.732318	-0.0561233	0.904066	intronic	0.354	NA	NA	NA	NA	NA	FOSL2	FOSL2	TRUE	FALSE	FALSE	FALSE	M01032.HNF4	1.0395	0.297885	0.741615	0.744711
397	SORL1	chr11	121424895	C	G	-0.0575487	0.92211	0.0464013	0.934277	intronic	0.354	NA	NA	NA	NA	NA	FOSL2	FOSL2	TRUE	FALSE	FALSE	FALSE	M01032.HNF4	1.0395	0.4575	0.582	0.744711
397	SORL1	chr11	121424895	C	T	-0.0265084	0.962494	-0.148515	0.633502	intronic	0.354	NA	NA	NA	NA	NA	FOSL2	FOSL2	TRUE	FALSE	FALSE	FALSE	M01032.HNF4	1.0395	0.4085	0.631	0.744711
398	SORL1	chr11	121424896	C	A	-0.728545	0.127516	-0.167858	0.655114	intronic	2.44	NA	NA	NA	NA	NA	FOSL2	FOSL2	TRUE	FALSE	FALSE	FALSE	M01032.HNF4	1.0395	0.297885	0.741615	0.744711
398	SORL1	chr11	121424896	C	G	-0.454099	0.439139	0.256894	0.25377	intronic	2.44	NA	NA	NA	NA	NA	FOSL2	FOSL2	TRUE	FALSE	FALSE	FALSE	M01032.HNF4	1.0395	0.297885	0.741615	0.744711
398	SORL1	chr11	121424896	C	T	-0.325259	0.504838	-0.190668	0.522242	intronic	2.44	NA	NA	NA	NA	NA	FOSL2	FOSL2	TRUE	FALSE	FALSE	FALSE	M01032.HNF4	1.0395	0.297885	0.741615	0.744711
399	SORL1	chr11	121424897	T	A	1.27098	5.86675e-18	0.0682722	0.871334	intronic	-6.74	NA	NA	NA	NA	NA	FOSL2	FOSL2	TRUE	FALSE	FALSE	FALSE	M01032.HNF4	1.0395	0.297885	0.741615	0.744711
399	SORL1	chr11	121424897	T	C	0.123732	0.840904	-0.218912	0.542181	intronic	-6.74	NA	NA	NA	NA	NA	FOSL2	FOSL2	TRUE	FALSE	FALSE	FALSE	M01032.HNF4	1.0395	0.297885	0.741615	0.744711
399	SORL1	chr11	121424897	T	G	-0.275838	0.643269	-0.0805821	0.869263	intronic	-6.74	NA	NA	NA	NA	NA	FOSL2	FOSL2	TRUE	FALSE	FALSE	FALSE	M01032.HNF4	1.0395	0.297885	0.741615	0.744711
400	SORL1	chr11	121424898	A	C	0.14172	0.805645	0.105827	0.790055	intronic	-5.13	NA	NA	NA	NA	NA	FOSL2	FOSL2	TRUE	FALSE	FALSE	FALSE	None	0	0	0	NA
400	SORL1	chr11	121424898	A	G	0.140661	0.796045	0.0117527	0.993379	intronic	-5.13	NA	NA	NA	NA	NA	FOSL2	FOSL2	TRUE	FALSE	FALSE	FALSE	None	0	0	0	NA
400	SORL1	chr11	121424898	A	T	0.513499	0.0444686	0.0569178	0.894528	intronic	-5.13	NA	NA	NA	NA	NA	FOSL2	FOSL2	TRUE	FALSE	FALSE	FALSE	None	0	0	0	NA
401	SORL1	chr11	121424899	T	A	0.0192977	0.979604	0.123914	0.71215	intronic	-1.5	NA	NA	NA	NA	NA	FOSL2	FOSL2	TRUE	FALSE	FALSE	FALSE	None	0	0	0	NA
401	SORL1	chr11	121424899	T	C	0.452376	0.206149	0.148412	0.68765	intronic	-1.5	NA	NA	NA	NA	NA	FOSL2	FOSL2	TRUE	FALSE	FALSE	FALSE	None	0	0	0	NA
401	SORL1	chr11	121424899	T	G	0.288983	0.556065	0.0378334	0.951096	intronic	-1.5	NA	NA	NA	NA	NA	FOSL2	FOSL2	TRUE	FALSE	FALSE	FALSE	None	0	0	0	NA
402	SORL1	chr11	121424900	G	A	0.125844	0.824703	-0.0311993	0.962377	intronic	1.85	NA	NA	NA	NA	NA	FOSL2	FOSL2	TRUE	FALSE	FALSE	FALSE	None	0	0	0	NA
402	SORL1	chr11	121424900	G	C	0.114688	0.840904	-0.176495	0.610288	intronic	1.85	NA	NA	NA	NA	NA	FOSL2	FOSL2	TRUE	FALSE	FALSE	FALSE	None	0	0	0	NA
402	SORL1	chr11	121424900	G	T	0.255321	0.577046	-0.190363	0.578418	intronic	1.85	NA	NA	NA	NA	NA	FOSL2	FOSL2	TRUE	FALSE	FALSE	FALSE	None	0	0	0	NA
403	SORL1	chr11	121424901	G	A	0.429424	0.115432	-0.022164	0.966756	intronic	0.714	NA	NA	NA	NA	NA	FOSL2	FOSL2	TRUE	FALSE	FALSE	FALSE	None	0	0	0	NA
403	SORL1	chr11	121424901	G	C	0.702286	0.011468	-0.138836	0.774072	intronic	0.714	NA	NA	NA	NA	NA	FOSL2	FOSL2	TRUE	FALSE	FALSE	FALSE	None	0	0	0	NA
403	SORL1	chr11	121424901	G	T	0.0608676	0.92211	-0.0124653	0.993363	intronic	0.714	NA	NA	NA	NA	NA	FOSL2	FOSL2	TRUE	FALSE	FALSE	FALSE	None	0	0	0	NA
404	SORL1	chr11	121424902	A	C	0.0860974	0.895162	0.0780378	0.871334	intronic	1.08	NA	NA	NA	NA	NA	FOSL2	FOSL2	TRUE	FALSE	FALSE	FALSE	None	0	0	0	NA
404	SORL1	chr11	121424902	A	G	0.452088	0.206149	-0.0477569	0.940325	intronic	1.08	NA	NA	NA	NA	NA	FOSL2	FOSL2	TRUE	FALSE	FALSE	FALSE	None	0	0	0	NA
404	SORL1	chr11	121424902	A	T	0.193242	0.732318	-0.0071296	0.998674	intronic	1.08	NA	NA	NA	NA	NA	FOSL2	FOSL2	TRUE	FALSE	FALSE	FALSE	None	0	0	0	NA
405	SORL1	chr11	121424903	A	C	-0.524896	0.428795	-0.0860958	0.87451	intronic	-7.84	NA	NA	NA	NA	NA	FOSL2	FOSL2	TRUE	FALSE	FALSE	FALSE	None	0	0	0	NA
405	SORL1	chr11	121424903	A	G	-0.28662	0.675155	-0.145748	0.773319	intronic	-7.84	NA	NA	NA	NA	NA	FOSL2	FOSL2	TRUE	FALSE	FALSE	FALSE	RUSH1-alfa	0.215241	0.541125	0.325884	0.538103
405	SORL1	chr11	121424903	A	T	-0.249463	0.730514	0.0116009	0.994879	intronic	-7.84	NA	NA	NA	NA	NA	FOSL2	FOSL2	TRUE	FALSE	FALSE	FALSE	None	0	0	0	NA
406	SORL1	chr11	121424904	A	C	-0.0791284	0.92758	-0.187017	0.754562	intronic	-2.1	NA	NA	NA	NA	NA	FOSL2	FOSL2	TRUE	FALSE	FALSE	FALSE	None	0	0	0	NA
406	SORL1	chr11	121424904	A	G	0.330925	0.564048	0.0538856	0.940325	intronic	-2.1	NA	NA	NA	NA	NA	FOSL2	FOSL2	TRUE	FALSE	FALSE	FALSE	None	0	0	0	NA
406	SORL1	chr11	121424904	A	T	-0.145592	0.852399	-0.138759	0.779901	intronic	-2.1	NA	NA	NA	NA	NA	FOSL2	FOSL2	TRUE	FALSE	FALSE	FALSE	None	0	0	0	NA
407	SORL1	chr11	121424905	T	A	0.258159	0.550474	-0.00280295	0.998674	intronic	-3.95	NA	NA	NA	NA	NA	FOSL2	FOSL2	TRUE	FALSE	FALSE	FALSE	M01032.HNF4	0.297885	0.873167	0.575282	0.744711
407	SORL1	chr11	121424905	T	C	0.0487601	0.935367	-0.138946	0.739601	intronic	-3.95	NA	NA	NA	NA	NA	FOSL2	FOSL2	TRUE	FALSE	FALSE	FALSE	M01033.HNF4	0.7955	0.206073	0.589427	0.515184
407	SORL1	chr11	121424905	T	G	-0.440272	0.556959	0.0216101	0.984876	intronic	-3.95	NA	NA	NA	NA	NA	FOSL2	FOSL2	TRUE	FALSE	FALSE	FALSE	M01033.HNF4	0.7955	0.206073	0.589427	0.515184
408	SORL1	chr11	121424906	G	A	-0.128098	0.824703	0.0630736	0.880089	intronic	-0.0294	NA	NA	NA	NA	NA	FOSL2	FOSL2	TRUE	FALSE	FALSE	FALSE	M01033.HNF4	0.7955	0.206073	0.589427	0.515184
408	SORL1	chr11	121424906	G	C	0.466035	0.232782	-0.0613588	0.914464	intronic	-0.0294	NA	NA	NA	NA	NA	FOSL2	FOSL2	TRUE	FALSE	FALSE	FALSE	M01033.HNF4	0.7955	0.206073	0.589427	0.515184
408	SORL1	chr11	121424906	G	T	0.162469	0.765081	-0.112789	0.793588	intronic	-0.0294	NA	NA	NA	NA	NA	FOSL2	FOSL2	TRUE	FALSE	FALSE	FALSE	M01033.HNF4	0.7955	0.351333	0.444167	0.515184
409	SORL1	chr11	121424907	G	A	0.186002	0.613247	0.040654	0.914464	intronic	1.33	NA	NA	NA	NA	NA	FOSL2	FOSL2	TRUE	FALSE	FALSE	FALSE	M01033.HNF4	0.7955	0.206073	0.589427	0.515184
409	SORL1	chr11	121424907	G	C	-0.153485	0.738636	0.000538655	0.998778	intronic	1.33	NA	NA	NA	NA	NA	FOSL2	FOSL2	TRUE	FALSE	FALSE	FALSE	M01033.HNF4	0.7955	0.206073	0.589427	0.515184
409	SORL1	chr11	121424907	G	T	-0.455642	0.291437	-0.027515	0.961438	intronic	1.33	NA	NA	NA	NA	NA	FOSL2	FOSL2	TRUE	FALSE	FALSE	FALSE	M01033.HNF4	0.7955	0.206073	0.589427	0.515184
410	SORL1	chr11	121424908	G	A	-0.36878	0.232613	-0.164363	0.386674	intronic	-1.07	NA	NA	NA	NA	NA	FOSL2	FOSL2	TRUE	FALSE	FALSE	FALSE	M01033.HNF4	0.7955	0.206073	0.589427	0.515184
410	SORL1	chr11	121424908	G	C	0.386971	0.191026	0.0218979	0.966756	intronic	-1.07	NA	NA	NA	NA	NA	FOSL2	FOSL2	TRUE	FALSE	FALSE	FALSE	M01033.HNF4	0.7955	0.206073	0.589427	0.515184
410	SORL1	chr11	121424908	G	T	-0.0938181	0.855469	-0.0180995	0.969373	intronic	-1.07	NA	NA	NA	NA	NA	FOSL2	FOSL2	TRUE	FALSE	FALSE	FALSE	M01033.HNF4	0.7955	0.206073	0.589427	0.515184
411	SORL1	chr11	121424909	C	A	0.0932854	0.873571	0.0540874	0.914464	intronic	-0.642	NA	NA	NA	NA	NA	FOSL2	FOSL2	TRUE	FALSE	FALSE	FALSE	M01033.HNF4	0.7955	0.206073	0.589427	0.515184
411	SORL1	chr11	121424909	C	G	-0.376077	0.573837	-0.103522	0.852496	intronic	-0.642	NA	NA	NA	NA	NA	FOSL2	FOSL2	TRUE	FALSE	FALSE	FALSE	M01033.HNF4	0.7955	0.206073	0.589427	0.515184
411	SORL1	chr11	121424909	C	T	-0.600092	0.278254	-0.0309705	0.965721	intronic	-0.642	NA	NA	NA	NA	NA	FOSL2	FOSL2	TRUE	FALSE	FALSE	FALSE	M01033.HNF4	0.7955	0.206073	0.589427	0.515184
412	SORL1	chr11	121424910	A	C	0.308597	0.425641	0.0681126	0.869263	intronic	-5.48	NA	NA	NA	NA	NA	FOSL2	FOSL2	TRUE	FALSE	FALSE	FALSE	M01033.HNF4	0.7955	0.206073	0.589427	0.515184
412	SORL1	chr11	121424910	A	G	0.40526	0.343576	0.411396	0.00702974	intronic	-5.48	NA	NA	NA	NA	NA	FOSL2	FOSL2	TRUE	FALSE	FALSE	FALSE	M01033.HNF4	0.7955	0.206073	0.589427	0.515184
412	SORL1	chr11	121424910	A	T	-0.068386	0.904855	-0.0306227	0.955786	intronic	-5.48	NA	NA	NA	NA	NA	FOSL2	FOSL2	TRUE	FALSE	FALSE	FALSE	M01033.HNF4	0.7955	0.206073	0.589427	0.515184
413	SORL1	chr11	121424911	G	A	-0.411151	0.232613	-0.222971	0.19919	intronic	-3.25	NA	NA	NA	NA	NA	FOSL2	FOSL2	TRUE	FALSE	FALSE	FALSE	None	0	0	0	NA
413	SORL1	chr11	121424911	G	C	-0.438859	0.278254	-0.0995286	0.776299	intronic	-3.25	NA	NA	NA	NA	NA	FOSL2	FOSL2	TRUE	FALSE	FALSE	FALSE	None	0	0	0	NA
413	SORL1	chr11	121424911	G	T	-0.491966	0.251387	-0.0238701	0.965721	intronic	-3.25	NA	NA	NA	NA	NA	FOSL2	FOSL2	TRUE	FALSE	FALSE	FALSE	None	0	0	0	NA
414	SORL1	chr11	121424912	T	A	-0.0215737	0.966352	-0.214594	0.25377	intronic	-0.601	NA	NA	NA	NA	NA	FOSL2	FOSL2	TRUE	FALSE	FALSE	FALSE	None	0	0	0	NA
414	SORL1	chr11	121424912	T	C	-0.0826001	0.866611	-0.213847	0.317962	intronic	-0.601	NA	NA	NA	NA	NA	FOSL2	FOSL2	TRUE	FALSE	FALSE	FALSE	None	0	0	0	NA
414	SORL1	chr11	121424912	T	G	0.103503	0.844976	-0.184611	0.536217	intronic	-0.601	NA	NA	NA	NA	NA	FOSL2	FOSL2	TRUE	FALSE	FALSE	FALSE	None	0	0	0	NA
415	SORL1	chr11	121424913	T	A	-0.212912	0.613247	-0.0348076	0.940325	intronic	-3	NA	NA	NA	NA	NA	FOSL2	FOSL2	TRUE	FALSE	FALSE	FALSE	None	0	0	0	NA
415	SORL1	chr11	121424913	T	C	0.360328	0.278254	0.0863431	0.814792	intronic	-3	NA	NA	NA	NA	NA	FOSL2	FOSL2	TRUE	FALSE	FALSE	FALSE	None	0	0	0	NA
415	SORL1	chr11	121424913	T	G	-0.255643	0.626813	-0.104188	0.788465	intronic	-3	NA	NA	NA	NA	NA	FOSL2	FOSL2	TRUE	FALSE	FALSE	FALSE	None	0	0	0	NA
416	SORL1	chr11	121424914	A	C	-0.277514	0.556959	-0.0280984	0.955786	intronic	-7.55	NA	NA	NA	NA	NA	FOSL2	FOSL2	TRUE	FALSE	FALSE	FALSE	None	0	0	0	NA
416	SORL1	chr11	121424914	A	G	-0.119913	0.866611	-0.0133385	0.993379	intronic	-7.55	NA	NA	NA	NA	NA	FOSL2	FOSL2	TRUE	FALSE	FALSE	FALSE	None	0	0	0	NA
416	SORL1	chr11	121424914	A	T	-0.166009	0.78201	-0.0835629	0.863506	intronic	-7.55	NA	NA	NA	NA	NA	FOSL2	FOSL2	TRUE	FALSE	FALSE	FALSE	None	0	0	0	NA
417	SORL1	chr11	121424915	G	A	-0.0489943	0.908388	-0.103121	0.691031	intronic	1.75	NA	NA	NA	NA	NA	FOSL2	FOSL2	TRUE	FALSE	FALSE	FALSE	None	0	0	0	NA
417	SORL1	chr11	121424915	G	C	-0.287231	0.5129	0.0448768	0.911331	intronic	1.75	NA	NA	NA	NA	NA	FOSL2	FOSL2	TRUE	FALSE	FALSE	FALSE	None	0	0	0	NA
417	SORL1	chr11	121424915	G	T	0.0559821	0.910869	-0.0408519	0.928621	intronic	1.75	NA	NA	NA	NA	NA	FOSL2	FOSL2	TRUE	FALSE	FALSE	FALSE	None	0	0	0	NA
418	SORL1	chr11	121424916	A	C	0.0865228	0.866611	0.0169889	0.980013	intronic	0.067	NA	NA	NA	NA	NA	FOSL2	FOSL2	TRUE	FALSE	FALSE	FALSE	None	0	0	0	NA
418	SORL1	chr11	121424916	A	G	-0.279483	0.668207	-0.186753	0.675993	intronic	0.067	NA	NA	NA	NA	NA	FOSL2	FOSL2	TRUE	FALSE	FALSE	FALSE	None	0	0	0	NA
418	SORL1	chr11	121424916	A	T	0.261478	0.565682	-0.166744	0.655114	intronic	0.067	NA	NA	NA	NA	NA	FOSL2	FOSL2	TRUE	FALSE	FALSE	FALSE	None	0	0	0	NA
419	SORL1	chr11	121424917	A	C	0.140767	0.765081	0.0635424	0.871334	intronic	-3.81	NA	NA	NA	NA	NA	FOSL2	FOSL2	TRUE	FALSE	FALSE	FALSE	None	0	0	0	NA
419	SORL1	chr11	121424917	A	G	-0.477196	0.48669	-0.0740576	0.908317	intronic	-3.81	NA	NA	NA	NA	NA	FOSL2	FOSL2	TRUE	FALSE	FALSE	FALSE	None	0	0	0	NA
419	SORL1	chr11	121424917	A	T	0.0964309	0.871493	0.0776496	0.869263	intronic	-3.81	NA	NA	NA	NA	NA	FOSL2	FOSL2	TRUE	FALSE	FALSE	FALSE	None	0	0	0	NA
420	SORL1	chr11	121424918	G	A	-0.140426	0.711627	0.0235483	0.951096	intronic	1.88	NA	NA	NA	NA	NA	FOSL2	FOSL2	TRUE	FALSE	FALSE	FALSE	None	0	0	0	NA
420	SORL1	chr11	121424918	G	C	0.0526365	0.908388	-0.0541551	0.877239	intronic	1.88	NA	NA	NA	NA	NA	FOSL2	FOSL2	TRUE	FALSE	FALSE	FALSE	None	0	0	0	NA
420	SORL1	chr11	121424918	G	T	0.450959	0.0316943	0.165879	0.367222	intronic	1.88	NA	NA	NA	NA	NA	FOSL2	FOSL2	TRUE	FALSE	FALSE	FALSE	None	0	0	0	NA
421	SORL1	chr11	121424919	T	A	0.015912	0.979459	-0.0798919	0.790055	intronic	-0.91	NA	NA	NA	NA	NA	FOSL2	FOSL2	TRUE	FALSE	FALSE	FALSE	None	0	0	0	NA
421	SORL1	chr11	121424919	T	C	-0.139519	0.92211	-0.0196759	0.995466	intronic	-0.91	NA	NA	NA	NA	NA	FOSL2	FOSL2	TRUE	FALSE	FALSE	FALSE	None	0	0	0	NA
421	SORL1	chr11	121424919	T	G	0.0345225	0.959103	-0.00631666	0.998674	intronic	-0.91	NA	NA	NA	NA	NA	FOSL2	FOSL2	TRUE	FALSE	FALSE	FALSE	None	0	0	0	NA
422	SORL1	chr11	121424920	T	A	-0.468881	0.206149	-0.0561795	0.875715	intronic	2.61	NA	NA	NA	NA	NA	FOSL2	FOSL2	TRUE	FALSE	FALSE	FALSE	None	0	0	0	NA
422	SORL1	chr11	121424920	T	C	-0.190041	0.686576	-0.169087	0.540567	intronic	2.61	NA	NA	NA	NA	NA	FOSL2	FOSL2	TRUE	FALSE	FALSE	FALSE	None	0	0	0	NA
422	SORL1	chr11	121424920	T	G	0.0673913	0.915758	-0.199809	0.563784	intronic	2.61	NA	NA	NA	NA	NA	FOSL2	FOSL2	TRUE	FALSE	FALSE	FALSE	None	0	0	0	NA
423	SORL1	chr11	121424921	T	A	0.439898	0.0226883	0.0353795	0.916939	intronic	1.39	NA	NA	NA	NA	NA	FOSL2	FOSL2	TRUE	FALSE	FALSE	FALSE	None	0	0	0	NA
423	SORL1	chr11	121424921	T	C	0.234663	0.552378	0.0556665	0.884461	intronic	1.39	NA	NA	NA	NA	NA	FOSL2	FOSL2	TRUE	FALSE	FALSE	FALSE	None	0	0	0	NA
423	SORL1	chr11	121424921	T	G	-0.0556441	0.925155	-0.135982	0.73752	intronic	1.39	NA	NA	NA	NA	NA	FOSL2	FOSL2	TRUE	FALSE	FALSE	FALSE	None	0	0	0	NA
424	SORL1	chr11	121424922	G	A	0.0467386	0.907821	0.0636145	0.822093	intronic	-3.83	NA	NA	NA	NA	NA	FOSL2	FOSL2	TRUE	FALSE	FALSE	FALSE	None	0	0	0	NA
424	SORL1	chr11	121424922	G	C	-0.215042	0.610041	-0.119452	0.68765	intronic	-3.83	NA	NA	NA	NA	NA	FOSL2	FOSL2	TRUE	FALSE	FALSE	FALSE	None	0	0	0	NA
424	SORL1	chr11	121424922	G	T	-0.0835631	0.873571	-0.0403779	0.936544	intronic	-3.83	NA	NA	NA	NA	NA	FOSL2	FOSL2	TRUE	FALSE	FALSE	FALSE	None	0	0	0	NA
425	SORL1	chr11	121424923	T	A	0.041611	0.92211	0.0187531	0.965721	intronic	-3.8	NA	NA	NA	NA	NA	FOSL2	FOSL2	TRUE	FALSE	FALSE	FALSE	None	0	0	0	NA
425	SORL1	chr11	121424923	T	C	-0.144346	0.732318	-0.241648	0.131166	intronic	-3.8	NA	NA	NA	NA	NA	FOSL2	FOSL2	TRUE	FALSE	FALSE	FALSE	None	0	0	0	NA
425	SORL1	chr11	121424923	T	G	-0.512121	0.260752	-0.0755316	0.863506	intronic	-3.8	NA	NA	NA	NA	NA	FOSL2	FOSL2	TRUE	FALSE	FALSE	FALSE	None	0	0	0	NA
426	SORL1	chr11	121424924	A	C	0.353552	0.226601	-0.199314	0.39348	intronic	-1.66	NA	NA	NA	NA	NA	FOSL2	FOSL2	TRUE	FALSE	FALSE	FALSE	None	0	0	0	NA
426	SORL1	chr11	121424924	A	G	0.00134331	0.997862	-0.0341705	0.963256	intronic	-1.66	NA	NA	NA	NA	NA	FOSL2	FOSL2	TRUE	FALSE	FALSE	FALSE	None	0	0	0	NA
426	SORL1	chr11	121424924	A	T	-0.263501	0.648854	-0.163004	0.68765	intronic	-1.66	NA	NA	NA	NA	NA	FOSL2	FOSL2	TRUE	FALSE	FALSE	FALSE	None	0	0	0	NA
427	SORL1	chr11	121424925	A	C	-0.239523	0.595176	-0.0798875	0.826943	intronic	-6.72	NA	NA	NA	NA	NA	FOSL2	FOSL2	TRUE	FALSE	FALSE	FALSE	None	0	0	0	NA
427	SORL1	chr11	121424925	A	G	-0.174878	0.801496	0.0301451	0.965721	intronic	-6.72	NA	NA	NA	NA	NA	FOSL2	FOSL2	TRUE	FALSE	FALSE	FALSE	None	0	0	0	NA
427	SORL1	chr11	121424925	A	T	-0.676816	0.157016	-0.0957827	0.830216	intronic	-6.72	NA	NA	NA	NA	NA	FOSL2	FOSL2	TRUE	FALSE	FALSE	FALSE	None	0	0	0	NA
428	SORL1	chr11	121424926	G	A	-0.177801	0.650504	-0.0834943	0.777055	intronic	-0.0631	NA	NA	NA	NA	NA	FOSL2	FOSL2	TRUE	FALSE	FALSE	FALSE	None	0	0	0	NA
428	SORL1	chr11	121424926	G	C	-0.170596	0.670691	-0.0120485	0.985966	intronic	-0.0631	NA	NA	NA	NA	NA	FOSL2	FOSL2	TRUE	FALSE	FALSE	FALSE	None	0	0	0	NA
428	SORL1	chr11	121424926	G	T	-0.277466	0.564048	-0.0988349	0.781231	intronic	-0.0631	NA	NA	NA	NA	NA	FOSL2	FOSL2	TRUE	FALSE	FALSE	FALSE	None	0	0	0	NA
429	SORL1	chr11	121424927	T	A	-0.278418	0.466358	-0.0707008	0.829331	intronic	0.863	NA	NA	NA	NA	NA	JunD	JunD	TRUE	FALSE	FALSE	FALSE	None	0	0	0	NA
429	SORL1	chr11	121424927	T	C	0.229522	0.497079	0.120391	0.637317	intronic	0.863	NA	NA	NA	NA	NA	JunD	JunD	TRUE	FALSE	FALSE	FALSE	None	0	0	0	NA
429	SORL1	chr11	121424927	T	G	-0.105675	0.859123	0.0549465	0.908057	intronic	0.863	NA	NA	NA	NA	NA	JunD	JunD	TRUE	FALSE	FALSE	FALSE	None	0	0	0	NA
430	SORL1	chr11	121424928	G	A	0.701627	5.92925e-07	0.325952	0.000124005	intronic	-3.4	NA	NA	NA	NA	NA	JunD	JunD	TRUE	FALSE	FALSE	FALSE	None	0	0	0	NA
430	SORL1	chr11	121424928	G	C	-0.00884301	0.989605	0.0243263	0.961438	intronic	-3.4	NA	NA	NA	NA	NA	JunD	JunD	TRUE	FALSE	FALSE	FALSE	None	0	0	0	NA
430	SORL1	chr11	121424928	G	T	-0.41936	0.288899	-0.112433	0.73752	intronic	-3.4	NA	NA	NA	NA	NA	JunD	JunD	TRUE	FALSE	FALSE	FALSE	None	0	0	0	NA
431	SORL1	chr11	121424929	T	A	-0.668912	0.0229153	-0.112501	0.68765	intronic	-6.72	NA	NA	NA	NA	NA	JunD	JunD	TRUE	FALSE	FALSE	FALSE	RUSH1-alfa	0.215241	0.55475	0.339509	0.538103
431	SORL1	chr11	121424929	T	C	-0.523258	0.116227	-0.0649143	0.853171	intronic	-6.72	NA	NA	NA	NA	NA	JunD	JunD	TRUE	FALSE	FALSE	FALSE	None	0	0	0	NA
431	SORL1	chr11	121424929	T	G	-1.49129	0.00077265	-0.139643	0.717764	intronic	-6.72	NA	NA	NA	NA	NA	JunD	JunD	TRUE	FALSE	FALSE	FALSE	None	0	0	0	NA
432	SORL1	chr11	121424930	T	A	-0.293396	0.397847	0.117172	0.583782	intronic	-6.72	NA	NA	NA	NA	NA	JunD	JunD	TRUE	FALSE	FALSE	FALSE	None	0	0	0	NA
432	SORL1	chr11	121424930	T	C	-0.641757	0.07128	-0.0875341	0.790055	intronic	-6.72	NA	NA	NA	NA	NA	JunD	JunD	TRUE	FALSE	FALSE	FALSE	None	0	0	0	NA
432	SORL1	chr11	121424930	T	G	0.80502	1.45469e-05	0.29673	0.0383261	intronic	-6.72	NA	NA	NA	NA	NA	JunD	JunD	TRUE	FALSE	FALSE	FALSE	None	0	0	0	NA
433	SORL1	chr11	121424931	A	C	-0.917715	0.0246252	-0.0263879	0.965721	intronic	0.1	NA	NA	NA	NA	NA	JunD	JunD	TRUE	FALSE	FALSE	FALSE	None	0	0	0	NA
433	SORL1	chr11	121424931	A	G	-0.795601	0.128893	-0.272486	0.386674	intronic	0.1	NA	NA	NA	NA	NA	JunD	JunD	TRUE	FALSE	FALSE	FALSE	None	0	0	0	NA
433	SORL1	chr11	121424931	A	T	-0.604606	0.232613	-0.0612618	0.908317	intronic	0.1	NA	NA	NA	NA	NA	JunD	JunD	TRUE	FALSE	FALSE	FALSE	RUSH1-alfa	0.215241	0.659625	0.444384	0.538103
434	SORL1	chr11	121424932	C	A	-0.446495	0.344817	-0.07711	0.863506	intronic	2	NA	NA	NA	NA	NA	JunD	JunD	TRUE	FALSE	FALSE	FALSE	RUSH1-alfa	0.668375	0.215241	0.453134	0.538103
434	SORL1	chr11	121424932	C	G	0.483444	0.184302	0.171846	0.629226	intronic	2	NA	NA	NA	NA	NA	JunD	JunD	TRUE	FALSE	FALSE	FALSE	M00174.AP-1	0.465	0.662727	0.197727	0.546326
434	SORL1	chr11	121424932	C	T	-0.81257	0.0922277	-0.191189	0.578418	intronic	2	NA	NA	NA	NA	NA	JunD	JunD	TRUE	FALSE	FALSE	FALSE	RUSH1-alfa	0.668375	0.24875	0.419625	0.538103
435	SORL1	chr11	121424933	T	A	-1.16707	0.000133802	-0.184043	0.386674	intronic	-3.84	NA	NA	NA	NA	NA	JunD	JunD	TRUE	FALSE	FALSE	FALSE	RUSH1-alfa	0.668375	0.215241	0.453134	0.538103
435	SORL1	chr11	121424933	T	C	-1.33759	3.12761e-05	-0.180471	0.414972	intronic	-3.84	NA	NA	NA	NA	NA	JunD	JunD	TRUE	FALSE	FALSE	FALSE	RUSH1-alfa	0.668375	0.215241	0.453134	0.538103
435	SORL1	chr11	121424933	T	G	-0.89181	0.0436728	0.0318084	0.955007	intronic	-3.84	NA	NA	NA	NA	NA	JunD	JunD	TRUE	FALSE	FALSE	FALSE	RUSH1-alfa	0.668375	0.215241	0.453134	0.538103
436	SORL1	chr11	121424934	C	A	-0.592706	0.215849	-0.241837	0.394853	intronic	2	NA	NA	NA	NA	NA	JunD	JunD	TRUE	FALSE	FALSE	FALSE	RUSH1-alfa	0.668375	0.215241	0.453134	0.538103
436	SORL1	chr11	121424934	C	G	-0.361361	0.573837	-0.214079	0.578418	intronic	2	NA	NA	NA	NA	NA	JunD	JunD	TRUE	FALSE	FALSE	FALSE	RUSH1-alfa	0.668375	0.215241	0.453134	0.538103
436	SORL1	chr11	121424934	C	T	-0.755486	0.206149	-0.0510833	0.940325	intronic	2	NA	NA	NA	NA	NA	JunD	JunD	TRUE	FALSE	FALSE	FALSE	RUSH1-alfa	0.668375	0.215241	0.453134	0.538103
437	SORL1	chr11	121424935	A	C	-0.380959	0.433888	-0.0209131	0.96808	intronic	-1.53	NA	NA	NA	NA	NA	JunD	JunD	TRUE	FALSE	FALSE	FALSE	RUSH1-alfa	0.668375	0.237375	0.431	0.538103
437	SORL1	chr11	121424935	A	G	-0.367041	0.581474	-0.0340844	0.965015	intronic	-1.53	NA	NA	NA	NA	NA	JunD	JunD	TRUE	FALSE	FALSE	FALSE	RUSH1-alfa	0.668375	0.215241	0.453134	0.538103
437	SORL1	chr11	121424935	A	T	-0.760047	0.108633	-0.20526	0.539658	intronic	-1.53	NA	NA	NA	NA	NA	JunD	JunD	TRUE	FALSE	FALSE	FALSE	RUSH1-alfa	0.668375	0.215241	0.453134	0.538103
438	SORL1	chr11	121424936	T	A	-0.333982	0.342203	-0.152241	0.505852	intronic	-0.00702	NA	NA	NA	NA	NA	JunD	JunD	TRUE	FALSE	FALSE	FALSE	RUSH1-alfa	0.668375	0.215241	0.453134	0.538103
438	SORL1	chr11	121424936	T	C	-0.622453	0.0911272	0.014879	0.982484	intronic	-0.00702	NA	NA	NA	NA	NA	JunD	JunD	TRUE	FALSE	FALSE	FALSE	RUSH1-alfa	0.668375	0.215241	0.453134	0.538103
438	SORL1	chr11	121424936	T	G	-0.274775	0.60553	-0.109909	0.781231	intronic	-0.00702	NA	NA	NA	NA	NA	JunD	JunD	TRUE	FALSE	FALSE	FALSE	RUSH1-alfa	0.668375	0.215241	0.453134	0.538103
439	SORL1	chr11	121424937	C	A	-0.436423	0.331756	-0.0158408	0.98383	intronic	2.96	NA	NA	NA	NA	NA	c-Jun	c-Jun	TRUE	FALSE	FALSE	FALSE	RUSH1-alfa	0.668375	0.215241	0.453134	0.538103
439	SORL1	chr11	121424937	C	G	-0.511303	0.396114	0.000561638	0.998778	intronic	2.96	NA	NA	NA	NA	NA	c-Jun	c-Jun	TRUE	FALSE	FALSE	FALSE	RUSH1-alfa	0.668375	0.24525	0.423125	0.538103
439	SORL1	chr11	121424937	C	T	0.0520419	0.935089	-0.0672658	0.9027	intronic	2.96	NA	NA	NA	NA	NA	c-Jun	c-Jun	TRUE	FALSE	FALSE	FALSE	RUSH1-alfa	0.668375	0.338125	0.33025	0.538103
440	SORL1	chr11	121424938	T	A	0.181489	0.618669	-0.0183972	0.96808	intronic	2.78	NA	NA	NA	NA	NA	c-Jun	c-Jun	TRUE	FALSE	FALSE	FALSE	RUSH1-alfa	0.668375	0.215241	0.453134	0.538103
440	SORL1	chr11	121424938	T	C	0.150431	0.705979	0.0730375	0.826943	intronic	2.78	NA	NA	NA	NA	NA	c-Jun	c-Jun	TRUE	FALSE	FALSE	FALSE	RUSH1-alfa	0.668375	0.215241	0.453134	0.538103
440	SORL1	chr11	121424938	T	G	0.375328	0.249276	-0.0556582	0.904827	intronic	2.78	NA	NA	NA	NA	NA	c-Jun	c-Jun	TRUE	FALSE	FALSE	FALSE	RUSH1-alfa	0.668375	0.215241	0.453134	0.538103
441	SORL1	chr11	121424939	C	A	-0.279193	0.598201	0.0172236	0.982484	intronic	1.6	NA	NA	NA	NA	NA	c-Jun	c-Jun	TRUE	FALSE	FALSE	FALSE	RUSH1-alfa	0.668375	0.289625	0.37875	0.538103
441	SORL1	chr11	121424939	C	G	-0.071199	0.908388	-0.00267276	0.998674	intronic	1.6	NA	NA	NA	NA	NA	c-Jun	c-Jun	TRUE	FALSE	FALSE	FALSE	RUSH1-alfa	0.668375	0.215241	0.453134	0.538103
441	SORL1	chr11	121424939	C	T	0.0999647	0.823519	0.165115	0.414972	intronic	1.6	NA	NA	NA	NA	NA	c-Jun	c-Jun	TRUE	FALSE	FALSE	FALSE	RUSH1-alfa	0.668375	0.215241	0.453134	0.538103
442	SORL1	chr11	121424940	A	C	0.613817	0.00414174	0.132309	0.664648	intronic	-1.47	NA	NA	NA	NA	NA	c-Jun	c-Jun	TRUE	FALSE	FALSE	FALSE	None	0	0	0	NA
442	SORL1	chr11	121424940	A	G	0.146446	0.831028	-0.0998068	0.865485	intronic	-1.47	NA	NA	NA	NA	NA	c-Jun	c-Jun	TRUE	FALSE	FALSE	FALSE	None	0	0	0	NA
442	SORL1	chr11	121424940	A	T	-0.0349437	0.955902	-0.115574	0.774806	intronic	-1.47	NA	NA	NA	NA	NA	c-Jun	c-Jun	TRUE	FALSE	FALSE	FALSE	None	0	0	0	NA
443	SORL1	chr11	121424941	G	A	-0.439443	0.122271	-0.0635449	0.828716	intronic	4.1	NA	NA	NA	NA	NA	c-Jun	c-Jun	TRUE	FALSE	FALSE	FALSE	None	0	0	0	NA
443	SORL1	chr11	121424941	G	C	-0.0457759	0.92211	-0.0300825	0.945794	intronic	4.1	NA	NA	NA	NA	NA	c-Jun	c-Jun	TRUE	FALSE	FALSE	FALSE	None	0	0	0	NA
443	SORL1	chr11	121424941	G	T	-0.285027	0.452688	-0.066955	0.840551	intronic	4.1	NA	NA	NA	NA	NA	c-Jun	c-Jun	TRUE	FALSE	FALSE	FALSE	None	0	0	0	NA
444	SORL1	chr11	121424942	G	A	-0.268706	0.453513	0.0298889	0.940325	intronic	0.886	NA	NA	NA	NA	NA	c-Jun	c-Jun	TRUE	FALSE	FALSE	FALSE	None	0	0	0	NA
444	SORL1	chr11	121424942	G	C	-0.103652	0.832345	-0.000949329	0.998674	intronic	0.886	NA	NA	NA	NA	NA	c-Jun	c-Jun	TRUE	FALSE	FALSE	FALSE	None	0	0	0	NA
444	SORL1	chr11	121424942	G	T	-0.091791	0.854662	-0.0768924	0.828928	intronic	0.886	NA	NA	NA	NA	NA	c-Jun	c-Jun	TRUE	FALSE	FALSE	FALSE	None	0	0	0	NA
445	SORL1	chr11	121424943	G	A	-0.128193	0.732318	-0.0761839	0.776299	intronic	2.19	NA	NA	NA	NA	NA	c-Jun	c-Jun	TRUE	FALSE	FALSE	FALSE	None	0	0	0	NA
445	SORL1	chr11	121424943	G	C	0.214994	0.527566	0.0975187	0.724946	intronic	2.19	NA	NA	NA	NA	NA	c-Jun	c-Jun	TRUE	FALSE	FALSE	FALSE	None	0	0	0	NA
445	SORL1	chr11	121424943	G	T	0.00419293	0.996206	-0.151268	0.553958	intronic	2.19	NA	NA	NA	NA	NA	c-Jun	c-Jun	TRUE	FALSE	FALSE	FALSE	None	0	0	0	NA
446	SORL1	chr11	121424944	C	A	0.0710583	0.907821	-0.11005	0.794469	intronic	3.16	NA	NA	NA	NA	NA	c-Jun	c-Jun	TRUE	FALSE	FALSE	FALSE	None	0	0	0	NA
446	SORL1	chr11	121424944	C	G	-0.0771636	0.92211	-0.0705265	0.912304	intronic	3.16	NA	NA	NA	NA	NA	c-Jun	c-Jun	TRUE	FALSE	FALSE	FALSE	None	0	0	0	NA
446	SORL1	chr11	121424944	C	T	-0.385234	0.523338	0.126772	0.753998	intronic	3.16	NA	NA	NA	NA	NA	c-Jun	c-Jun	TRUE	FALSE	FALSE	FALSE	None	0	0	0	NA
447	SORL1	chr11	121424945	T	A	0.237413	0.577046	-0.120278	0.744744	intronic	-5.33	NA	NA	NA	NA	NA	c-Jun	c-Jun	TRUE	FALSE	FALSE	FALSE	None	0	0	0	NA
447	SORL1	chr11	121424945	T	C	0.047068	0.935367	-0.048668	0.928696	intronic	-5.33	NA	NA	NA	NA	NA	c-Jun	c-Jun	TRUE	FALSE	FALSE	FALSE	None	0	0	0	NA
447	SORL1	chr11	121424945	T	G	0.237557	0.613247	0.0518342	0.914953	intronic	-5.33	NA	NA	NA	NA	NA	c-Jun	c-Jun	TRUE	FALSE	FALSE	FALSE	M01033.HNF4	0.3	0.527333	0.227333	0.515184
448	SORL1	chr11	121424946	G	A	-0.128044	0.809848	0.0353005	0.945086	intronic	-6.54	NA	NA	NA	NA	NA	c-Jun	c-Jun	TRUE	FALSE	FALSE	FALSE	M01033.HNF4	0.3	0.5355	0.2355	0.515184
448	SORL1	chr11	121424946	G	C	-0.346685	0.527566	0.00410125	0.998674	intronic	-6.54	NA	NA	NA	NA	NA	c-Jun	c-Jun	TRUE	FALSE	FALSE	FALSE	None	0	0	0	NA
448	SORL1	chr11	121424946	G	T	-0.68832	0.14591	-0.183569	0.590028	intronic	-6.54	NA	NA	NA	NA	NA	c-Jun	c-Jun	TRUE	FALSE	FALSE	FALSE	None	0	0	0	NA
449	SORL1	chr11	121424947	A	C	0.143081	0.853784	0.116957	0.837317	intronic	-5.35	NA	NA	NA	NA	NA	c-Jun	c-Jun	TRUE	FALSE	FALSE	FALSE	None	0	0	0	NA
449	SORL1	chr11	121424947	A	G	0.502157	0.390144	0.0967792	0.891767	intronic	-5.35	NA	NA	NA	NA	NA	c-Jun	c-Jun	TRUE	FALSE	FALSE	FALSE	None	0	0	0	NA
449	SORL1	chr11	121424947	A	T	-0.250025	0.672799	-0.0309764	0.963256	intronic	-5.35	NA	NA	NA	NA	NA	c-Jun	c-Jun	TRUE	FALSE	FALSE	FALSE	None	0	0	0	NA
450	SORL1	chr11	121424948	C	A	0.499946	0.204716	0.292563	0.214075	intronic	0.93	NA	NA	NA	NA	NA	c-Jun	c-Jun	TRUE	FALSE	FALSE	FALSE	None	0	0	0	NA
450	SORL1	chr11	121424948	C	G	0.429297	0.452688	-0.145365	0.813816	intronic	0.93	NA	NA	NA	NA	NA	c-Jun	c-Jun	TRUE	FALSE	FALSE	FALSE	None	0	0	0	NA
450	SORL1	chr11	121424948	C	T	0.0841621	0.878218	-0.286624	0.249048	intronic	0.93	NA	NA	NA	NA	NA	c-Jun	c-Jun	TRUE	FALSE	FALSE	FALSE	None	0	0	0	NA
451	SORL1	chr11	121424949	A	C	0.331995	0.44476	0.134969	0.72273	intronic	-5.25	NA	NA	NA	NA	NA	c-Jun	c-Jun	TRUE	FALSE	FALSE	FALSE	None	0	0	0	NA
451	SORL1	chr11	121424949	A	G	0.11202	0.868831	0.13737	0.762692	intronic	-5.25	NA	NA	NA	NA	NA	c-Jun	c-Jun	TRUE	FALSE	FALSE	FALSE	None	0	0	0	NA
451	SORL1	chr11	121424949	A	T	0.643285	0.0647959	0.162621	0.72273	intronic	-5.25	NA	NA	NA	NA	NA	c-Jun	c-Jun	TRUE	FALSE	FALSE	FALSE	None	0	0	0	NA
452	SORL1	chr11	121424950	G	A	-0.237884	0.662269	0.0856739	0.837317	intronic	-0.156	NA	NA	NA	NA	NA	c-Jun	c-Jun	TRUE	FALSE	FALSE	FALSE	None	0	0	0	NA
452	SORL1	chr11	121424950	G	C	-0.249455	0.685021	0.336954	0.0439681	intronic	-0.156	NA	NA	NA	NA	NA	c-Jun	c-Jun	TRUE	FALSE	FALSE	FALSE	None	0	0	0	NA
452	SORL1	chr11	121424950	G	T	-0.131777	0.845021	0.052194	0.921883	intronic	-0.156	NA	NA	NA	NA	NA	c-Jun	c-Jun	TRUE	FALSE	FALSE	FALSE	None	0	0	0	NA
453	SORL1	chr11	121424951	G	A	-0.223916	0.7238	-0.139133	0.74666	intronic	0.34	NA	NA	NA	NA	NA	c-Jun	c-Jun	TRUE	FALSE	FALSE	FALSE	None	0	0	0	NA
453	SORL1	chr11	121424951	G	C	-0.0305236	0.970607	0.0663941	0.905819	intronic	0.34	NA	NA	NA	NA	NA	c-Jun	c-Jun	TRUE	FALSE	FALSE	FALSE	None	0	0	0	NA
453	SORL1	chr11	121424951	G	T	0.251612	0.599779	0.024215	0.96808	intronic	0.34	NA	NA	NA	NA	NA	c-Jun	c-Jun	TRUE	FALSE	FALSE	FALSE	None	0	0	0	NA
454	SORL1	chr11	121424952	T	A	0.467335	0.204716	0.134135	0.739601	intronic	-1.78	NA	NA	NA	NA	NA	c-Jun	c-Jun	TRUE	FALSE	FALSE	FALSE	None	0	0	0	NA
454	SORL1	chr11	121424952	T	C	-0.20174	0.765081	-0.151337	0.746766	intronic	-1.78	NA	NA	NA	NA	NA	c-Jun	c-Jun	TRUE	FALSE	FALSE	FALSE	None	0	0	0	NA
454	SORL1	chr11	121424952	T	G	-0.360551	0.564048	0.0284435	0.966756	intronic	-1.78	NA	NA	NA	NA	NA	c-Jun	c-Jun	TRUE	FALSE	FALSE	FALSE	None	0	0	0	NA
455	SORL1	chr11	121424953	G	A	-0.376888	0.495482	-0.278182	0.315972	intronic	0.866	NA	NA	NA	NA	NA	c-Jun	c-Jun	TRUE	FALSE	FALSE	FALSE	None	0	0	0	NA
455	SORL1	chr11	121424953	G	C	0.879676	5.66284e-05	0.186834	0.563784	intronic	0.866	NA	NA	NA	NA	NA	c-Jun	c-Jun	TRUE	FALSE	FALSE	FALSE	M00967.HNF4	0.2326	0.582	0.3494	0.581499
455	SORL1	chr11	121424953	G	T	-0.593129	0.310386	-0.0287956	0.967244	intronic	0.866	NA	NA	NA	NA	NA	c-Jun	c-Jun	TRUE	FALSE	FALSE	FALSE	None	0	0	0	NA
456	SORL1	chr11	121424954	A	C	-0.301175	0.598201	-0.116627	0.782799	intronic	-2.62	NA	NA	NA	NA	NA	c-Jun	c-Jun	TRUE	FALSE	FALSE	FALSE	M01033.HNF4	0.2845	0.792167	0.507667	0.515184
456	SORL1	chr11	121424954	A	G	0.918936	2.69997e-08	0.58074	4.40528e-10	intronic	-2.62	NA	NA	NA	NA	NA	c-Jun	c-Jun	TRUE	FALSE	FALSE	FALSE	None	0	0	0	NA
456	SORL1	chr11	121424954	A	T	0.0739981	0.902639	-0.0139619	0.990017	intronic	-2.62	NA	NA	NA	NA	NA	c-Jun	c-Jun	TRUE	FALSE	FALSE	FALSE	None	0	0	0	NA
457	SORL1	chr11	121424955	A	C	-0.0532925	0.935367	0.0293948	0.965721	intronic	-4.68	NA	NA	NA	NA	NA	c-Jun	c-Jun	TRUE	FALSE	FALSE	FALSE	None	0	0	0	NA
457	SORL1	chr11	121424955	A	G	0.224273	0.7238	0.029631	0.96808	intronic	-4.68	NA	NA	NA	NA	NA	c-Jun	c-Jun	TRUE	FALSE	FALSE	FALSE	None	0	0	0	NA
457	SORL1	chr11	121424955	A	T	-0.0305549	0.975462	-0.193202	0.705664	intronic	-4.68	NA	NA	NA	NA	NA	c-Jun	c-Jun	TRUE	FALSE	FALSE	FALSE	None	0	0	0	NA
458	SORL1	chr11	121424956	A	C	-0.201727	0.765081	-0.00644073	0.998674	intronic	-0.057	NA	NA	NA	NA	NA	c-Jun	c-Jun	TRUE	FALSE	FALSE	FALSE	M01033.HNF4	0.206073	0.542833	0.33676	0.515184
458	SORL1	chr11	121424956	A	G	0.180806	0.765081	0.0124244	0.993924	intronic	-0.057	NA	NA	NA	NA	NA	c-Jun	c-Jun	TRUE	FALSE	FALSE	FALSE	None	0	0	0	NA
458	SORL1	chr11	121424956	A	T	-0.56847	0.332355	-0.0642311	0.911331	intronic	-0.057	NA	NA	NA	NA	NA	c-Jun	c-Jun	TRUE	FALSE	FALSE	FALSE	None	0	0	0	NA
459	SORL1	chr11	121424957	G	A	0.000791643	0.997862	-0.00473393	0.998674	intronic	-2.06	NA	NA	NA	NA	NA	c-Jun	c-Jun	TRUE	FALSE	FALSE	FALSE	None	0	0	0	NA
459	SORL1	chr11	121424957	G	C	-0.15625	0.840784	-0.165261	0.739601	intronic	-2.06	NA	NA	NA	NA	NA	c-Jun	c-Jun	TRUE	FALSE	FALSE	FALSE	None	0	0	0	NA
459	SORL1	chr11	121424957	G	T	0.190091	0.732655	-0.157596	0.724755	intronic	-2.06	NA	NA	NA	NA	NA	c-Jun	c-Jun	TRUE	FALSE	FALSE	FALSE	None	0	0	0	NA
460	SORL1	chr11	121424958	T	A	-0.232009	0.681836	-0.0561856	0.911331	intronic	-1.84	NA	NA	NA	NA	NA	c-Jun	c-Jun	TRUE	FALSE	FALSE	FALSE	None	0	0	0	NA
460	SORL1	chr11	121424958	T	C	-0.466827	0.790959	-0.0152138	0.998674	intronic	-1.84	NA	NA	NA	NA	NA	c-Jun	c-Jun	TRUE	FALSE	FALSE	FALSE	None	0	0	0	NA
460	SORL1	chr11	121424958	T	G	-0.448465	0.428795	0.0155297	0.990017	intronic	-1.84	NA	NA	NA	NA	NA	c-Jun	c-Jun	TRUE	FALSE	FALSE	FALSE	None	0	0	0	NA
461	SORL1	chr11	121424959	T	A	-0.343861	0.545526	-0.0542689	0.914464	intronic	1.79	NA	NA	NA	NA	NA	c-Jun	c-Jun	TRUE	FALSE	FALSE	FALSE	None	0	0	0	NA
461	SORL1	chr11	121424959	T	C	-0.393664	0.571976	-0.0720981	0.908861	intronic	1.79	NA	NA	NA	NA	NA	c-Jun	c-Jun	TRUE	FALSE	FALSE	FALSE	None	0	0	0	NA
461	SORL1	chr11	121424959	T	G	-0.0721397	0.92211	-0.129925	0.790055	intronic	1.79	NA	NA	NA	NA	NA	c-Jun	c-Jun	TRUE	FALSE	FALSE	FALSE	M01033.HNF4	0.206073	0.57	0.363927	0.515184
462	SORL1	chr11	121424960	T	A	-0.514301	0.300806	-0.291406	0.249048	intronic	1.84	NA	NA	NA	NA	NA	c-Jun	c-Jun	TRUE	FALSE	FALSE	FALSE	None	0	0	0	NA
462	SORL1	chr11	121424960	T	C	-0.194384	0.780051	0.0282076	0.967393	intronic	1.84	NA	NA	NA	NA	NA	c-Jun	c-Jun	TRUE	FALSE	FALSE	FALSE	None	0	0	0	NA
462	SORL1	chr11	121424960	T	G	-0.495195	0.47076	0.017924	0.990017	intronic	1.84	NA	NA	NA	NA	NA	c-Jun	c-Jun	TRUE	FALSE	FALSE	FALSE	None	0	0	0	NA
463	SORL1	chr11	121424961	C	A	0.0122468	0.989605	0.0582969	0.914953	intronic	-0.803	NA	NA	NA	NA	NA	c-Jun	c-Jun	TRUE	FALSE	FALSE	FALSE	None	0	0	0	NA
463	SORL1	chr11	121424961	C	G	0.0294993	0.975462	0.197847	0.595936	intronic	-0.803	NA	NA	NA	NA	NA	c-Jun	c-Jun	TRUE	FALSE	FALSE	FALSE	None	0	0	0	NA
463	SORL1	chr11	121424961	C	T	-0.388039	0.487318	-0.235431	0.465333	intronic	-0.803	NA	NA	NA	NA	NA	c-Jun	c-Jun	TRUE	FALSE	FALSE	FALSE	None	0	0	0	NA
464	SORL1	chr11	121424962	C	A	-0.286584	0.675155	-0.227637	0.578418	intronic	1.11	NA	NA	NA	NA	NA	c-Jun	c-Jun	TRUE	FALSE	FALSE	FALSE	None	0	0	0	NA
464	SORL1	chr11	121424962	C	G	-0.0959149	0.886095	0.0562937	0.914383	intronic	1.11	NA	NA	NA	NA	NA	c-Jun	c-Jun	TRUE	FALSE	FALSE	FALSE	None	0	0	0	NA
464	SORL1	chr11	121424962	C	T	-0.461219	0.387385	-0.154849	0.691031	intronic	1.11	NA	NA	NA	NA	NA	c-Jun	c-Jun	TRUE	FALSE	FALSE	FALSE	None	0	0	0	NA
465	SORL1	chr11	121424963	A	C	-0.456098	0.46038	-0.215378	0.578418	intronic	1.54	NA	NA	NA	NA	NA	c-Jun	c-Jun	TRUE	FALSE	FALSE	FALSE	None	0	0	0	NA
465	SORL1	chr11	121424963	A	G	0.238123	0.626813	0.104817	0.790055	intronic	1.54	NA	NA	NA	NA	NA	c-Jun	c-Jun	TRUE	FALSE	FALSE	FALSE	None	0	0	0	NA
465	SORL1	chr11	121424963	A	T	-0.289497	0.641004	-0.184428	0.644826	intronic	1.54	NA	NA	NA	NA	NA	c-Jun	c-Jun	TRUE	FALSE	FALSE	FALSE	None	0	0	0	NA
466	SORL1	chr11	121424964	G	A	0.00496585	0.996267	-0.11526	0.831097	intronic	-3.59	NA	NA	NA	NA	NA	c-Jun	c-Jun	TRUE	FALSE	FALSE	FALSE	None	0	0	0	NA
466	SORL1	chr11	121424964	G	C	0.141936	0.853629	0.178914	0.691031	intronic	-3.59	NA	NA	NA	NA	NA	c-Jun	c-Jun	TRUE	FALSE	FALSE	FALSE	None	0	0	0	NA
466	SORL1	chr11	121424964	G	T	-0.0211263	0.980064	0.0620472	0.911105	intronic	-3.59	NA	NA	NA	NA	NA	c-Jun	c-Jun	TRUE	FALSE	FALSE	FALSE	None	0	0	0	NA
467	SORL1	chr11	121424965	T	A	0.301287	0.455485	0.206554	0.386674	intronic	-0.28	NA	NA	NA	NA	NA	c-Jun	c-Jun	TRUE	FALSE	FALSE	FALSE	None	0	0	0	NA
467	SORL1	chr11	121424965	T	C	-0.0690509	0.92211	-0.120603	0.792763	intronic	-0.28	NA	NA	NA	NA	NA	c-Jun	c-Jun	TRUE	FALSE	FALSE	FALSE	None	0	0	0	NA
467	SORL1	chr11	121424965	T	G	0.414601	0.206149	0.0125429	0.990017	intronic	-0.28	NA	NA	NA	NA	NA	c-Jun	c-Jun	TRUE	FALSE	FALSE	FALSE	None	0	0	0	NA
468	SORL1	chr11	121424966	C	A	-0.258299	0.556959	-0.0563841	0.877293	intronic	-5.63	NA	NA	NA	NA	NA	c-Jun	c-Jun	TRUE	FALSE	FALSE	FALSE	None	0	0	0	NA
468	SORL1	chr11	121424966	C	G	0.0555457	0.915758	0.0685889	0.859912	intronic	-5.63	NA	NA	NA	NA	NA	c-Jun	c-Jun	TRUE	FALSE	FALSE	FALSE	None	0	0	0	NA
468	SORL1	chr11	121424966	C	T	0.121659	0.760988	0.0721101	0.81842	intronic	-5.63	NA	NA	NA	NA	NA	c-Jun	c-Jun	TRUE	FALSE	FALSE	FALSE	None	0	0	0	NA
469	SORL1	chr11	121424967	T	A	0.4233	0.165242	0.0355131	0.945794	intronic	3.85	NA	NA	NA	NA	NA	c-Jun	c-Jun	TRUE	FALSE	FALSE	FALSE	None	0	0	0	NA
469	SORL1	chr11	121424967	T	C	0.676342	0.0124198	0.225315	0.414972	intronic	3.85	NA	NA	NA	NA	NA	c-Jun	c-Jun	TRUE	FALSE	FALSE	FALSE	None	0	0	0	NA
469	SORL1	chr11	121424967	T	G	0.195728	0.626813	-0.0675674	0.865485	intronic	3.85	NA	NA	NA	NA	NA	c-Jun	c-Jun	TRUE	FALSE	FALSE	FALSE	None	0	0	0	NA
470	SORL1	chr11	121424968	T	A	0.198991	0.650297	-0.0459036	0.926716	intronic	-0.72	NA	NA	NA	NA	NA	c-Jun	c-Jun	TRUE	FALSE	FALSE	FALSE	None	0	0	0	NA
470	SORL1	chr11	121424968	T	C	0.209368	0.738636	-0.115743	0.842486	intronic	-0.72	NA	NA	NA	NA	NA	c-Jun	c-Jun	TRUE	FALSE	FALSE	FALSE	None	0	0	0	NA
470	SORL1	chr11	121424968	T	G	-0.0790454	0.902639	0.03457	0.953385	intronic	-0.72	NA	NA	NA	NA	NA	c-Jun	c-Jun	TRUE	FALSE	FALSE	FALSE	None	0	0	0	NA
471	SORL1	chr11	121424969	C	A	-0.697845	0.0512375	-0.14962	0.594879	intronic	-1.58	NA	NA	NA	NA	NA	c-Jun	c-Jun	TRUE	FALSE	FALSE	FALSE	None	0	0	0	NA
471	SORL1	chr11	121424969	C	G	0.032279	0.951387	0.0209179	0.967244	intronic	-1.58	NA	NA	NA	NA	NA	c-Jun	c-Jun	TRUE	FALSE	FALSE	FALSE	None	0	0	0	NA
471	SORL1	chr11	121424969	C	T	-0.149776	0.7238	0.00890116	0.993363	intronic	-1.58	NA	NA	NA	NA	NA	c-Jun	c-Jun	TRUE	FALSE	FALSE	FALSE	None	0	0	0	NA
472	SORL1	chr11	121424970	T	A	-0.0441088	0.939183	-0.258113	0.321501	intronic	-1.87	NA	NA	NA	NA	NA	c-Jun	c-Jun	TRUE	FALSE	FALSE	FALSE	None	0	0	0	NA
472	SORL1	chr11	121424970	T	C	0.0382012	0.961173	0.0438307	0.949798	intronic	-1.87	NA	NA	NA	NA	NA	c-Jun	c-Jun	TRUE	FALSE	FALSE	FALSE	None	0	0	0	NA
472	SORL1	chr11	121424970	T	G	-0.0772885	0.890656	-0.125736	0.734805	intronic	-1.87	NA	NA	NA	NA	NA	c-Jun	c-Jun	TRUE	FALSE	FALSE	FALSE	None	0	0	0	NA
473	SORL1	chr11	121424971	G	A	-0.306862	0.598201	-0.146635	0.724946	intronic	-3.69	NA	NA	NA	NA	NA	c-Jun	c-Jun	TRUE	FALSE	FALSE	FALSE	None	0	0	0	NA
473	SORL1	chr11	121424971	G	C	-0.400078	0.488044	-0.0817643	0.869263	intronic	-3.69	NA	NA	NA	NA	NA	c-Jun	c-Jun	TRUE	FALSE	FALSE	FALSE	None	0	0	0	NA
473	SORL1	chr11	121424971	G	T	-0.261004	0.643269	-0.0082523	0.995466	intronic	-3.69	NA	NA	NA	NA	NA	c-Jun	c-Jun	TRUE	FALSE	FALSE	FALSE	None	0	0	0	NA
474	SORL1	chr11	121424972	T	A	0.355515	0.423743	0.0423701	0.945174	intronic	-3.88	NA	NA	NA	NA	NA	c-Jun	c-Jun	TRUE	FALSE	FALSE	FALSE	None	0	0	0	NA
474	SORL1	chr11	121424972	T	C	0.108426	0.866611	0.288579	0.178813	intronic	-3.88	NA	NA	NA	NA	NA	c-Jun	c-Jun	TRUE	FALSE	FALSE	FALSE	None	0	0	0	NA
474	SORL1	chr11	121424972	T	G	-0.330177	0.488044	-0.175319	0.561189	intronic	-3.88	NA	NA	NA	NA	NA	c-Jun	c-Jun	TRUE	FALSE	FALSE	FALSE	None	0	0	0	NA
475	SORL1	chr11	121424973	G	A	-0.593587	0.344817	-0.138709	0.779673	intronic	-1.6	NA	NA	NA	NA	NA	c-Jun	c-Jun	TRUE	FALSE	FALSE	FALSE	None	0	0	0	NA
475	SORL1	chr11	121424973	G	C	-0.298152	0.643269	-0.193687	0.642293	intronic	-1.6	NA	NA	NA	NA	NA	c-Jun	c-Jun	TRUE	FALSE	FALSE	FALSE	None	0	0	0	NA
475	SORL1	chr11	121424973	G	T	-0.213945	0.7238	-0.255665	0.386674	intronic	-1.6	NA	NA	NA	NA	NA	c-Jun	c-Jun	TRUE	FALSE	FALSE	FALSE	None	0	0	0	NA
476	SORL1	chr11	121424974	T	A	0.0833615	0.895162	-0.0889976	0.863506	intronic	-2.87	NA	NA	NA	NA	NA	c-Jun	c-Jun	TRUE	FALSE	FALSE	FALSE	None	0	0	0	NA
476	SORL1	chr11	121424974	T	C	0.18428	0.732646	-0.041458	0.946618	intronic	-2.87	NA	NA	NA	NA	NA	c-Jun	c-Jun	TRUE	FALSE	FALSE	FALSE	None	0	0	0	NA
476	SORL1	chr11	121424974	T	G	-0.202621	0.668207	-0.0698068	0.863506	intronic	-2.87	NA	NA	NA	NA	NA	c-Jun	c-Jun	TRUE	FALSE	FALSE	FALSE	None	0	0	0	NA
477	SORL1	chr11	121424975	T	A	0.369165	0.343353	-0.18151	0.611169	intronic	-2.68	NA	NA	NA	NA	NA	c-Jun	c-Jun	TRUE	FALSE	FALSE	FALSE	None	0	0	0	NA
477	SORL1	chr11	121424975	T	C	-0.271358	0.657561	-0.00472021	0.998674	intronic	-2.68	NA	NA	NA	NA	NA	c-Jun	c-Jun	TRUE	FALSE	FALSE	FALSE	M00172.AP-1	0.241691	0.698364	0.456672	0.604228
477	SORL1	chr11	121424975	T	G	-0.457074	0.361538	-0.195908	0.5458	intronic	-2.68	NA	NA	NA	NA	NA	c-Jun	c-Jun	TRUE	FALSE	FALSE	FALSE	None	0	0	0	NA
478	SORL1	chr11	121424976	A	C	-0.336384	0.548859	0.0111298	0.993379	intronic	0.58	NA	NA	NA	NA	NA	c-Jun	c-Jun	TRUE	FALSE	FALSE	FALSE	None	0	0	0	NA
478	SORL1	chr11	121424976	A	G	-0.431427	0.300806	-0.400218	0.00862177	intronic	0.58	NA	NA	NA	NA	NA	c-Jun	c-Jun	TRUE	FALSE	FALSE	FALSE	None	0	0	0	NA
478	SORL1	chr11	121424976	A	T	-0.210208	0.623891	0.0294209	0.948315	intronic	0.58	NA	NA	NA	NA	NA	c-Jun	c-Jun	TRUE	FALSE	FALSE	FALSE	None	0	0	0	NA
479	SORL1	chr11	121424977	G	A	0.553775	0.0454722	0.0903211	0.829331	intronic	-1.21	NA	NA	NA	NA	NA	c-Jun	c-Jun	TRUE	FALSE	FALSE	FALSE	None	0	0	0	NA
479	SORL1	chr11	121424977	G	C	-0.349776	0.596844	-0.0777754	0.886323	intronic	-1.21	NA	NA	NA	NA	NA	c-Jun	c-Jun	TRUE	FALSE	FALSE	FALSE	None	0	0	0	NA
479	SORL1	chr11	121424977	G	T	-0.266213	0.672799	0.199468	0.528433	intronic	-1.21	NA	NA	NA	NA	NA	c-Jun	c-Jun	TRUE	FALSE	FALSE	FALSE	None	0	0	0	NA
480	SORL1	chr11	121424978	T	A	0.0730319	0.895162	-0.130262	0.724755	intronic	-1.47	NA	NA	NA	NA	NA	FALSE	FALSE	TRUE	FALSE	FALSE	FALSE	None	0	0	0	NA
480	SORL1	chr11	121424978	T	C	-0.296024	0.64413	-0.18796	0.666722	intronic	-1.47	NA	NA	NA	NA	NA	FALSE	FALSE	TRUE	FALSE	FALSE	FALSE	None	0	0	0	NA
480	SORL1	chr11	121424978	T	G	0.075472	0.871493	-0.120587	0.71215	intronic	-1.47	NA	NA	NA	NA	NA	FALSE	FALSE	TRUE	FALSE	FALSE	FALSE	None	0	0	0	NA
481	SORL1	chr11	121424979	A	C	0.0915586	0.866611	-0.0647136	0.880089	intronic	-7.97	NA	NA	NA	NA	NA	FALSE	FALSE	TRUE	FALSE	FALSE	FALSE	None	0	0	0	NA
481	SORL1	chr11	121424979	A	G	0.0716159	0.886095	-0.187041	0.48372	intronic	-7.97	NA	NA	NA	NA	NA	FALSE	FALSE	TRUE	FALSE	FALSE	FALSE	None	0	0	0	NA
481	SORL1	chr11	121424979	A	T	-0.252156	0.57634	-0.122351	0.705664	intronic	-7.97	NA	NA	NA	NA	NA	FALSE	FALSE	TRUE	FALSE	FALSE	FALSE	None	0	0	0	NA
482	SORL1	chr11	121424980	T	A	0.219617	0.667359	0.1193	0.762692	intronic	-5.24	NA	NA	NA	NA	NA	FALSE	FALSE	TRUE	FALSE	FALSE	FALSE	None	0	0	0	NA
482	SORL1	chr11	121424980	T	C	0.0341236	0.962494	-0.125964	0.788465	intronic	-5.24	NA	NA	NA	NA	NA	FALSE	FALSE	TRUE	FALSE	FALSE	FALSE	None	0	0	0	NA
482	SORL1	chr11	121424980	T	G	-0.0968888	0.864128	-0.204678	0.453018	intronic	-5.24	NA	NA	NA	NA	NA	FALSE	FALSE	TRUE	FALSE	FALSE	FALSE	None	0	0	0	NA
483	SORL1	chr11	121424981	T	A	0.205852	0.667934	-0.0545188	0.912304	intronic	-2.97	NA	NA	NA	NA	NA	FALSE	FALSE	TRUE	FALSE	FALSE	FALSE	None	0	0	0	NA
483	SORL1	chr11	121424981	T	C	0.343557	0.454033	-0.151363	0.73752	intronic	-2.97	NA	NA	NA	NA	NA	FALSE	FALSE	TRUE	FALSE	FALSE	FALSE	None	0	0	0	NA
483	SORL1	chr11	121424981	T	G	0.363595	0.165242	0.046521	0.904066	intronic	-2.97	NA	NA	NA	NA	NA	FALSE	FALSE	TRUE	FALSE	FALSE	FALSE	None	0	0	0	NA
484	SORL1	chr11	121424982	T	A	-0.0869666	0.874634	0.0603277	0.882479	intronic	0.576	NA	NA	NA	NA	NA	FALSE	FALSE	TRUE	FALSE	FALSE	FALSE	None	0	0	0	NA
484	SORL1	chr11	121424982	T	C	-0.288273	0.667934	-0.136063	0.779901	intronic	0.576	NA	NA	NA	NA	NA	FALSE	FALSE	TRUE	FALSE	FALSE	FALSE	None	0	0	0	NA
484	SORL1	chr11	121424982	T	G	0.0295017	0.954512	0.0245964	0.961438	intronic	0.576	NA	NA	NA	NA	NA	FALSE	FALSE	TRUE	FALSE	FALSE	FALSE	None	0	0	0	NA
485	SORL1	chr11	121424983	T	A	0.0294671	0.961911	0.12482	0.71215	intronic	3.06	NA	NA	NA	NA	NA	FALSE	FALSE	TRUE	FALSE	FALSE	FALSE	None	0	0	0	NA
485	SORL1	chr11	121424983	T	C	-0.259963	0.691519	-0.207358	0.595936	intronic	3.06	NA	NA	NA	NA	NA	FALSE	FALSE	TRUE	FALSE	FALSE	FALSE	RUSH1-alfa	0.341625	0.613625	0.272	0.538103
485	SORL1	chr11	121424983	T	G	-0.0729264	0.890135	-0.212481	0.386674	intronic	3.06	NA	NA	NA	NA	NA	FALSE	FALSE	TRUE	FALSE	FALSE	FALSE	None	0	0	0	NA
486	SORL1	chr11	121424984	T	A	0.110008	0.853629	0.0229301	0.96808	intronic	-0.196	NA	NA	NA	NA	NA	FALSE	FALSE	TRUE	FALSE	FALSE	FALSE	None	0	0	0	NA
486	SORL1	chr11	121424984	T	C	0.135496	0.828243	0.157357	0.68765	intronic	-0.196	NA	NA	NA	NA	NA	FALSE	FALSE	TRUE	FALSE	FALSE	FALSE	None	0	0	0	NA
486	SORL1	chr11	121424984	T	G	-0.243139	0.598201	-0.00192167	0.998674	intronic	-0.196	NA	NA	NA	NA	NA	FALSE	FALSE	TRUE	FALSE	FALSE	FALSE	None	0	0	0	NA
487	SORL1	chr11	121424985	C	A	0.273834	0.428795	-0.0333938	0.945086	intronic	2.11	NA	NA	NA	NA	NA	FALSE	FALSE	TRUE	FALSE	FALSE	FALSE	None	0	0	0	NA
487	SORL1	chr11	121424985	C	G	0.0359067	0.935367	0.0323851	0.940325	intronic	2.11	NA	NA	NA	NA	NA	FALSE	FALSE	TRUE	FALSE	FALSE	FALSE	None	0	0	0	NA
487	SORL1	chr11	121424985	C	T	-0.152135	0.732318	0.151629	0.48372	intronic	2.11	NA	NA	NA	NA	NA	FALSE	FALSE	TRUE	FALSE	FALSE	FALSE	None	0	0	0	NA
488	SORL1	chr11	121424986	T	A	-0.346043	0.497079	-0.121451	0.749544	intronic	2.67	NA	NA	NA	NA	NA	FALSE	FALSE	TRUE	FALSE	FALSE	FALSE	None	0	0	0	NA
488	SORL1	chr11	121424986	T	C	0.332714	0.454148	-0.0427268	0.945086	intronic	2.67	NA	NA	NA	NA	NA	FALSE	FALSE	TRUE	FALSE	FALSE	FALSE	None	0	0	0	NA
488	SORL1	chr11	121424986	T	G	-0.245335	0.599779	-0.159831	0.578418	intronic	2.67	NA	NA	NA	NA	NA	FALSE	FALSE	TRUE	FALSE	FALSE	FALSE	None	0	0	0	NA
489	SORL1	chr11	121424987	T	A	-0.4043	0.430834	-0.0680458	0.875715	intronic	0.0171	NA	NA	NA	NA	NA	FALSE	FALSE	TRUE	FALSE	FALSE	FALSE	None	0	0	0	NA
489	SORL1	chr11	121424987	T	C	-0.306664	0.648543	-0.0649256	0.914383	intronic	0.0171	NA	NA	NA	NA	NA	FALSE	FALSE	TRUE	FALSE	FALSE	FALSE	None	0	0	0	NA
489	SORL1	chr11	121424987	T	G	0.0418466	0.931747	0.0632493	0.863506	intronic	0.0171	NA	NA	NA	NA	NA	FALSE	FALSE	TRUE	FALSE	FALSE	FALSE	None	0	0	0	NA
490	SORL1	chr11	121424988	T	A	0.206648	0.658187	0.166738	0.563784	intronic	-8.08	NA	NA	NA	NA	NA	FALSE	FALSE	TRUE	FALSE	FALSE	FALSE	None	0	0	0	NA
490	SORL1	chr11	121424988	T	C	-0.050924	0.935367	-0.135414	0.742716	intronic	-8.08	NA	NA	NA	NA	NA	FALSE	FALSE	TRUE	FALSE	FALSE	FALSE	None	0	0	0	NA
490	SORL1	chr11	121424988	T	G	0.041227	0.92211	0.0390374	0.914383	intronic	-8.08	NA	NA	NA	NA	NA	FALSE	FALSE	TRUE	FALSE	FALSE	FALSE	M01033.HNF4	0.206073	0.674	0.467927	0.515184
491	SORL1	chr11	121424989	C	A	-0.582736	0.137566	-0.0641321	0.871334	intronic	-1.55	NA	NA	NA	NA	NA	FALSE	FALSE	TRUE	FALSE	FALSE	FALSE	RUSH1-alfa	0.215241	0.58175	0.366509	0.538103
491	SORL1	chr11	121424989	C	G	-0.134787	0.765081	-0.0325307	0.945086	intronic	-1.55	NA	NA	NA	NA	NA	FALSE	FALSE	TRUE	FALSE	FALSE	FALSE	None	0	0	0	NA
491	SORL1	chr11	121424989	C	T	-0.107908	0.824391	0.0350507	0.940325	intronic	-1.55	NA	NA	NA	NA	NA	FALSE	FALSE	TRUE	FALSE	FALSE	FALSE	None	0	0	0	NA
492	SORL1	chr11	121424990	T	A	0.156703	0.753179	-0.0605926	0.903499	intronic	0.836	NA	NA	NA	NA	NA	FALSE	FALSE	TRUE	FALSE	FALSE	FALSE	None	0	0	0	NA
492	SORL1	chr11	121424990	T	C	0.302416	0.527566	-0.149791	0.73752	intronic	0.836	NA	NA	NA	NA	NA	FALSE	FALSE	TRUE	FALSE	FALSE	FALSE	None	0	0	0	NA
492	SORL1	chr11	121424990	T	G	0.0607712	0.899954	-0.0206906	0.966756	intronic	0.836	NA	NA	NA	NA	NA	FALSE	FALSE	TRUE	FALSE	FALSE	FALSE	None	0	0	0	NA
493	SORL1	chr11	121424991	C	A	-0.100176	0.849021	-0.0129731	0.988234	intronic	1.14	NA	NA	NA	NA	NA	FALSE	FALSE	TRUE	FALSE	FALSE	FALSE	None	0	0	0	NA
493	SORL1	chr11	121424991	C	G	-0.319795	0.46038	-0.172729	0.515697	intronic	1.14	NA	NA	NA	NA	NA	FALSE	FALSE	TRUE	FALSE	FALSE	FALSE	None	0	0	0	NA
493	SORL1	chr11	121424991	C	T	-0.0052894	0.995174	0.0637813	0.863506	intronic	1.14	NA	NA	NA	NA	NA	FALSE	FALSE	TRUE	FALSE	FALSE	FALSE	None	0	0	0	NA
494	SORL1	chr11	121424992	T	A	0.458917	0.140141	0.0257837	0.965721	intronic	1.69	NA	NA	NA	NA	NA	FALSE	FALSE	TRUE	FALSE	FALSE	FALSE	None	0	0	0	NA
494	SORL1	chr11	121424992	T	C	-0.0379832	0.958431	-0.0297599	0.965721	intronic	1.69	NA	NA	NA	NA	NA	FALSE	FALSE	TRUE	FALSE	FALSE	FALSE	None	0	0	0	NA
494	SORL1	chr11	121424992	T	G	0.268179	0.460579	0.0735606	0.844778	intronic	1.69	NA	NA	NA	NA	NA	FALSE	FALSE	TRUE	FALSE	FALSE	FALSE	None	0	0	0	NA
495	SORL1	chr11	121424993	G	A	0.109497	0.866611	0.0200844	0.982484	intronic	-4.62	NA	NA	NA	NA	NA	FALSE	FALSE	TRUE	FALSE	FALSE	FALSE	None	0	0	0	NA
495	SORL1	chr11	121424993	G	C	0.199509	0.765081	-0.0253723	0.980013	intronic	-4.62	NA	NA	NA	NA	NA	FALSE	FALSE	TRUE	FALSE	FALSE	FALSE	None	0	0	0	NA
495	SORL1	chr11	121424993	G	T	0.0571498	0.935367	0.0828913	0.871334	intronic	-4.62	NA	NA	NA	NA	NA	FALSE	FALSE	TRUE	FALSE	FALSE	FALSE	None	0	0	0	NA
496	SORL1	chr11	121424994	T	A	-0.276851	0.616138	-0.116466	0.777055	intronic	-4.32	NA	NA	NA	NA	NA	FALSE	FALSE	TRUE	FALSE	FALSE	FALSE	M00926.AP-1	0.266841	0.708625	0.441784	0.667102
496	SORL1	chr11	121424994	T	C	-0.474653	0.527566	-0.0281287	0.970671	intronic	-4.32	NA	NA	NA	NA	NA	FALSE	FALSE	TRUE	FALSE	FALSE	FALSE	None	0	0	0	NA
496	SORL1	chr11	121424994	T	G	0.0296803	0.955902	-0.12263	0.71215	intronic	-4.32	NA	NA	NA	NA	NA	FALSE	FALSE	TRUE	FALSE	FALSE	FALSE	None	0	0	0	NA
497	SORL1	chr11	121424995	C	A	-0.338036	0.44476	-0.11222	0.739601	intronic	-1.96	NA	NA	NA	NA	NA	FALSE	FALSE	TRUE	FALSE	FALSE	FALSE	None	0	0	0	NA
497	SORL1	chr11	121424995	C	G	-0.2341	0.605079	0.014367	0.98383	intronic	-1.96	NA	NA	NA	NA	NA	FALSE	FALSE	TRUE	FALSE	FALSE	FALSE	M01033.HNF4	0.206073	0.518667	0.312593	0.515184
497	SORL1	chr11	121424995	C	T	0.0261282	0.955631	-0.0412007	0.911331	intronic	-1.96	NA	NA	NA	NA	NA	FALSE	FALSE	TRUE	FALSE	FALSE	FALSE	None	0	0	0	NA
498	SORL1	chr11	121424996	T	A	0.334244	0.46038	0.00224313	0.998674	intronic	1.71	NA	NA	NA	NA	NA	FALSE	FALSE	TRUE	FALSE	FALSE	FALSE	None	0	0	0	NA
498	SORL1	chr11	121424996	T	C	-0.380229	0.573837	-0.153866	0.746766	intronic	1.71	NA	NA	NA	NA	NA	FALSE	FALSE	TRUE	FALSE	FALSE	FALSE	None	0	0	0	NA
498	SORL1	chr11	121424996	T	G	0.176892	0.689057	0.115826	0.724755	intronic	1.71	NA	NA	NA	NA	NA	FALSE	FALSE	TRUE	FALSE	FALSE	FALSE	None	0	0	0	NA
499	SORL1	chr11	121424997	T	A	0.345242	0.44669	-0.147112	0.739601	intronic	-8.08	NA	NA	NA	NA	NA	FALSE	FALSE	TRUE	FALSE	FALSE	FALSE	None	0	0	0	NA
499	SORL1	chr11	121424997	T	C	-0.087548	0.902639	0.102004	0.837317	intronic	-8.08	NA	NA	NA	NA	NA	FALSE	FALSE	TRUE	FALSE	FALSE	FALSE	None	0	0	0	NA
499	SORL1	chr11	121424997	T	G	-0.260242	0.573837	-0.130557	0.68765	intronic	-8.08	NA	NA	NA	NA	NA	FALSE	FALSE	TRUE	FALSE	FALSE	FALSE	None	0	0	0	NA
500	SORL1	chr11	121424998	C	A	0.183138	0.692874	0.11532	0.739601	intronic	-5.83	NA	NA	NA	NA	NA	FALSE	FALSE	TRUE	FALSE	FALSE	FALSE	None	0	0	0	NA
500	SORL1	chr11	121424998	C	G	0.275303	0.561631	-0.21963	0.521698	intronic	-5.83	NA	NA	NA	NA	NA	FALSE	FALSE	TRUE	FALSE	FALSE	FALSE	None	0	0	0	NA
500	SORL1	chr11	121424998	C	T	-0.0478586	0.937897	-0.00972109	0.994879	intronic	-5.83	NA	NA	NA	NA	NA	FALSE	FALSE	TRUE	FALSE	FALSE	FALSE	None	0	0	0	NA
501	SORL1	chr11	121424999	A	C	-0.220425	0.760988	0.0631929	0.914464	intronic	-7.45	NA	NA	NA	NA	NA	FALSE	FALSE	TRUE	FALSE	FALSE	FALSE	None	0	0	0	NA
501	SORL1	chr11	121424999	A	G	0.25282	0.504838	0.0923556	0.779901	intronic	-7.45	NA	NA	NA	NA	NA	FALSE	FALSE	TRUE	FALSE	FALSE	FALSE	None	0	0	0	NA
501	SORL1	chr11	121424999	A	T	0.178148	0.724883	0.0594842	0.903499	intronic	-7.45	NA	NA	NA	NA	NA	FALSE	FALSE	TRUE	FALSE	FALSE	FALSE	None	0	0	0	NA
502	SORL1	chr11	121425000	T	A	-0.30668	0.631811	-0.143275	0.754562	intronic	1.64	NA	NA	NA	NA	NA	FALSE	FALSE	TRUE	FALSE	FALSE	FALSE	None	0	0	0	NA
502	SORL1	chr11	121425000	T	C	-0.299145	0.705979	-0.0331048	0.967393	intronic	1.64	NA	NA	NA	NA	NA	FALSE	FALSE	TRUE	FALSE	FALSE	FALSE	None	0	0	0	NA
502	SORL1	chr11	121425000	T	G	0.242142	0.624909	-0.138703	0.743851	intronic	1.64	NA	NA	NA	NA	NA	FALSE	FALSE	TRUE	FALSE	FALSE	FALSE	None	0	0	0	NA
503	SORL1	chr11	121425001	C	A	-0.22535	0.701662	-0.00605802	0.998674	intronic	3.14	NA	NA	NA	NA	NA	FALSE	FALSE	TRUE	FALSE	FALSE	FALSE	None	0	0	0	NA
503	SORL1	chr11	121425001	C	G	-0.278534	0.632348	0.0798942	0.863506	intronic	3.14	NA	NA	NA	NA	NA	FALSE	FALSE	TRUE	FALSE	FALSE	FALSE	None	0	0	0	NA
503	SORL1	chr11	121425001	C	T	0.0659883	0.900783	-0.0717136	0.863506	intronic	3.14	NA	NA	NA	NA	NA	FALSE	FALSE	TRUE	FALSE	FALSE	FALSE	None	0	0	0	NA
504	SORL1	chr11	121425002	T	A	-0.14809	0.823519	-0.16342	0.691031	intronic	3.93	NA	NA	NA	NA	NA	FALSE	FALSE	TRUE	FALSE	FALSE	FALSE	M01032.HNF4	0.297885	0.9995	0.701615	0.744711
504	SORL1	chr11	121425002	T	C	0.22432	0.777851	0.0853687	0.911331	intronic	3.93	NA	NA	NA	NA	NA	FALSE	FALSE	TRUE	FALSE	FALSE	FALSE	M01033.HNF4	0.518667	0.206073	0.312593	0.515184
504	SORL1	chr11	121425002	T	G	-0.35854	0.487966	-0.1152	0.77585	intronic	3.93	NA	NA	NA	NA	NA	FALSE	FALSE	TRUE	FALSE	FALSE	FALSE	M01032.HNF4	0.297885	0.774167	0.476282	0.744711
505	SORL1	chr11	121425003	G	A	0.0727033	0.935116	0.190059	0.72273	intronic	-1.01	NA	NA	NA	NA	NA	FALSE	FALSE	TRUE	FALSE	FALSE	FALSE	M01033.HNF4	0.518667	0.206073	0.312593	0.515184
505	SORL1	chr11	121425003	G	C	0.318983	0.64413	0.0472491	0.959576	intronic	-1.01	NA	NA	NA	NA	NA	FALSE	FALSE	TRUE	FALSE	FALSE	FALSE	M01033.HNF4	0.518667	0.206073	0.312593	0.515184
505	SORL1	chr11	121425003	G	T	0.123973	0.866611	-0.211646	0.68765	intronic	-1.01	NA	NA	NA	NA	NA	FALSE	FALSE	TRUE	FALSE	FALSE	FALSE	M01033.HNF4	0.518667	0.206073	0.312593	0.515184
506	SORL1	chr11	121425004	T	A	0.205812	0.738001	-0.0925422	0.871334	intronic	-0.349	NA	NA	NA	NA	NA	FALSE	FALSE	TRUE	FALSE	FALSE	FALSE	M01033.HNF4	0.518667	0.206073	0.312593	0.515184
506	SORL1	chr11	121425004	T	C	0.235162	0.722959	-0.114837	0.853171	intronic	-0.349	NA	NA	NA	NA	NA	FALSE	FALSE	TRUE	FALSE	FALSE	FALSE	M01033.HNF4	0.518667	0.206073	0.312593	0.515184
506	SORL1	chr11	121425004	T	G	0.0556845	0.92211	0.0139943	0.990017	intronic	-0.349	NA	NA	NA	NA	NA	FALSE	FALSE	TRUE	FALSE	FALSE	FALSE	M01033.HNF4	0.518667	0.206073	0.312593	0.515184
507	SORL1	chr11	121425005	T	A	-0.568624	0.361538	-0.273162	0.465333	intronic	1.13	NA	NA	NA	NA	NA	FALSE	FALSE	TRUE	FALSE	FALSE	FALSE	M01033.HNF4	0.518667	0.206073	0.312593	0.515184
507	SORL1	chr11	121425005	T	C	-0.594065	0.44476	-0.220213	0.685341	intronic	1.13	NA	NA	NA	NA	NA	FALSE	FALSE	TRUE	FALSE	FALSE	FALSE	M01033.HNF4	0.518667	0.206073	0.312593	0.515184
507	SORL1	chr11	121425005	T	G	0.344012	0.46038	-0.00462034	0.998674	intronic	1.13	NA	NA	NA	NA	NA	FALSE	FALSE	TRUE	FALSE	FALSE	FALSE	M01033.HNF4	0.518667	0.206073	0.312593	0.515184
508	SORL1	chr11	121425006	C	A	0.188524	0.732318	0.0725541	0.875715	intronic	1.67	NA	NA	NA	NA	NA	FALSE	FALSE	TRUE	FALSE	FALSE	FALSE	M01033.HNF4	0.518667	0.206073	0.312593	0.515184
508	SORL1	chr11	121425006	C	G	-0.121704	0.876814	-0.443689	0.1588	intronic	1.67	NA	NA	NA	NA	NA	FALSE	FALSE	TRUE	FALSE	FALSE	FALSE	M01033.HNF4	0.518667	0.206073	0.312593	0.515184
508	SORL1	chr11	121425006	C	T	0.207816	0.640081	-0.0352999	0.948339	intronic	1.67	NA	NA	NA	NA	NA	FALSE	FALSE	TRUE	FALSE	FALSE	FALSE	M01033.HNF4	0.518667	0.206073	0.312593	0.515184
509	SORL1	chr11	121425007	A	C	0.148672	0.855469	-0.0399264	0.965721	intronic	-5.44	NA	NA	NA	NA	NA	FALSE	FALSE	TRUE	FALSE	FALSE	FALSE	M01033.HNF4	0.518667	0.206073	0.312593	0.515184
509	SORL1	chr11	121425007	A	G	0.336335	0.44476	-0.0271805	0.966756	intronic	-5.44	NA	NA	NA	NA	NA	FALSE	FALSE	TRUE	FALSE	FALSE	FALSE	M01033.HNF4	0.518667	0.206073	0.312593	0.515184
509	SORL1	chr11	121425007	A	T	0.137166	0.801496	0.0292921	0.963256	intronic	-5.44	NA	NA	NA	NA	NA	FALSE	FALSE	TRUE	FALSE	FALSE	FALSE	M01033.HNF4	0.518667	0.206073	0.312593	0.515184
510	SORL1	chr11	121425008	T	A	0.345869	0.452688	0.00902035	0.995466	intronic	-0.367	NA	NA	NA	NA	NA	FALSE	FALSE	TRUE	FALSE	FALSE	FALSE	None	0	0	0	NA
510	SORL1	chr11	121425008	T	C	0.550914	0.137857	0.051946	0.940325	intronic	-0.367	NA	NA	NA	NA	NA	FALSE	FALSE	TRUE	FALSE	FALSE	FALSE	None	0	0	0	NA
510	SORL1	chr11	121425008	T	G	0.529231	0.115432	-0.0242501	0.969373	intronic	-0.367	NA	NA	NA	NA	NA	FALSE	FALSE	TRUE	FALSE	FALSE	FALSE	None	0	0	0	NA
511	SORL1	chr11	121425009	A	C	0.458874	0.365851	0.204685	0.642039	intronic	1.51	NA	NA	NA	NA	NA	FALSE	FALSE	TRUE	FALSE	FALSE	FALSE	None	0	0	0	NA
511	SORL1	chr11	121425009	A	G	0.126448	0.827112	-0.0404331	0.946618	intronic	1.51	NA	NA	NA	NA	NA	FALSE	FALSE	TRUE	FALSE	FALSE	FALSE	None	0	0	0	NA
511	SORL1	chr11	121425009	A	T	0.21811	0.683904	0.0744084	0.875279	intronic	1.51	NA	NA	NA	NA	NA	FALSE	FALSE	TRUE	FALSE	FALSE	FALSE	None	0	0	0	NA
512	SORL1	chr11	121425010	T	A	-0.226883	0.732318	0.00896923	0.995466	intronic	-0.229	NA	NA	NA	NA	NA	FALSE	FALSE	TRUE	FALSE	FALSE	FALSE	None	0	0	0	NA
512	SORL1	chr11	121425010	T	C	0.0582578	0.939275	-0.0120924	0.995466	intronic	-0.229	NA	NA	NA	NA	NA	FALSE	FALSE	TRUE	FALSE	FALSE	FALSE	None	0	0	0	NA
512	SORL1	chr11	121425010	T	G	0.213738	0.745487	0.0579579	0.936421	intronic	-0.229	NA	NA	NA	NA	NA	FALSE	FALSE	TRUE	FALSE	FALSE	FALSE	RUSH1-alfa	0.3415	0.554875	0.213375	0.538103
513	SORL1	chr11	121425011	A	C	0.0605438	0.926909	-0.106922	0.840983	intronic	-3.91	NA	NA	NA	NA	NA	FALSE	FALSE	TRUE	FALSE	FALSE	FALSE	None	0	0	0	NA
513	SORL1	chr11	121425011	A	G	-0.135615	0.828243	-0.0882081	0.853171	intronic	-3.91	NA	NA	NA	NA	NA	FALSE	FALSE	TRUE	FALSE	FALSE	FALSE	None	0	0	0	NA
513	SORL1	chr11	121425011	A	T	0.019408	0.980064	-0.0769659	0.867835	intronic	-3.91	NA	NA	NA	NA	NA	FALSE	FALSE	TRUE	FALSE	FALSE	FALSE	None	0	0	0	NA
514	SORL1	chr11	121425012	G	A	0.0286067	0.971393	-0.371883	0.17737	intronic	0.653	NA	NA	NA	NA	NA	FALSE	FALSE	TRUE	FALSE	FALSE	FALSE	None	0	0	0	NA
514	SORL1	chr11	121425012	G	C	-0.0851164	0.915758	0.149886	0.739601	intronic	0.653	NA	NA	NA	NA	NA	FALSE	FALSE	TRUE	FALSE	FALSE	FALSE	None	0	0	0	NA
514	SORL1	chr11	121425012	G	T	-0.699956	0.310639	-0.496636	0.0881005	intronic	0.653	NA	NA	NA	NA	NA	FALSE	FALSE	TRUE	FALSE	FALSE	FALSE	None	0	0	0	NA
515	SORL1	chr11	121425013	G	A	0.300909	0.573837	-0.234223	0.563784	intronic	-2.99	NA	NA	NA	NA	NA	FALSE	FALSE	TRUE	FALSE	FALSE	FALSE	None	0	0	0	NA
515	SORL1	chr11	121425013	G	C	0.149769	0.80278	-0.131757	0.776299	intronic	-2.99	NA	NA	NA	NA	NA	FALSE	FALSE	TRUE	FALSE	FALSE	FALSE	None	0	0	0	NA
515	SORL1	chr11	121425013	G	T	-0.34422	0.574505	-0.0787689	0.871334	intronic	-2.99	NA	NA	NA	NA	NA	FALSE	FALSE	TRUE	FALSE	FALSE	FALSE	None	0	0	0	NA
516	SORL1	chr11	121425014	A	C	-0.00526822	0.996206	0.00915964	0.995466	intronic	0.193	NA	NA	NA	NA	NA	FALSE	FALSE	TRUE	FALSE	FALSE	FALSE	None	0	0	0	NA
516	SORL1	chr11	121425014	A	G	-0.327799	0.64413	-0.0271361	0.969373	intronic	0.193	NA	NA	NA	NA	NA	FALSE	FALSE	TRUE	FALSE	FALSE	FALSE	None	0	0	0	NA
516	SORL1	chr11	121425014	A	T	0.0787245	0.903424	-0.148358	0.740686	intronic	0.193	NA	NA	NA	NA	NA	FALSE	FALSE	TRUE	FALSE	FALSE	FALSE	None	0	0	0	NA
517	SORL1	chr11	121425015	A	C	0.0204434	0.980918	-0.0537108	0.945086	intronic	2.55	NA	NA	NA	NA	NA	FALSE	FALSE	TRUE	FALSE	FALSE	FALSE	None	0	0	0	NA
517	SORL1	chr11	121425015	A	G	-0.201418	0.760988	-0.162541	0.72273	intronic	2.55	NA	NA	NA	NA	NA	FALSE	FALSE	TRUE	FALSE	FALSE	FALSE	None	0	0	0	NA
517	SORL1	chr11	121425015	A	T	-0.225203	0.701662	-0.035103	0.953385	intronic	2.55	NA	NA	NA	NA	NA	FALSE	FALSE	TRUE	FALSE	FALSE	FALSE	None	0	0	0	NA
518	SORL1	chr11	121425016	G	A	-0.493636	0.5129	0.0183121	0.990017	intronic	2.76	NA	NA	NA	NA	NA	FALSE	FALSE	TRUE	FALSE	FALSE	FALSE	None	0	0	0	NA
518	SORL1	chr11	121425016	G	C	-0.260125	0.773808	0.16845	0.762692	intronic	2.76	NA	NA	NA	NA	NA	FALSE	FALSE	TRUE	FALSE	FALSE	FALSE	None	0	0	0	NA
518	SORL1	chr11	121425016	G	T	0.0742962	0.926909	0.100995	0.870615	intronic	2.76	NA	NA	NA	NA	NA	FALSE	FALSE	TRUE	FALSE	FALSE	FALSE	None	0	0	0	NA
519	SORL1	chr11	121425017	G	A	-0.158397	0.855469	0.162943	0.742716	intronic	-0.0242	NA	NA	NA	NA	NA	FALSE	FALSE	TRUE	FALSE	FALSE	FALSE	None	0	0	0	NA
519	SORL1	chr11	121425017	G	C	-0.315129	0.705979	0.200752	0.675993	intronic	-0.0242	NA	NA	NA	NA	NA	FALSE	FALSE	TRUE	FALSE	FALSE	FALSE	None	0	0	0	NA
519	SORL1	chr11	121425017	G	T	0.0772466	0.92211	-0.110832	0.865485	intronic	-0.0242	NA	NA	NA	NA	NA	FALSE	FALSE	TRUE	FALSE	FALSE	FALSE	None	0	0	0	NA
520	SORL1	chr11	121425018	A	C	0.363234	0.487318	-0.0186327	0.990017	intronic	1.85	NA	NA	NA	NA	NA	FALSE	FALSE	TRUE	FALSE	FALSE	FALSE	None	0	0	0	NA
520	SORL1	chr11	121425018	A	G	-0.134598	0.853784	-0.177735	0.68765	intronic	1.85	NA	NA	NA	NA	NA	FALSE	FALSE	TRUE	FALSE	FALSE	FALSE	None	0	0	0	NA
520	SORL1	chr11	121425018	A	T	-0.701815	0.433157	-0.306379	0.563784	intronic	1.85	NA	NA	NA	NA	NA	FALSE	FALSE	TRUE	FALSE	FALSE	FALSE	None	0	0	0	NA
521	SORL1	chr11	121425019	T	A	-0.282649	0.667441	-0.074425	0.897806	intronic	0.267	NA	NA	NA	NA	NA	FALSE	FALSE	TRUE	FALSE	FALSE	FALSE	None	0	0	0	NA
521	SORL1	chr11	121425019	T	C	0.328371	0.48001	0.00179302	0.998674	intronic	0.267	NA	NA	NA	NA	NA	FALSE	FALSE	TRUE	FALSE	FALSE	FALSE	M01033.HNF4	0.206073	0.610167	0.404093	0.515184
521	SORL1	chr11	121425019	T	G	0.409282	0.44476	0.148191	0.762692	intronic	0.267	NA	NA	NA	NA	NA	FALSE	FALSE	TRUE	FALSE	FALSE	FALSE	None	0	0	0	NA
522	SORL1	chr11	121425020	A	C	0.32674	0.465138	0.080536	0.865485	intronic	3.41	NA	NA	NA	NA	NA	FALSE	FALSE	TRUE	FALSE	FALSE	FALSE	M01033.HNF4	0.206073	0.663667	0.457593	0.515184
522	SORL1	chr11	121425020	A	G	-0.599558	0.510063	-0.353054	0.499113	intronic	3.41	NA	NA	NA	NA	NA	FALSE	FALSE	TRUE	FALSE	FALSE	FALSE	None	0	0	0	NA
522	SORL1	chr11	121425020	A	T	0.208278	0.765081	-0.0180139	0.99056	intronic	3.41	NA	NA	NA	NA	NA	FALSE	FALSE	TRUE	FALSE	FALSE	FALSE	None	0	0	0	NA
523	SORL1	chr11	121425021	A	C	0.145662	0.780051	0.0469932	0.928696	intronic	-2.38	NA	NA	NA	NA	NA	FALSE	FALSE	TRUE	FALSE	FALSE	FALSE	None	0	0	0	NA
523	SORL1	chr11	121425021	A	G	-0.0128843	0.990462	-0.2524	0.56648	intronic	-2.38	NA	NA	NA	NA	NA	FALSE	FALSE	TRUE	FALSE	FALSE	FALSE	None	0	0	0	NA
523	SORL1	chr11	121425021	A	T	0.161202	0.823519	0.0141771	0.993379	intronic	-2.38	NA	NA	NA	NA	NA	FALSE	FALSE	TRUE	FALSE	FALSE	FALSE	None	0	0	0	NA
524	SORL1	chr11	121425022	A	C	0.0990216	0.840784	0.152597	0.542181	intronic	0.994	NA	NA	NA	NA	NA	FALSE	FALSE	TRUE	FALSE	FALSE	FALSE	None	0	0	0	NA
524	SORL1	chr11	121425022	A	G	0.0154235	0.989605	-0.199933	0.72273	intronic	0.994	NA	NA	NA	NA	NA	FALSE	FALSE	TRUE	FALSE	FALSE	FALSE	None	0	0	0	NA
524	SORL1	chr11	121425022	A	T	0.0712083	0.935367	-0.047441	0.961438	intronic	0.994	NA	NA	NA	NA	NA	FALSE	FALSE	TRUE	FALSE	FALSE	FALSE	None	0	0	0	NA
525	SORL1	chr11	121425023	G	A	-0.0962609	0.860062	0.0124973	0.990017	intronic	2.71	NA	NA	NA	NA	NA	FALSE	FALSE	TRUE	rs76244576	FALSE	FALSE	None	0	0	0	NA
525	SORL1	chr11	121425023	G	C	0.00542792	0.995174	-0.0211821	0.967244	intronic	2.71	NA	NA	NA	NA	NA	FALSE	FALSE	TRUE	rs76244576	FALSE	FALSE	None	0	0	0	NA
525	SORL1	chr11	121425023	G	T	-0.0158628	0.981319	-0.158568	0.68765	intronic	2.71	NA	NA	NA	NA	NA	FALSE	FALSE	TRUE	rs76244576	FALSE	FALSE	None	0	0	0	NA
526	SORL1	chr11	121425024	A	C	-0.160018	0.760988	0.0288291	0.958245	intronic	-6.79	NA	NA	NA	NA	NA	FALSE	FALSE	TRUE	FALSE	FALSE	FALSE	None	0	0	0	NA
526	SORL1	chr11	121425024	A	G	-0.370459	0.596844	-0.108595	0.850376	intronic	-6.79	NA	NA	NA	NA	NA	FALSE	FALSE	TRUE	FALSE	FALSE	FALSE	None	0	0	0	NA
526	SORL1	chr11	121425024	A	T	-0.21829	0.709622	0.00872091	0.995466	intronic	-6.79	NA	NA	NA	NA	NA	FALSE	FALSE	TRUE	FALSE	FALSE	FALSE	None	0	0	0	NA
527	SORL1	chr11	121425025	A	C	0.0826286	0.854662	0.0414706	0.911331	intronic	-1.04	NA	NA	NA	NA	NA	FALSE	FALSE	TRUE	FALSE	FALSE	FALSE	None	0	0	0	NA
527	SORL1	chr11	121425025	A	G	0.213582	0.732646	0.0281096	0.96808	intronic	-1.04	NA	NA	NA	NA	NA	FALSE	FALSE	TRUE	FALSE	FALSE	FALSE	None	0	0	0	NA
527	SORL1	chr11	121425025	A	T	0.472867	0.0946861	0.035364	0.945794	intronic	-1.04	NA	NA	NA	NA	NA	FALSE	FALSE	TRUE	FALSE	FALSE	FALSE	M01033.HNF4	0.206073	0.5355	0.329427	0.515184
528	SORL1	chr11	121425026	A	C	-0.0355131	0.94388	0.0604977	0.871334	intronic	-3.54	NA	NA	NA	NA	NA	FALSE	FALSE	TRUE	FALSE	FALSE	FALSE	None	0	0	0	NA
528	SORL1	chr11	121425026	A	G	-0.469774	0.466358	0.157573	0.707202	intronic	-3.54	NA	NA	NA	NA	NA	FALSE	FALSE	TRUE	FALSE	FALSE	FALSE	None	0	0	0	NA
528	SORL1	chr11	121425026	A	T	-0.611958	0.171503	-0.113104	0.774806	intronic	-3.54	NA	NA	NA	NA	NA	FALSE	FALSE	TRUE	FALSE	FALSE	FALSE	None	0	0	0	NA
529	SORL1	chr11	121425027	G	A	-0.25074	0.545609	-0.137382	0.594879	intronic	2.08	NA	NA	NA	NA	NA	FALSE	FALSE	TRUE	FALSE	FALSE	FALSE	None	0	0	0	NA
529	SORL1	chr11	121425027	G	C	-0.129795	0.765081	-0.00750269	0.994879	intronic	2.08	NA	NA	NA	NA	NA	FALSE	FALSE	TRUE	FALSE	FALSE	FALSE	None	0	0	0	NA
529	SORL1	chr11	121425027	G	T	-0.35072	0.465138	-0.296769	0.153784	intronic	2.08	NA	NA	NA	NA	NA	FALSE	FALSE	TRUE	FALSE	FALSE	FALSE	None	0	0	0	NA
530	SORL1	chr11	121425028	C	A	-0.109766	0.866202	0.000800083	0.998778	intronic	-0.264	NA	NA	NA	NA	NA	FALSE	FALSE	TRUE	FALSE	FALSE	FALSE	None	0	0	0	NA
530	SORL1	chr11	121425028	C	G	-0.512955	0.455485	-0.137211	0.788465	intronic	-0.264	NA	NA	NA	NA	NA	FALSE	FALSE	TRUE	FALSE	FALSE	FALSE	None	0	0	0	NA
530	SORL1	chr11	121425028	C	T	0.312263	0.47317	-0.0368687	0.951096	intronic	-0.264	NA	NA	NA	NA	NA	FALSE	FALSE	TRUE	FALSE	FALSE	FALSE	None	0	0	0	NA
531	SORL1	chr11	121425029	C	A	-0.405175	0.396192	0.0171213	0.980752	intronic	0.0283	NA	NA	NA	NA	NA	FALSE	FALSE	TRUE	FALSE	FALSE	FALSE	None	0	0	0	NA
531	SORL1	chr11	121425029	C	G	-0.14745	0.840784	-0.112037	0.830216	intronic	0.0283	NA	NA	NA	NA	NA	FALSE	FALSE	TRUE	FALSE	FALSE	FALSE	None	0	0	0	NA
531	SORL1	chr11	121425029	C	T	-0.0259132	0.979604	0.292485	0.25377	intronic	0.0283	NA	NA	NA	NA	NA	FALSE	FALSE	TRUE	FALSE	FALSE	FALSE	None	0	0	0	NA
532	SORL1	chr11	121425030	C	A	-0.14733	0.780051	-0.190709	0.514276	intronic	-2.52	NA	NA	NA	NA	NA	FALSE	FALSE	TRUE	FALSE	FALSE	FALSE	None	0	0	0	NA
532	SORL1	chr11	121425030	C	G	0.350812	0.44476	0.00536439	0.998674	intronic	-2.52	NA	NA	NA	NA	NA	FALSE	FALSE	TRUE	FALSE	FALSE	FALSE	None	0	0	0	NA
532	SORL1	chr11	121425030	C	T	0.0465918	0.939183	-0.28792	0.311595	intronic	-2.52	NA	NA	NA	NA	NA	FALSE	FALSE	TRUE	FALSE	FALSE	FALSE	None	0	0	0	NA
533	SORL1	chr11	121425031	T	A	-0.140271	0.770768	-0.0678977	0.863506	intronic	-7.94	NA	NA	NA	NA	NA	FALSE	FALSE	TRUE	FALSE	FALSE	FALSE	None	0	0	0	NA
533	SORL1	chr11	121425031	T	C	-0.502532	0.255313	-0.195815	0.505504	intronic	-7.94	NA	NA	NA	NA	NA	FALSE	FALSE	TRUE	FALSE	FALSE	FALSE	None	0	0	0	NA
533	SORL1	chr11	121425031	T	G	0.222401	0.606422	0.196003	0.39744	intronic	-7.94	NA	NA	NA	NA	NA	FALSE	FALSE	TRUE	FALSE	FALSE	FALSE	None	0	0	0	NA
534	SORL1	chr11	121425032	A	C	-0.161538	0.765081	-0.112266	0.776299	intronic	-4.69	NA	NA	NA	NA	NA	FALSE	FALSE	TRUE	FALSE	FALSE	FALSE	None	0	0	0	NA
534	SORL1	chr11	121425032	A	G	0.308603	0.472379	-0.0727446	0.87451	intronic	-4.69	NA	NA	NA	NA	NA	FALSE	FALSE	TRUE	FALSE	FALSE	FALSE	None	0	0	0	NA
534	SORL1	chr11	121425032	A	T	0.103915	0.853629	0.115765	0.739601	intronic	-4.69	NA	NA	NA	NA	NA	FALSE	FALSE	TRUE	FALSE	FALSE	FALSE	None	0	0	0	NA
535	SORL1	chr11	121425033	A	C	0.210034	0.643269	0.027721	0.963256	intronic	-8.32	NA	NA	NA	NA	NA	FALSE	FALSE	TRUE	FALSE	FALSE	FALSE	None	0	0	0	NA
535	SORL1	chr11	121425033	A	G	0.641456	0.0330627	0.00906213	0.995466	intronic	-8.32	NA	NA	NA	NA	NA	FALSE	FALSE	TRUE	FALSE	FALSE	FALSE	None	0	0	0	NA
535	SORL1	chr11	121425033	A	T	0.450247	0.251387	0.179393	0.595936	intronic	-8.32	NA	NA	NA	NA	NA	FALSE	FALSE	TRUE	FALSE	FALSE	FALSE	RUSH1-alfa	0.215241	0.5525	0.337259	0.538103
536	SORL1	chr11	121425034	A	C	0.0807888	0.873571	0.0868271	0.811689	intronic	-0.338	NA	NA	NA	NA	NA	FALSE	FALSE	TRUE	FALSE	FALSE	FALSE	None	0	0	0	NA
536	SORL1	chr11	121425034	A	G	-0.197781	0.746928	-0.203524	0.563784	intronic	-0.338	NA	NA	NA	NA	NA	FALSE	FALSE	TRUE	FALSE	FALSE	FALSE	M01032.HNF4	0.297885	0.9905	0.692615	0.744711
536	SORL1	chr11	121425034	A	T	-0.796138	0.115679	-0.186249	0.618313	intronic	-0.338	NA	NA	NA	NA	NA	FALSE	FALSE	TRUE	FALSE	FALSE	FALSE	None	0	0	0	NA
537	SORL1	chr11	121425035	T	A	0.0922963	0.854662	0.0897745	0.788465	intronic	2.4	NA	NA	NA	NA	NA	FALSE	FALSE	TRUE	FALSE	FALSE	FALSE	None	0	0	0	NA
537	SORL1	chr11	121425035	T	C	-0.663306	0.0811492	-0.215788	0.369345	intronic	2.4	NA	NA	NA	NA	NA	FALSE	FALSE	TRUE	FALSE	FALSE	FALSE	None	0	0	0	NA
537	SORL1	chr11	121425035	T	G	-0.0669675	0.9191	0.0424177	0.940325	intronic	2.4	NA	NA	NA	NA	NA	FALSE	FALSE	TRUE	FALSE	FALSE	FALSE	None	0	0	0	NA
538	SORL1	chr11	121425036	C	A	-0.18224	0.7238	-0.0621011	0.875715	intronic	-0.384	NA	NA	NA	NA	NA	FALSE	FALSE	TRUE	FALSE	FALSE	FALSE	None	0	0	0	NA
538	SORL1	chr11	121425036	C	G	-0.787138	0.0940804	-0.171503	0.638145	intronic	-0.384	NA	NA	NA	NA	NA	FALSE	FALSE	TRUE	FALSE	FALSE	FALSE	M01033.HNF4	0.245667	0.607167	0.3615	0.515184
538	SORL1	chr11	121425036	C	T	-0.0116817	0.989605	-0.0746277	0.87451	intronic	-0.384	NA	NA	NA	NA	NA	FALSE	FALSE	TRUE	FALSE	FALSE	FALSE	None	0	0	0	NA
539	SORL1	chr11	121425037	C	A	-0.0767571	0.88674	-0.0567143	0.900007	intronic	-1.05	NA	NA	NA	NA	NA	FALSE	FALSE	TRUE	FALSE	FALSE	FALSE	None	0	0	0	NA
539	SORL1	chr11	121425037	C	G	0.00723133	0.994467	0.169155	0.590028	intronic	-1.05	NA	NA	NA	NA	NA	FALSE	FALSE	TRUE	FALSE	FALSE	FALSE	None	0	0	0	NA
539	SORL1	chr11	121425037	C	T	-0.185085	0.763951	-0.0933947	0.850961	intronic	-1.05	NA	NA	NA	NA	NA	FALSE	FALSE	TRUE	FALSE	FALSE	FALSE	None	0	0	0	NA
540	SORL1	chr11	121425038	A	C	-0.307409	0.559264	-0.212587	0.480214	intronic	-6.13	NA	NA	NA	NA	NA	FALSE	FALSE	TRUE	FALSE	FALSE	FALSE	None	0	0	0	NA
540	SORL1	chr11	121425038	A	G	-0.023687	0.980064	-0.216885	0.594074	intronic	-6.13	NA	NA	NA	NA	NA	FALSE	FALSE	TRUE	FALSE	FALSE	FALSE	None	0	0	0	NA
540	SORL1	chr11	121425038	A	T	0.342494	0.396114	0.01766	0.983028	intronic	-6.13	NA	NA	NA	NA	NA	FALSE	FALSE	TRUE	FALSE	FALSE	FALSE	None	0	0	0	NA
541	SORL1	chr11	121425039	C	A	-0.168172	0.732318	-0.0344863	0.945086	intronic	-3.94	NA	NA	NA	NA	NA	FALSE	FALSE	TRUE	FALSE	FALSE	FALSE	None	0	0	0	NA
541	SORL1	chr11	121425039	C	G	-0.00348474	0.997862	0.0231466	0.969373	intronic	-3.94	NA	NA	NA	NA	NA	FALSE	FALSE	TRUE	FALSE	FALSE	FALSE	None	0	0	0	NA
541	SORL1	chr11	121425039	C	T	-0.00772885	0.993283	-0.0556523	0.911349	intronic	-3.94	NA	NA	NA	NA	NA	FALSE	FALSE	TRUE	FALSE	FALSE	FALSE	None	0	0	0	NA
542	SORL1	chr11	121425040	A	C	-0.0877071	0.88674	0.0843119	0.850376	intronic	-7.17	NA	NA	NA	NA	NA	FALSE	FALSE	TRUE	FALSE	FALSE	FALSE	None	0	0	0	NA
542	SORL1	chr11	121425040	A	G	-0.0577449	0.92211	-0.0129612	0.990017	intronic	-7.17	NA	NA	NA	NA	NA	FALSE	FALSE	TRUE	FALSE	FALSE	FALSE	None	0	0	0	NA
542	SORL1	chr11	121425040	A	T	-0.37982	0.556959	-0.176088	0.68765	intronic	-7.17	NA	NA	NA	NA	NA	FALSE	FALSE	TRUE	FALSE	FALSE	FALSE	None	0	0	0	NA
543	SORL1	chr11	121425041	G	A	0.0703234	0.866611	-0.0608102	0.858472	intronic	-1.42	NA	NA	NA	NA	NA	FALSE	FALSE	TRUE	FALSE	FALSE	FALSE	None	0	0	0	NA
543	SORL1	chr11	121425041	G	C	-0.0998706	0.859546	-0.0121351	0.990017	intronic	-1.42	NA	NA	NA	NA	NA	FALSE	FALSE	TRUE	FALSE	FALSE	FALSE	None	0	0	0	NA
543	SORL1	chr11	121425041	G	T	0.0722856	0.886095	0.0315331	0.950017	intronic	-1.42	NA	NA	NA	NA	NA	FALSE	FALSE	TRUE	FALSE	FALSE	FALSE	RUSH1-alfa	0.215241	0.57825	0.363009	0.538103
544	SORL1	chr11	121425042	A	C	-0.101895	0.866611	-0.0140721	0.990017	intronic	-3.06	NA	NA	NA	NA	NA	FALSE	FALSE	TRUE	FALSE	FALSE	FALSE	None	0	0	0	NA
544	SORL1	chr11	121425042	A	G	0.105204	0.868831	0.052105	0.934277	intronic	-3.06	NA	NA	NA	NA	NA	FALSE	FALSE	TRUE	FALSE	FALSE	FALSE	None	0	0	0	NA
544	SORL1	chr11	121425042	A	T	-0.371779	0.525042	0.0842481	0.86113	intronic	-3.06	NA	NA	NA	NA	NA	FALSE	FALSE	TRUE	FALSE	FALSE	FALSE	None	0	0	0	NA
545	SORL1	chr11	121425043	C	A	0.183077	0.685021	-0.103152	0.782799	intronic	-3.3	NA	NA	NA	NA	NA	FALSE	FALSE	TRUE	FALSE	FALSE	FALSE	None	0	0	0	NA
545	SORL1	chr11	121425043	C	G	0.37504	0.300806	0.00817644	0.995466	intronic	-3.3	NA	NA	NA	NA	NA	FALSE	FALSE	TRUE	FALSE	FALSE	FALSE	None	0	0	0	NA
545	SORL1	chr11	121425043	C	T	0.216683	0.679479	0.067052	0.895839	intronic	-3.3	NA	NA	NA	NA	NA	FALSE	FALSE	TRUE	FALSE	FALSE	FALSE	None	0	0	0	NA
546	SORL1	chr11	121425044	C	A	-0.671028	0.0633208	-0.071011	0.853171	intronic	-4.64	NA	NA	NA	NA	NA	FALSE	FALSE	TRUE	FALSE	FALSE	FALSE	None	0	0	0	NA
546	SORL1	chr11	121425044	C	G	0.143207	0.816361	0.156102	0.68765	intronic	-4.64	NA	NA	NA	NA	NA	FALSE	FALSE	TRUE	FALSE	FALSE	FALSE	None	0	0	0	NA
546	SORL1	chr11	121425044	C	T	-0.186784	0.732318	-0.0989425	0.792763	intronic	-4.64	NA	NA	NA	NA	NA	FALSE	FALSE	TRUE	FALSE	FALSE	FALSE	None	0	0	0	NA
547	SORL1	chr11	121425045	T	A	0.012933	0.980835	0.00763303	0.994879	intronic	-2.66	NA	NA	NA	NA	NA	FALSE	FALSE	TRUE	FALSE	FALSE	FALSE	None	0	0	0	NA
547	SORL1	chr11	121425045	T	C	0.224613	0.619904	-0.0420541	0.940325	intronic	-2.66	NA	NA	NA	NA	NA	FALSE	FALSE	TRUE	FALSE	FALSE	FALSE	None	0	0	0	NA
547	SORL1	chr11	121425045	T	G	-0.230004	0.691519	-0.113146	0.788465	intronic	-2.66	NA	NA	NA	NA	NA	FALSE	FALSE	TRUE	FALSE	FALSE	FALSE	None	0	0	0	NA
548	SORL1	chr11	121425046	G	A	-0.0449995	0.93339	-0.0484126	0.911331	intronic	1.12	NA	NA	NA	NA	NA	FALSE	FALSE	TRUE	FALSE	FALSE	FALSE	None	0	0	0	NA
548	SORL1	chr11	121425046	G	C	-0.192032	0.732318	-0.000618855	0.998778	intronic	1.12	NA	NA	NA	NA	NA	FALSE	FALSE	TRUE	FALSE	FALSE	FALSE	None	0	0	0	NA
548	SORL1	chr11	121425046	G	T	0.270161	0.472379	-0.0120439	0.990017	intronic	1.12	NA	NA	NA	NA	NA	FALSE	FALSE	TRUE	FALSE	FALSE	FALSE	None	0	0	0	NA
549	SORL1	chr11	121425047	C	A	-0.130524	0.790959	-0.0226928	0.965721	intronic	2.14	NA	NA	NA	NA	NA	FALSE	FALSE	TRUE	FALSE	FALSE	FALSE	None	0	0	0	NA
549	SORL1	chr11	121425047	C	G	-0.280143	0.605079	-0.12387	0.756445	intronic	2.14	NA	NA	NA	NA	NA	FALSE	FALSE	TRUE	FALSE	FALSE	FALSE	None	0	0	0	NA
549	SORL1	chr11	121425047	C	T	-0.267217	0.598195	-0.0709387	0.867835	intronic	2.14	NA	NA	NA	NA	NA	FALSE	FALSE	TRUE	FALSE	FALSE	FALSE	None	0	0	0	NA
550	SORL1	chr11	121425048	T	A	-0.352088	0.407996	-0.161828	0.553958	intronic	1.71	NA	NA	NA	NA	NA	FALSE	FALSE	TRUE	FALSE	FALSE	FALSE	None	0	0	0	NA
550	SORL1	chr11	121425048	T	C	-0.175101	0.705979	0.0761722	0.826396	intronic	1.71	NA	NA	NA	NA	NA	FALSE	FALSE	TRUE	FALSE	FALSE	FALSE	None	0	0	0	NA
550	SORL1	chr11	121425048	T	G	-0.222392	0.683904	-0.0295069	0.96227	intronic	1.71	NA	NA	NA	NA	NA	FALSE	FALSE	TRUE	FALSE	FALSE	FALSE	None	0	0	0	NA
551	SORL1	chr11	121425049	T	A	-0.039363	0.939183	0.0722891	0.853171	intronic	0.222	NA	NA	NA	NA	NA	FALSE	FALSE	TRUE	FALSE	FALSE	FALSE	None	0	0	0	NA
551	SORL1	chr11	121425049	T	C	0.236326	0.578119	0.106776	0.761568	intronic	0.222	NA	NA	NA	NA	NA	FALSE	FALSE	TRUE	FALSE	FALSE	FALSE	None	0	0	0	NA
551	SORL1	chr11	121425049	T	G	0.292009	0.632727	-0.185808	0.736347	intronic	0.222	NA	NA	NA	NA	NA	FALSE	FALSE	TRUE	FALSE	FALSE	FALSE	None	0	0	0	NA
552	SORL1	chr11	121425050	G	A	-0.216417	0.59112	0.119967	0.595936	intronic	-3.69	NA	NA	NA	NA	NA	FALSE	FALSE	TRUE	FALSE	FALSE	FALSE	None	0	0	0	NA
552	SORL1	chr11	121425050	G	C	0.00760439	0.991248	-0.0996759	0.777055	intronic	-3.69	NA	NA	NA	NA	NA	FALSE	FALSE	TRUE	FALSE	FALSE	FALSE	None	0	0	0	NA
552	SORL1	chr11	121425050	G	T	-0.0805063	0.873571	-0.116353	0.736347	intronic	-3.69	NA	NA	NA	NA	NA	FALSE	FALSE	TRUE	FALSE	FALSE	FALSE	None	0	0	0	NA
553	SORL1	chr11	121425051	A	C	-0.119853	0.824703	-0.0650362	0.871334	intronic	-3.16	NA	NA	NA	NA	NA	FALSE	FALSE	FALSE	FALSE	FALSE	FALSE	None	0	0	0	NA
553	SORL1	chr11	121425051	A	G	-0.0165949	0.980835	0.12887	0.72273	intronic	-3.16	NA	NA	NA	NA	NA	FALSE	FALSE	FALSE	FALSE	FALSE	FALSE	None	0	0	0	NA
553	SORL1	chr11	121425051	A	T	0.195723	0.683904	-0.0813903	0.863506	intronic	-3.16	NA	NA	NA	NA	NA	FALSE	FALSE	FALSE	FALSE	FALSE	FALSE	None	0	0	0	NA
554	SORL1	chr11	121425052	A	C	-0.112354	0.828331	-0.0109852	0.990742	intronic	1.37	NA	NA	NA	NA	NA	FALSE	FALSE	FALSE	FALSE	FALSE	FALSE	None	0	0	0	NA
554	SORL1	chr11	121425052	A	G	-0.145833	0.824391	-0.00543071	0.998674	intronic	1.37	NA	NA	NA	NA	NA	FALSE	FALSE	FALSE	FALSE	FALSE	FALSE	None	0	0	0	NA
554	SORL1	chr11	121425052	A	T	-0.130817	0.824703	-0.00884232	0.995466	intronic	1.37	NA	NA	NA	NA	NA	FALSE	FALSE	FALSE	FALSE	FALSE	FALSE	None	0	0	0	NA
555	SORL1	chr11	121425053	A	C	0.157203	0.7238	0.189794	0.363744	intronic	-0.378	NA	NA	NA	NA	NA	FALSE	FALSE	FALSE	FALSE	FALSE	FALSE	M01033.HNF4	0.206073	0.542833	0.33676	0.515184
555	SORL1	chr11	121425053	A	G	-0.70339	0.178017	-0.186411	0.630379	intronic	-0.378	NA	NA	NA	NA	NA	FALSE	FALSE	FALSE	FALSE	FALSE	FALSE	None	0	0	0	NA
555	SORL1	chr11	121425053	A	T	-0.477572	0.284784	0.00866074	0.994879	intronic	-0.378	NA	NA	NA	NA	NA	FALSE	FALSE	FALSE	FALSE	FALSE	FALSE	None	0	0	0	NA

## Sheet: TRAF3IP2 exon 2
Position	Gene	chromosome (hg19)	coordinate (hg19)	Reference	Substitution	Liver effect size	Liver P-Value	HeLa effect size	HeLa P-Value	Context	GERP	RefSeq	Exon	Nucleotide change	Amino acid change	Amino acid context	ENCODE TF-ChIP seq peaks	TF-ChIP seq in HEPG2	Dnase I Cluster	SNP135 database	SIFT score	PolyPhen2 score	TF Mark	WT mark score	Mut mark score	AbsoluteScore Change	Relative Entropy
1	TRAF3IP2	chr6	111912421	A	C	-0.171233	0.706828	-0.156921	0.759644	ncRNA_intronic	0.731	NA	NA	NA	NA	NA	FALSE	FALSE	TRUE	FALSE	FALSE	FALSE	M00174.AP-1	0.619	0.21853	0.40047	0.546326
1	TRAF3IP2	chr6	111912421	A	G	-0.0159023	0.984181	0.0915026	0.90927	ncRNA_intronic	0.731	NA	NA	NA	NA	NA	FALSE	FALSE	TRUE	FALSE	FALSE	FALSE	M00174.AP-1	0.619	0.21853	0.40047	0.546326
1	TRAF3IP2	chr6	111912421	A	T	-0.0113724	0.986435	-0.195485	0.769528	ncRNA_intronic	0.731	NA	NA	NA	NA	NA	FALSE	FALSE	TRUE	FALSE	FALSE	FALSE	M00174.AP-1	0.619	0.21853	0.40047	0.546326
2	TRAF3IP2	chr6	111912422	C	T	-0.187484	0.74447	-0.00703774	0.993319	ncRNA_intronic	4.42	NA	NA	NA	NA	NA	FALSE	FALSE	TRUE	FALSE	FALSE	FALSE	M00174.AP-1	0.619	0.21853	0.40047	0.546326
2	TRAF3IP2	chr6	111912422	C	A	0.0921561	0.857147	0.100298	0.88263	ncRNA_intronic	4.42	NA	NA	NA	NA	NA	FALSE	FALSE	TRUE	FALSE	FALSE	FALSE	M00174.AP-1	0.619	0.21853	0.40047	0.546326
2	TRAF3IP2	chr6	111912422	C	G	0.180006	0.681062	-0.280522	0.571486	ncRNA_intronic	4.42	NA	NA	NA	NA	NA	FALSE	FALSE	TRUE	FALSE	FALSE	FALSE	M00174.AP-1	0.619	0.245909	0.373091	0.546326
3	TRAF3IP2	chr6	111912423	C	T	-0.0987552	0.871579	-0.00801588	0.992684	ncRNA_intronic	2.38	NA	NA	NA	NA	NA	FALSE	FALSE	TRUE	FALSE	FALSE	FALSE	M00174.AP-1	0.619	0.338091	0.280909	0.546326
3	TRAF3IP2	chr6	111912423	C	G	-0.0854347	0.912751	-0.056799	0.955427	ncRNA_intronic	2.38	NA	NA	NA	NA	NA	FALSE	FALSE	TRUE	FALSE	FALSE	FALSE	M00174.AP-1	0.619	0.21853	0.40047	0.546326
3	TRAF3IP2	chr6	111912423	C	A	0.294139	0.163872	-0.0835036	0.904524	ncRNA_intronic	2.38	NA	NA	NA	NA	NA	FALSE	FALSE	TRUE	FALSE	FALSE	FALSE	M00174.AP-1	0.619	0.21853	0.40047	0.546326
4	TRAF3IP2	chr6	111912424	C	T	-0.135541	0.796589	-0.0811771	0.888719	ncRNA_intronic	3.49	NA	NA	NA	NA	NA	FALSE	FALSE	TRUE	FALSE	FALSE	FALSE	M01033.HNF4	0.3625	0.5355	0.173	0.515184
4	TRAF3IP2	chr6	111912424	C	G	-0.0667596	0.932354	0.150709	0.769528	ncRNA_intronic	3.49	NA	NA	NA	NA	NA	FALSE	FALSE	TRUE	FALSE	FALSE	FALSE	None	0	0	0	NA
4	TRAF3IP2	chr6	111912424	C	A	-0.0322857	0.953221	-0.0141296	0.989885	ncRNA_intronic	3.49	NA	NA	NA	NA	NA	FALSE	FALSE	TRUE	FALSE	FALSE	FALSE	None	0	0	0	NA
5	TRAF3IP2	chr6	111912425	A	G	-0.168864	0.780991	0.209588	0.593449	ncRNA_intronic	1.29	NA	NA	NA	NA	NA	FALSE	FALSE	TRUE	FALSE	FALSE	FALSE	None	0	0	0	NA
5	TRAF3IP2	chr6	111912425	A	T	0.140656	0.780991	-0.103097	0.89739	ncRNA_intronic	1.29	NA	NA	NA	NA	NA	FALSE	FALSE	TRUE	FALSE	FALSE	FALSE	None	0	0	0	NA
5	TRAF3IP2	chr6	111912425	A	C	0.157891	0.728284	0.0554591	0.953385	ncRNA_intronic	1.29	NA	NA	NA	NA	NA	FALSE	FALSE	TRUE	FALSE	FALSE	FALSE	None	0	0	0	NA
6	TRAF3IP2	chr6	111912426	G	A	-0.174363	0.619469	-0.07142	0.898588	ncRNA_intronic	2.48	NA	NA	NA	NA	NA	FALSE	FALSE	TRUE	FALSE	FALSE	FALSE	None	0	0	0	NA
6	TRAF3IP2	chr6	111912426	G	C	-0.0713875	0.912751	-0.0688982	0.90927	ncRNA_intronic	2.48	NA	NA	NA	NA	NA	FALSE	FALSE	TRUE	FALSE	FALSE	FALSE	None	0	0	0	NA
6	TRAF3IP2	chr6	111912426	G	T	0.141778	0.722534	0.064931	0.911365	ncRNA_intronic	2.48	NA	NA	NA	NA	NA	FALSE	FALSE	TRUE	FALSE	FALSE	FALSE	None	0	0	0	NA
7	TRAF3IP2	chr6	111912427	C	T	0.0268772	0.962617	0.026726	0.969283	ncRNA_intronic	1.41	NA	NA	NA	NA	NA	FALSE	FALSE	TRUE	FALSE	FALSE	FALSE	None	0	0	0	NA
7	TRAF3IP2	chr6	111912427	C	A	0.0469155	0.933194	0.0696032	0.90927	ncRNA_intronic	1.41	NA	NA	NA	NA	NA	FALSE	FALSE	TRUE	FALSE	FALSE	FALSE	None	0	0	0	NA
7	TRAF3IP2	chr6	111912427	C	G	0.173235	0.653838	0.0894191	0.866341	ncRNA_intronic	1.41	NA	NA	NA	NA	NA	FALSE	FALSE	TRUE	FALSE	FALSE	FALSE	None	0	0	0	NA
8	TRAF3IP2	chr6	111912428	C	T	-0.21925	0.640402	-0.0755155	0.89739	ncRNA_intronic	4.31	NA	NA	NA	NA	NA	FALSE	FALSE	TRUE	FALSE	FALSE	FALSE	None	0	0	0	NA
8	TRAF3IP2	chr6	111912428	C	G	-0.169188	0.762282	-0.232053	0.607852	ncRNA_intronic	4.31	NA	NA	NA	NA	NA	FALSE	FALSE	TRUE	FALSE	FALSE	FALSE	M01033.HNF4	0.4815	0.518667	0.0371667	0.515184
8	TRAF3IP2	chr6	111912428	C	A	-0.148741	0.701919	-0.165587	0.769528	ncRNA_intronic	4.31	NA	NA	NA	NA	NA	FALSE	FALSE	TRUE	FALSE	FALSE	FALSE	None	0	0	0	NA
9	TRAF3IP2	chr6	111912429	C	T	-0.175271	0.693659	0.0440134	0.953639	ncRNA_intronic	4.41	NA	NA	NA	NA	NA	FALSE	FALSE	TRUE	FALSE	FALSE	FALSE	None	0	0	0	NA
9	TRAF3IP2	chr6	111912429	C	G	-0.00989108	0.986435	-0.0827929	0.90927	ncRNA_intronic	4.41	NA	NA	NA	NA	NA	FALSE	FALSE	TRUE	FALSE	FALSE	FALSE	None	0	0	0	NA
9	TRAF3IP2	chr6	111912429	C	A	0.196045	0.541757	-0.0880246	0.89739	ncRNA_intronic	4.41	NA	NA	NA	NA	NA	FALSE	FALSE	TRUE	FALSE	FALSE	FALSE	M00193.NF-1	0.249667	0.494389	0.244722	0.389275
10	TRAF3IP2	chr6	111912430	A	T	-0.385539	0.2427	-0.207118	0.701237	ncRNA_intronic	2.71	NA	NA	NA	NA	NA	FALSE	FALSE	TRUE	FALSE	FALSE	FALSE	None	0	0	0	NA
10	TRAF3IP2	chr6	111912430	A	G	-0.308509	0.541757	-0.145539	0.858164	ncRNA_intronic	2.71	NA	NA	NA	NA	NA	FALSE	FALSE	TRUE	FALSE	FALSE	FALSE	None	0	0	0	NA
10	TRAF3IP2	chr6	111912430	A	C	-0.285039	0.541757	-0.338497	0.223235	ncRNA_intronic	2.71	NA	NA	NA	NA	NA	FALSE	FALSE	TRUE	FALSE	FALSE	FALSE	None	0	0	0	NA
11	TRAF3IP2	chr6	111912431	G	C	-0.00300865	0.991759	-0.00795238	0.992591	ncRNA_intronic	3.28	NA	NA	NA	NA	NA	FALSE	FALSE	TRUE	FALSE	FALSE	FALSE	None	0	0	0	NA
11	TRAF3IP2	chr6	111912431	G	A	0.0399451	0.938667	-0.0935089	0.883368	ncRNA_intronic	3.28	NA	NA	NA	NA	NA	FALSE	FALSE	TRUE	FALSE	FALSE	FALSE	None	0	0	0	NA
11	TRAF3IP2	chr6	111912431	G	T	0.157758	0.656896	0.0627567	0.90927	ncRNA_intronic	3.28	NA	NA	NA	NA	NA	FALSE	FALSE	TRUE	FALSE	FALSE	FALSE	None	0	0	0	NA
12	TRAF3IP2	chr6	111912432	A	C	-0.080383	0.922551	-0.0721259	0.930623	ncRNA_intronic	1.43	NA	NA	NA	NA	NA	FALSE	FALSE	TRUE	FALSE	FALSE	FALSE	None	0	0	0	NA
12	TRAF3IP2	chr6	111912432	A	T	0.173665	0.706828	-0.0249199	0.982704	ncRNA_intronic	1.43	NA	NA	NA	NA	NA	FALSE	FALSE	TRUE	FALSE	FALSE	FALSE	None	0	0	0	NA
12	TRAF3IP2	chr6	111912432	A	G	0.302103	0.393387	-0.0212396	0.986166	ncRNA_intronic	1.43	NA	NA	NA	NA	NA	FALSE	FALSE	TRUE	FALSE	FALSE	FALSE	None	0	0	0	NA
13	TRAF3IP2	chr6	111912433	A	G	-0.139674	0.826633	0.0259483	0.974578	ncRNA_intronic	1.42	NA	NA	NA	NA	NA	FALSE	FALSE	TRUE	FALSE	FALSE	FALSE	None	0	0	0	NA
13	TRAF3IP2	chr6	111912433	A	T	-0.134357	0.812387	-0.242384	0.600968	ncRNA_intronic	1.42	NA	NA	NA	NA	NA	FALSE	FALSE	TRUE	FALSE	FALSE	FALSE	None	0	0	0	NA
13	TRAF3IP2	chr6	111912433	A	C	0.0218418	0.971481	-0.199451	0.636611	ncRNA_intronic	1.42	NA	NA	NA	NA	NA	FALSE	FALSE	TRUE	FALSE	FALSE	FALSE	None	0	0	0	NA
14	TRAF3IP2	chr6	111912434	T	A	-0.0799438	0.897725	-0.010201	0.992591	ncRNA_intronic	-4.47	NA	NA	NA	NA	NA	FALSE	FALSE	TRUE	FALSE	FALSE	FALSE	M00967.HNF4	0.2326	0.592111	0.359511	0.581499
14	TRAF3IP2	chr6	111912434	T	C	0.0399079	0.953221	-0.173758	0.759644	ncRNA_intronic	-4.47	NA	NA	NA	NA	NA	FALSE	FALSE	TRUE	FALSE	FALSE	FALSE	None	0	0	0	NA
14	TRAF3IP2	chr6	111912434	T	G	0.143708	0.780991	0.0122209	0.992591	ncRNA_intronic	-4.47	NA	NA	NA	NA	NA	FALSE	FALSE	TRUE	FALSE	FALSE	FALSE	None	0	0	0	NA
15	TRAF3IP2	chr6	111912435	G	A	-0.00556075	0.989367	-0.106886	0.807911	ncRNA_intronic	2.98	NA	NA	NA	NA	NA	FALSE	FALSE	TRUE	FALSE	FALSE	FALSE	None	0	0	0	NA
15	TRAF3IP2	chr6	111912435	G	C	0.015918	0.97883	0.0935689	0.858164	ncRNA_intronic	2.98	NA	NA	NA	NA	NA	FALSE	FALSE	TRUE	FALSE	FALSE	FALSE	None	0	0	0	NA
15	TRAF3IP2	chr6	111912435	G	T	0.0174585	0.977805	-0.0346394	0.966762	ncRNA_intronic	2.98	NA	NA	NA	NA	NA	FALSE	FALSE	TRUE	FALSE	FALSE	FALSE	None	0	0	0	NA
16	TRAF3IP2	chr6	111912436	C	A	-0.118869	0.782335	-0.0605394	0.90927	ncRNA_intronic	0.605	NA	NA	NA	NA	NA	FALSE	FALSE	TRUE	FALSE	FALSE	FALSE	None	0	0	0	NA
16	TRAF3IP2	chr6	111912436	C	T	-0.0960461	0.871591	-0.0425043	0.966762	ncRNA_intronic	0.605	NA	NA	NA	NA	NA	FALSE	FALSE	TRUE	FALSE	FALSE	FALSE	None	0	0	0	NA
16	TRAF3IP2	chr6	111912436	C	G	0.062932	0.937432	-0.19294	0.635338	ncRNA_intronic	0.605	NA	NA	NA	NA	NA	FALSE	FALSE	TRUE	FALSE	FALSE	FALSE	None	0	0	0	NA
17	TRAF3IP2	chr6	111912437	C	T	-0.190898	0.689379	0.118351	0.769528	ncRNA_intronic	2.53	NA	NA	NA	NA	NA	FALSE	FALSE	TRUE	FALSE	FALSE	FALSE	None	0	0	0	NA
17	TRAF3IP2	chr6	111912437	C	G	-0.132624	0.835726	-0.0265883	0.978657	ncRNA_intronic	2.53	NA	NA	NA	NA	NA	FALSE	FALSE	TRUE	FALSE	FALSE	FALSE	None	0	0	0	NA
17	TRAF3IP2	chr6	111912437	C	A	0.0881295	0.853913	-0.0795614	0.90927	ncRNA_intronic	2.53	NA	NA	NA	NA	NA	FALSE	FALSE	TRUE	FALSE	FALSE	FALSE	None	0	0	0	NA
18	TRAF3IP2	chr6	111912438	C	G	-0.16221	0.780991	0.00793303	0.993319	ncRNA_intronic	1.28	NA	NA	NA	NA	NA	FALSE	FALSE	TRUE	FALSE	FALSE	FALSE	None	0	0	0	NA
18	TRAF3IP2	chr6	111912438	C	A	0.108435	0.833598	0.103158	0.88263	ncRNA_intronic	1.28	NA	NA	NA	NA	NA	FALSE	FALSE	TRUE	FALSE	FALSE	FALSE	None	0	0	0	NA
18	TRAF3IP2	chr6	111912438	C	T	0.112896	0.833507	-0.0887686	0.899773	ncRNA_intronic	1.28	NA	NA	NA	NA	NA	FALSE	FALSE	TRUE	FALSE	FALSE	FALSE	None	0	0	0	NA
19	TRAF3IP2	chr6	111912439	A	T	-0.290039	0.480403	-0.0419717	0.965594	ncRNA_intronic	-0.233	NA	NA	NA	NA	NA	FALSE	FALSE	TRUE	FALSE	FALSE	FALSE	M01032.HNF4	0.297885	0.873167	0.575282	0.744711
19	TRAF3IP2	chr6	111912439	A	G	-0.160801	0.782216	-0.209555	0.668487	ncRNA_intronic	-0.233	NA	NA	NA	NA	NA	FALSE	FALSE	TRUE	FALSE	FALSE	FALSE	None	0	0	0	NA
19	TRAF3IP2	chr6	111912439	A	C	0.272638	0.416841	-0.133352	0.841186	ncRNA_intronic	-0.233	NA	NA	NA	NA	NA	FALSE	FALSE	TRUE	FALSE	FALSE	FALSE	None	0	0	0	NA
20	TRAF3IP2	chr6	111912440	G	A	-0.234147	0.500798	-0.0774866	0.89739	ncRNA_intronic	1.58	NA	NA	NA	NA	NA	FALSE	FALSE	TRUE	FALSE	FALSE	FALSE	None	0	0	0	NA
20	TRAF3IP2	chr6	111912440	G	T	-0.184963	0.681062	0.097575	0.865223	ncRNA_intronic	1.58	NA	NA	NA	NA	NA	FALSE	FALSE	TRUE	FALSE	FALSE	FALSE	None	0	0	0	NA
20	TRAF3IP2	chr6	111912440	G	C	-0.0551721	0.937432	-0.14052	0.798388	ncRNA_intronic	1.58	NA	NA	NA	NA	NA	FALSE	FALSE	TRUE	FALSE	FALSE	FALSE	None	0	0	0	NA
21	TRAF3IP2	chr6	111912441	A	C	-0.595887	0.133232	-0.30113	0.571486	ncRNA_intronic	2.63	NA	NA	NA	NA	NA	FALSE	FALSE	TRUE	FALSE	FALSE	FALSE	None	0	0	0	NA
21	TRAF3IP2	chr6	111912441	A	G	-0.548577	0.131888	-0.0740842	0.928597	ncRNA_intronic	2.63	NA	NA	NA	NA	NA	FALSE	FALSE	TRUE	FALSE	FALSE	FALSE	None	0	0	0	NA
21	TRAF3IP2	chr6	111912441	A	T	-0.33797	0.447744	-0.135049	0.858164	ncRNA_intronic	2.63	NA	NA	NA	NA	NA	FALSE	FALSE	TRUE	FALSE	FALSE	FALSE	None	0	0	0	NA
22	TRAF3IP2	chr6	111912442	G	T	-0.147921	0.723501	-0.0205543	0.978657	ncRNA_intronic	-1.46	NA	NA	NA	NA	NA	FALSE	FALSE	TRUE	FALSE	FALSE	FALSE	None	0	0	0	NA
22	TRAF3IP2	chr6	111912442	G	A	0.00234457	0.992148	0.035275	0.970133	ncRNA_intronic	-1.46	NA	NA	NA	NA	NA	FALSE	FALSE	TRUE	FALSE	FALSE	FALSE	None	0	0	0	NA
22	TRAF3IP2	chr6	111912442	G	C	0.0161273	0.981362	0.0600329	0.918328	ncRNA_intronic	-1.46	NA	NA	NA	NA	NA	FALSE	FALSE	TRUE	FALSE	FALSE	FALSE	None	0	0	0	NA
23	TRAF3IP2	chr6	111912443	G	A	0.0641615	0.912751	6.81909e-05	0.999838	ncRNA_intronic	0.46	NA	NA	NA	NA	NA	FALSE	FALSE	TRUE	FALSE	FALSE	FALSE	RUSH1-alfa	0.627875	0.215241	0.412634	0.538103
23	TRAF3IP2	chr6	111912443	G	C	0.136839	0.736651	-0.0528221	0.949263	ncRNA_intronic	0.46	NA	NA	NA	NA	NA	FALSE	FALSE	TRUE	FALSE	FALSE	FALSE	RUSH1-alfa	0.627875	0.215241	0.412634	0.538103
23	TRAF3IP2	chr6	111912443	G	T	0.16042	0.684005	-0.0743197	0.90927	ncRNA_intronic	0.46	NA	NA	NA	NA	NA	FALSE	FALSE	TRUE	FALSE	FALSE	FALSE	RUSH1-alfa	0.627875	0.215241	0.412634	0.538103
24	TRAF3IP2	chr6	111912444	A	G	-0.24741	0.672921	-0.022016	0.986166	ncRNA_intronic	-0.118	NA	NA	NA	NA	NA	FALSE	FALSE	TRUE	FALSE	FALSE	FALSE	RUSH1-alfa	0.627875	0.215241	0.412634	0.538103
24	TRAF3IP2	chr6	111912444	A	C	-0.0767802	0.932354	-0.341843	0.475936	ncRNA_intronic	-0.118	NA	NA	NA	NA	NA	FALSE	FALSE	TRUE	FALSE	FALSE	FALSE	RUSH1-alfa	0.627875	0.215241	0.412634	0.538103
24	TRAF3IP2	chr6	111912444	A	T	0.0885993	0.909338	0.0594334	0.953385	ncRNA_intronic	-0.118	NA	NA	NA	NA	NA	FALSE	FALSE	TRUE	FALSE	FALSE	FALSE	RUSH1-alfa	0.627875	0.215241	0.412634	0.538103
25	TRAF3IP2	chr6	111912445	G	C	-0.0441073	0.948707	0.058903	0.918328	ncRNA_intronic	-1.24	NA	NA	NA	NA	NA	FALSE	FALSE	TRUE	FALSE	FALSE	FALSE	RUSH1-alfa	0.627875	0.215241	0.412634	0.538103
25	TRAF3IP2	chr6	111912445	G	A	0.0299462	0.956238	-0.148144	0.769528	ncRNA_intronic	-1.24	NA	NA	NA	NA	NA	FALSE	FALSE	TRUE	FALSE	FALSE	FALSE	RUSH1-alfa	0.627875	0.215241	0.412634	0.538103
25	TRAF3IP2	chr6	111912445	G	T	0.0601299	0.926243	0.0479855	0.953385	ncRNA_intronic	-1.24	NA	NA	NA	NA	NA	FALSE	FALSE	TRUE	FALSE	FALSE	FALSE	RUSH1-alfa	0.627875	0.215241	0.412634	0.538103
26	TRAF3IP2	chr6	111912446	G	T	-0.175739	0.681062	0.079639	0.888719	ncRNA_intronic	1.22	NA	NA	NA	NA	NA	FALSE	FALSE	TRUE	FALSE	FALSE	FALSE	RUSH1-alfa	0.627875	0.288	0.339875	0.538103
26	TRAF3IP2	chr6	111912446	G	A	-0.0755167	0.897293	0.0191817	0.981544	ncRNA_intronic	1.22	NA	NA	NA	NA	NA	FALSE	FALSE	TRUE	FALSE	FALSE	FALSE	RUSH1-alfa	0.627875	0.324	0.303875	0.538103
26	TRAF3IP2	chr6	111912446	G	C	0.0835395	0.872352	-0.0806045	0.900557	ncRNA_intronic	1.22	NA	NA	NA	NA	NA	FALSE	FALSE	TRUE	FALSE	FALSE	FALSE	RUSH1-alfa	0.627875	0.334125	0.29375	0.538103
27	TRAF3IP2	chr6	111912447	T	G	-0.159848	0.706828	-0.0734786	0.905271	ncRNA_intronic	-8.5	NA	NA	NA	NA	NA	FALSE	FALSE	TRUE	FALSE	FALSE	FALSE	RUSH1-alfa	0.627875	0.215241	0.412634	0.538103
27	TRAF3IP2	chr6	111912447	T	A	-0.0482006	0.937497	0.00275703	0.9966	ncRNA_intronic	-8.5	NA	NA	NA	NA	NA	FALSE	FALSE	TRUE	FALSE	FALSE	FALSE	RUSH1-alfa	0.627875	0.215241	0.412634	0.538103
27	TRAF3IP2	chr6	111912447	T	C	0.198143	0.560649	-0.156805	0.733925	ncRNA_intronic	-8.5	NA	NA	NA	NA	NA	FALSE	FALSE	TRUE	FALSE	FALSE	FALSE	RUSH1-alfa	0.627875	0.215241	0.412634	0.538103
28	TRAF3IP2	chr6	111912448	A	G	-0.122623	0.867508	0.04944	0.953385	ncRNA_intronic	-5.59	NA	NA	NA	NA	NA	FALSE	FALSE	TRUE	FALSE	FALSE	FALSE	RUSH1-alfa	0.627875	0.215241	0.412634	0.538103
28	TRAF3IP2	chr6	111912448	A	C	0.116636	0.828269	0.0842499	0.90927	ncRNA_intronic	-5.59	NA	NA	NA	NA	NA	FALSE	FALSE	TRUE	FALSE	FALSE	FALSE	RUSH1-alfa	0.627875	0.215241	0.412634	0.538103
28	TRAF3IP2	chr6	111912448	A	T	0.169333	0.719262	-0.118471	0.865805	ncRNA_intronic	-5.59	NA	NA	NA	NA	NA	FALSE	FALSE	TRUE	FALSE	FALSE	FALSE	RUSH1-alfa	0.627875	0.215241	0.412634	0.538103
29	TRAF3IP2	chr6	111912449	A	C	-0.180675	0.680361	-0.157709	0.739873	ncRNA_intronic	0.293	NA	NA	NA	NA	NA	FALSE	FALSE	TRUE	FALSE	FALSE	FALSE	RUSH1-alfa	0.627875	0.215241	0.412634	0.538103
29	TRAF3IP2	chr6	111912449	A	G	-0.156462	0.782993	-0.0829422	0.90927	ncRNA_intronic	0.293	NA	NA	NA	NA	NA	FALSE	FALSE	TRUE	FALSE	FALSE	FALSE	RUSH1-alfa	0.627875	0.215241	0.412634	0.538103
29	TRAF3IP2	chr6	111912449	A	T	-0.0599371	0.937432	-0.055848	0.953385	ncRNA_intronic	0.293	NA	NA	NA	NA	NA	FALSE	FALSE	TRUE	FALSE	FALSE	FALSE	RUSH1-alfa	0.627875	0.26725	0.360625	0.538103
30	TRAF3IP2	chr6	111912450	A	T	-0.315867	0.461509	-0.0278339	0.974855	ncRNA_intronic	-3.65	NA	NA	NA	NA	NA	FALSE	FALSE	TRUE	FALSE	FALSE	FALSE	RUSH1-alfa	0.627875	0.215241	0.412634	0.538103
30	TRAF3IP2	chr6	111912450	A	G	-0.113382	0.88339	0.0572798	0.957504	ncRNA_intronic	-3.65	NA	NA	NA	NA	NA	FALSE	FALSE	TRUE	FALSE	FALSE	FALSE	RUSH1-alfa	0.627875	0.215241	0.412634	0.538103
30	TRAF3IP2	chr6	111912450	A	C	0.111209	0.847117	-0.23441	0.606906	ncRNA_intronic	-3.65	NA	NA	NA	NA	NA	FALSE	FALSE	TRUE	FALSE	FALSE	FALSE	RUSH1-alfa	0.627875	0.215241	0.412634	0.538103
31	TRAF3IP2	chr6	111912451	G	T	-0.156299	0.716087	0.0188231	0.979988	ncRNA_intronic	1.42	NA	NA	NA	NA	NA	FALSE	FALSE	TRUE	rs36059377	FALSE	FALSE	M01033.HNF4	0.5855	0.206073	0.379427	0.515184
31	TRAF3IP2	chr6	111912451	G	C	-0.109142	0.826633	-0.0779853	0.89739	ncRNA_intronic	1.42	NA	NA	NA	NA	NA	FALSE	FALSE	TRUE	rs36059377	FALSE	FALSE	M01033.HNF4	0.5855	0.206073	0.379427	0.515184
31	TRAF3IP2	chr6	111912451	G	A	-0.101697	0.833507	-0.0939703	0.869159	ncRNA_intronic	1.42	NA	NA	NA	NA	NA	FALSE	FALSE	TRUE	rs36059377	FALSE	FALSE	M01033.HNF4	0.5855	0.206073	0.379427	0.515184
32	TRAF3IP2	chr6	111912452	A	T	-0.227426	0.644002	-0.0452086	0.960454	ncRNA_intronic	-5.04	NA	NA	NA	NA	NA	FALSE	FALSE	TRUE	FALSE	FALSE	FALSE	M01033.HNF4	0.5855	0.206073	0.379427	0.515184
32	TRAF3IP2	chr6	111912452	A	C	-0.0542658	0.937635	-0.0169044	0.989885	ncRNA_intronic	-5.04	NA	NA	NA	NA	NA	FALSE	FALSE	TRUE	FALSE	FALSE	FALSE	M01033.HNF4	0.5855	0.206073	0.379427	0.515184
32	TRAF3IP2	chr6	111912452	A	G	-0.0419911	0.953221	-0.192469	0.733925	ncRNA_intronic	-5.04	NA	NA	NA	NA	NA	FALSE	FALSE	TRUE	FALSE	FALSE	FALSE	M01033.HNF4	0.5855	0.206073	0.379427	0.515184
33	TRAF3IP2	chr6	111912453	T	A	-0.137198	0.735445	-0.144343	0.739873	ncRNA_intronic	3.25	NA	NA	NA	NA	NA	FALSE	FALSE	TRUE	FALSE	FALSE	FALSE	M01033.HNF4	0.5855	0.206073	0.379427	0.515184
33	TRAF3IP2	chr6	111912453	T	C	-0.106956	0.833507	-0.0725109	0.905639	ncRNA_intronic	3.25	NA	NA	NA	NA	NA	FALSE	FALSE	TRUE	FALSE	FALSE	FALSE	M01033.HNF4	0.5855	0.206073	0.379427	0.515184
33	TRAF3IP2	chr6	111912453	T	G	0.0660374	0.926128	2.21615e-05	0.999838	ncRNA_intronic	3.25	NA	NA	NA	NA	NA	FALSE	FALSE	TRUE	FALSE	FALSE	FALSE	M01033.HNF4	0.5855	0.320833	0.264667	0.515184
34	TRAF3IP2	chr6	111912454	C	T	-0.144404	0.796471	-0.0144304	0.989885	ncRNA_intronic	2.98	NA	NA	NA	NA	NA	FALSE	FALSE	TRUE	FALSE	FALSE	FALSE	M01033.HNF4	0.5855	0.206073	0.379427	0.515184
34	TRAF3IP2	chr6	111912454	C	A	-0.0707269	0.912751	-0.101999	0.89739	ncRNA_intronic	2.98	NA	NA	NA	NA	NA	FALSE	FALSE	TRUE	FALSE	FALSE	FALSE	M01033.HNF4	0.5855	0.206073	0.379427	0.515184
34	TRAF3IP2	chr6	111912454	C	G	0.224941	0.560649	-0.145492	0.803155	ncRNA_intronic	2.98	NA	NA	NA	NA	NA	FALSE	FALSE	TRUE	FALSE	FALSE	FALSE	M01033.HNF4	0.5855	0.382833	0.202667	0.515184
35	TRAF3IP2	chr6	111912455	A	G	-0.185066	0.784913	0.0581588	0.9278	ncRNA_intronic	5.84	NA	NA	NA	NA	NA	FALSE	FALSE	TRUE	FALSE	FALSE	FALSE	M01033.HNF4	0.5855	0.206073	0.379427	0.515184
35	TRAF3IP2	chr6	111912455	A	C	-0.0987881	0.861669	-0.126691	0.88263	ncRNA_intronic	5.84	NA	NA	NA	NA	NA	FALSE	FALSE	TRUE	FALSE	FALSE	FALSE	M01033.HNF4	0.5855	0.206073	0.379427	0.515184
35	TRAF3IP2	chr6	111912455	A	T	0.0753197	0.912751	-0.010798	0.992591	ncRNA_intronic	5.84	NA	NA	NA	NA	NA	FALSE	FALSE	TRUE	FALSE	FALSE	FALSE	M01033.HNF4	0.5855	0.206073	0.379427	0.515184
36	TRAF3IP2	chr6	111912456	C	A	-0.322823	0.326201	-0.0342795	0.966762	ncRNA_intronic	5.84	NA	NA	NA	NA	NA	FALSE	FALSE	TRUE	FALSE	FALSE	FALSE	None	0	0	0	NA
36	TRAF3IP2	chr6	111912456	C	T	0.0938369	0.881737	0.153044	0.825162	ncRNA_intronic	5.84	NA	NA	NA	NA	NA	FALSE	FALSE	TRUE	FALSE	FALSE	FALSE	None	0	0	0	NA
36	TRAF3IP2	chr6	111912456	C	G	0.238221	0.606773	0.0171483	0.987695	ncRNA_intronic	5.84	NA	NA	NA	NA	NA	FALSE	FALSE	TRUE	FALSE	FALSE	FALSE	None	0	0	0	NA
37	TRAF3IP2	chr6	111912457	T	A	-0.242237	0.55409	-0.106126	0.865805	ncRNA_intronic	5.84	NA	NA	NA	NA	NA	FALSE	FALSE	TRUE	FALSE	FALSE	FALSE	None	0	0	0	NA
37	TRAF3IP2	chr6	111912457	T	G	0.0941491	0.872352	-0.0444868	0.965006	ncRNA_intronic	5.84	NA	NA	NA	NA	NA	FALSE	FALSE	TRUE	FALSE	FALSE	FALSE	None	0	0	0	NA
37	TRAF3IP2	chr6	111912457	T	C	0.271646	0.393387	0.00450362	0.995433	ncRNA_intronic	5.84	NA	NA	NA	NA	NA	FALSE	FALSE	TRUE	FALSE	FALSE	FALSE	None	0	0	0	NA
38	TRAF3IP2	chr6	111912458	T	G	-0.197581	0.653838	-0.0460774	0.957504	ncRNA_intronic	5.84	NA	NA	NA	NA	NA	FALSE	FALSE	TRUE	FALSE	FALSE	FALSE	None	0	0	0	NA
38	TRAF3IP2	chr6	111912458	T	A	-0.16004	0.724469	-0.0315883	0.974494	ncRNA_intronic	5.84	NA	NA	NA	NA	NA	FALSE	FALSE	TRUE	FALSE	FALSE	FALSE	None	0	0	0	NA
38	TRAF3IP2	chr6	111912458	T	C	-0.0875976	0.896101	-0.109566	0.858164	ncRNA_intronic	5.84	NA	NA	NA	NA	NA	FALSE	FALSE	TRUE	FALSE	FALSE	FALSE	None	0	0	0	NA
39	TRAF3IP2	chr6	111912459	A	G	-0.0772945	0.928554	0.0919004	0.901644	splicing	5.84	NA	NA	NA	NA	NA	FALSE	FALSE	TRUE	FALSE	FALSE	FALSE	None	0	0	0	NA
39	TRAF3IP2	chr6	111912459	A	T	-0.0107695	0.986435	-0.0684172	0.949263	splicing	5.84	NA	NA	NA	NA	NA	FALSE	FALSE	TRUE	FALSE	FALSE	FALSE	None	0	0	0	NA
39	TRAF3IP2	chr6	111912459	A	C	0.0153424	0.982453	0.0335103	0.974494	splicing	5.84	NA	NA	NA	NA	NA	FALSE	FALSE	TRUE	FALSE	FALSE	FALSE	None	0	0	0	NA
40	TRAF3IP2	chr6	111912460	C	T	-0.100013	0.897725	-0.0692186	0.911365	splicing	5.84	NA	NA	NA	NA	NA	FALSE	FALSE	TRUE	FALSE	FALSE	FALSE	None	0	0	0	NA
40	TRAF3IP2	chr6	111912460	C	A	-0.0559891	0.937432	-0.0974155	0.912738	splicing	5.84	NA	NA	NA	NA	NA	FALSE	FALSE	TRUE	FALSE	FALSE	FALSE	None	0	0	0	NA
40	TRAF3IP2	chr6	111912460	C	G	0.0998405	0.907555	0.130761	0.858164	splicing	5.84	NA	NA	NA	NA	NA	FALSE	FALSE	TRUE	FALSE	FALSE	FALSE	None	0	0	0	NA
41	TRAF3IP2	chr6	111912461	A	C	-0.25489	0.628111	-0.137833	0.858164	exonic;splicing	4.65	NM_147686	exon2	c.T829G	p.Y277D	nonsynonymous	FALSE	FALSE	TRUE	FALSE	0.03	0.777	None	0	0	0	NA
41	TRAF3IP2	chr6	111912461	A	T	-0.245086	0.680361	-0.00911112	0.993319	exonic;splicing	4.65	NM_147686	exon2	c.T829A	p.Y277N	nonsynonymous	FALSE	FALSE	TRUE	FALSE	0.04	0.899	None	0	0	0	NA
41	TRAF3IP2	chr6	111912461	A	G	-0.0569158	0.938667	-0.294594	0.579452	exonic;splicing	4.65	NM_147686	exon2	c.T829C	p.Y277H	nonsynonymous	FALSE	FALSE	TRUE	FALSE	0.21	0.003	None	0	0	0	NA
42	TRAF3IP2	chr6	111912462	T	G	-0.331072	0.391387	0.0939558	0.858164	exonic;splicing	4.67	NM_147686	exon2	c.A828C	p.P276P	synonymous	FALSE	FALSE	TRUE	FALSE	FALSE	FALSE	M01032.HNF4	0.297885	0.873167	0.575282	0.744711
42	TRAF3IP2	chr6	111912462	T	A	0.0616916	0.912751	0.0110285	0.992591	exonic;splicing	4.67	NM_147686	exon2	c.A828T	p.P276P	synonymous	FALSE	FALSE	TRUE	FALSE	FALSE	FALSE	None	0	0	0	NA
42	TRAF3IP2	chr6	111912462	T	C	0.123765	0.804658	0.0657415	0.927689	exonic;splicing	4.67	NM_147686	exon2	c.A828G	p.P276P	synonymous	FALSE	FALSE	TRUE	FALSE	FALSE	FALSE	None	0	0	0	NA
43	TRAF3IP2	chr6	111912463	G	A	-0.126212	0.722904	-0.0585869	0.90927	exonic	4.93	NM_147686	exon2	c.C827T	p.P276L	nonsynonymous	FALSE	FALSE	TRUE	FALSE	0	0.999	None	0	0	0	NA
43	TRAF3IP2	chr6	111912463	G	T	-0.0548365	0.928554	0.0115697	0.991318	exonic	4.93	NM_147686	exon2	c.C827A	p.P276Q	nonsynonymous	FALSE	FALSE	TRUE	FALSE	0	0.999	M01033.HNF4	0.471333	0.792167	0.320833	0.515184
43	TRAF3IP2	chr6	111912463	G	C	-0.0276893	0.962617	-0.0513998	0.933358	exonic	4.93	NM_147686	exon2	c.C827G	p.P276R	nonsynonymous	FALSE	FALSE	TRUE	FALSE	0	0.999	None	0	0	0	NA
44	TRAF3IP2	chr6	111912464	G	C	-0.11865	0.804282	-0.0354831	0.958562	exonic	5.84	NM_147686	exon2	c.C826G	p.P276A	nonsynonymous	FALSE	FALSE	TRUE	FALSE	0	0.999	M01033.HNF4	0.206073	0.549333	0.34326	0.515184
44	TRAF3IP2	chr6	111912464	G	A	-0.0236126	0.962617	-0.0313327	0.966762	exonic	5.84	NM_147686	exon2	c.C826T	p.P276S	nonsynonymous	FALSE	FALSE	TRUE	FALSE	0	0.999	M00926.AP-1	0.266841	0.69	0.423159	0.667102
44	TRAF3IP2	chr6	111912464	G	T	0.211501	0.537649	0.0018412	0.99767	exonic	5.84	NM_147686	exon2	c.C826A	p.P276T	nonsynonymous	FALSE	FALSE	TRUE	FALSE	0	0.999	None	0	0	0	NA
45	TRAF3IP2	chr6	111912465	C	G	-0.0392518	0.955553	-0.0106478	0.991318	exonic	-2.02	NM_147686	exon2	c.G825C	p.V275V	synonymous	FALSE	FALSE	TRUE	FALSE	FALSE	FALSE	None	0	0	0	NA
45	TRAF3IP2	chr6	111912465	C	A	0.0601769	0.912751	0.00209561	0.99767	exonic	-2.02	NM_147686	exon2	c.G825T	p.V275V	synonymous	FALSE	FALSE	TRUE	FALSE	FALSE	FALSE	None	0	0	0	NA
45	TRAF3IP2	chr6	111912465	C	T	0.255666	0.393387	-0.0732938	0.90927	exonic	-2.02	NM_147686	exon2	c.G825A	p.V275V	synonymous	FALSE	FALSE	TRUE	FALSE	FALSE	FALSE	None	0	0	0	NA
46	TRAF3IP2	chr6	111912466	A	T	-0.261609	0.594473	-0.0669128	0.90927	exonic	-2.45	NM_147686	exon2	c.T824A	p.V275E	nonsynonymous	FALSE	FALSE	TRUE	FALSE	0.01	0.127	None	0	0	0	NA
46	TRAF3IP2	chr6	111912466	A	C	-0.126984	0.801478	0.124912	0.841186	exonic	-2.45	NM_147686	exon2	c.T824G	p.V275G	nonsynonymous	FALSE	FALSE	TRUE	FALSE	0.01	0	M00967.HNF4	0.2326	0.709778	0.477178	0.581499
46	TRAF3IP2	chr6	111912466	A	G	0.23339	0.535112	-0.105155	0.89739	exonic	-2.45	NM_147686	exon2	c.T824C	p.V275A	nonsynonymous	FALSE	FALSE	TRUE	FALSE	0.24	0.002	None	0	0	0	NA
47	TRAF3IP2	chr6	111912467	C	G	-0.209275	0.663416	-0.144888	0.759644	exonic	2.89	NM_147686	exon2	c.G823C	p.V275L	nonsynonymous	FALSE	FALSE	TRUE	FALSE	0.04	0.063	None	0	0	0	NA
47	TRAF3IP2	chr6	111912467	C	A	0.0400071	0.952733	-0.0236418	0.979988	exonic	2.89	NM_147686	exon2	c.G823T	p.V275L	nonsynonymous	FALSE	FALSE	TRUE	FALSE	0.04	0.063	None	0	0	0	NA
47	TRAF3IP2	chr6	111912467	C	T	0.110482	0.833226	-0.0594828	0.933358	exonic	2.89	NM_147686	exon2	c.G823A	p.V275M	nonsynonymous	FALSE	FALSE	TRUE	FALSE	0.01	0.27	None	0	0	0	NA
48	TRAF3IP2	chr6	111912468	C	G	-0.335717	0.382529	0.0825658	0.859698	exonic	3.78	NM_147686	exon2	c.G822C	p.Q274H	nonsynonymous	FALSE	FALSE	TRUE	FALSE	0	0.003	None	0	0	0	NA
48	TRAF3IP2	chr6	111912468	C	T	-0.143774	0.822466	0.0174258	0.986166	exonic	3.78	NM_147686	exon2	c.G822A	p.Q274Q	synonymous	FALSE	FALSE	TRUE	FALSE	FALSE	FALSE	None	0	0	0	NA
48	TRAF3IP2	chr6	111912468	C	A	0.0515397	0.926243	-0.0493136	0.960552	exonic	3.78	NM_147686	exon2	c.G822T	p.Q274H	nonsynonymous	FALSE	FALSE	TRUE	FALSE	0	0.003	None	0	0	0	NA
49	TRAF3IP2	chr6	111912469	T	A	-0.196193	0.541757	-0.0118547	0.989885	exonic	-0.521	NM_147686	exon2	c.A821T	p.Q274L	nonsynonymous	FALSE	FALSE	TRUE	FALSE	0	0.931	None	0	0	0	NA
49	TRAF3IP2	chr6	111912469	T	G	0.0213008	0.971045	-0.116409	0.849136	exonic	-0.521	NM_147686	exon2	c.A821C	p.Q274P	nonsynonymous	FALSE	FALSE	TRUE	FALSE	0	0.972	None	0	0	0	NA
49	TRAF3IP2	chr6	111912469	T	C	0.0436228	0.944999	-0.0332302	0.966762	exonic	-0.521	NM_147686	exon2	c.A821G	p.Q274R	nonsynonymous	FALSE	FALSE	TRUE	FALSE	0	0.899	None	0	0	0	NA
50	TRAF3IP2	chr6	111912470	G	C	-0.36484	0.247936	-0.149199	0.723321	exonic	5.84	NM_147686	exon2	c.C820G	p.Q274E	nonsynonymous	FALSE	FALSE	TRUE	FALSE	0	0.272	None	0	0	0	NA
50	TRAF3IP2	chr6	111912470	G	A	-0.212535	0.541757	-0.0408943	0.962118	exonic	5.84	NM_147686	exon2	c.C820T	p.Q274X	stopgain	FALSE	FALSE	TRUE	FALSE	0	0.73152	None	0	0	0	NA
50	TRAF3IP2	chr6	111912470	G	T	-0.0203406	0.971481	-0.102201	0.858164	exonic	5.84	NM_147686	exon2	c.C820A	p.Q274K	nonsynonymous	FALSE	FALSE	TRUE	FALSE	0	0.615	None	0	0	0	NA
51	TRAF3IP2	chr6	111912471	G	T	-0.185315	0.655924	0.12962	0.733925	exonic	4.97	NM_147686	exon2	c.C819A	p.H273Q	nonsynonymous	FALSE	FALSE	TRUE	rs144405088	0	0.999	None	0	0	0	NA
51	TRAF3IP2	chr6	111912471	G	C	-0.0569683	0.952733	0.0485311	0.965594	exonic	4.97	NM_147686	exon2	c.C819G	p.H273Q	nonsynonymous	FALSE	FALSE	TRUE	rs144405088	0	0.999	None	0	0	0	NA
51	TRAF3IP2	chr6	111912471	G	A	0.0286074	0.95573	-0.117862	0.841186	exonic	4.97	NM_147686	exon2	c.C819T	p.H273H	synonymous	FALSE	FALSE	TRUE	rs144405088	FALSE	FALSE	None	0	0	0	NA
52	TRAF3IP2	chr6	111912472	T	A	-0.224285	0.680361	-0.0455578	0.965594	exonic	3.39	NM_147686	exon2	c.A818T	p.H273L	nonsynonymous	FALSE	FALSE	TRUE	FALSE	0	0.717	None	0	0	0	NA
52	TRAF3IP2	chr6	111912472	T	C	-0.0376051	0.953221	-0.0170769	0.986166	exonic	3.39	NM_147686	exon2	c.A818G	p.H273R	nonsynonymous	FALSE	FALSE	TRUE	FALSE	0	0.999	None	0	0	0	NA
52	TRAF3IP2	chr6	111912472	T	G	0.121938	0.832712	-0.103677	0.887156	exonic	3.39	NM_147686	exon2	c.A818C	p.H273P	nonsynonymous	FALSE	FALSE	TRUE	FALSE	0	0.526	None	0	0	0	NA
53	TRAF3IP2	chr6	111912473	G	A	-0.191946	0.653838	-0.0594126	0.930623	exonic	4.97	NM_147686	exon2	c.C817T	p.H273Y	nonsynonymous	FALSE	FALSE	TRUE	FALSE	0	0.998	None	0	0	0	NA
53	TRAF3IP2	chr6	111912473	G	T	-0.0547992	0.937635	-0.0462866	0.957504	exonic	4.97	NM_147686	exon2	c.C817A	p.H273N	nonsynonymous	FALSE	FALSE	TRUE	FALSE	0	0.998	None	0	0	0	NA
53	TRAF3IP2	chr6	111912473	G	C	0.0077467	0.988862	0.0797675	0.907385	exonic	4.97	NM_147686	exon2	c.C817G	p.H273D	nonsynonymous	FALSE	FALSE	TRUE	FALSE	0	0.999	M01033.HNF4	0.502667	0.707	0.204333	0.515184
54	TRAF3IP2	chr6	111912474	A	C	-0.226339	0.665315	-0.0570657	0.953385	exonic	-3.65	NM_147686	exon2	c.T816G	p.D272E	nonsynonymous	FALSE	FALSE	TRUE	FALSE	0.32	0.06	None	0	0	0	NA
54	TRAF3IP2	chr6	111912474	A	G	-0.0237043	0.982453	0.221811	0.79806	exonic	-3.65	NM_147686	exon2	c.T816C	p.D272D	synonymous	FALSE	FALSE	TRUE	FALSE	FALSE	FALSE	None	0	0	0	NA
54	TRAF3IP2	chr6	111912474	A	T	0.329229	0.41726	0.095328	0.90927	exonic	-3.65	NM_147686	exon2	c.T816A	p.D272E	nonsynonymous	FALSE	FALSE	TRUE	FALSE	0.32	0.06	None	0	0	0	NA
55	TRAF3IP2	chr6	111912475	T	C	-0.417241	0.36658	-0.0304225	0.974494	exonic	3.44	NM_147686	exon2	c.A815G	p.D272G	nonsynonymous	FALSE	FALSE	TRUE	FALSE	0.32	0.063	None	0	0	0	NA
55	TRAF3IP2	chr6	111912475	T	G	-0.15117	0.856102	-0.132471	0.865805	exonic	3.44	NM_147686	exon2	c.A815C	p.D272A	nonsynonymous	FALSE	FALSE	TRUE	FALSE	0.14	0.27	None	0	0	0	NA
55	TRAF3IP2	chr6	111912475	T	A	0.0416289	0.952757	-0.302182	0.607852	exonic	3.44	NM_147686	exon2	c.A815T	p.D272V	nonsynonymous	FALSE	FALSE	TRUE	FALSE	0.03	0.125	None	0	0	0	NA
56	TRAF3IP2	chr6	111912476	C	A	-0.0389378	0.953221	-0.00584155	0.995433	exonic	-5.16	NM_147686	exon2	c.G814T	p.D272Y	nonsynonymous	FALSE	FALSE	TRUE	FALSE	0.06	0	None	0	0	0	NA
56	TRAF3IP2	chr6	111912476	C	G	0.0394535	0.960396	-0.0219612	0.986166	exonic	-5.16	NM_147686	exon2	c.G814C	p.D272H	nonsynonymous	FALSE	FALSE	TRUE	FALSE	0.35	0	None	0	0	0	NA
56	TRAF3IP2	chr6	111912476	C	T	0.130406	0.817801	-0.0535672	0.956553	exonic	-5.16	NM_147686	exon2	c.G814A	p.D272N	nonsynonymous	FALSE	FALSE	TRUE	FALSE	0.52	0	None	0	0	0	NA
57	TRAF3IP2	chr6	111912477	G	C	-0.190525	0.706828	-0.224086	0.606906	exonic	-2.42	NM_147686	exon2	c.C813G	p.P271P	synonymous	FALSE	FALSE	TRUE	FALSE	FALSE	FALSE	None	0	0	0	NA
57	TRAF3IP2	chr6	111912477	G	A	0.0221929	0.97235	-0.0728254	0.920487	exonic	-2.42	NM_147686	exon2	c.C813T	p.P271P	synonymous	FALSE	FALSE	TRUE	FALSE	FALSE	FALSE	None	0	0	0	NA
57	TRAF3IP2	chr6	111912477	G	T	0.030626	0.96829	0.132664	0.858164	exonic	-2.42	NM_147686	exon2	c.C813A	p.P271P	synonymous	FALSE	FALSE	TRUE	FALSE	FALSE	FALSE	None	0	0	0	NA
58	TRAF3IP2	chr6	111912478	G	A	-0.340065	0.306248	-0.0877852	0.89739	exonic	4.76	NM_147686	exon2	c.C812T	p.P271L	nonsynonymous	FALSE	FALSE	TRUE	FALSE	0	0.998	None	0	0	0	NA
58	TRAF3IP2	chr6	111912478	G	C	-0.0512798	0.952485	0.123731	0.858164	exonic	4.76	NM_147686	exon2	c.C812G	p.P271R	nonsynonymous	FALSE	FALSE	TRUE	FALSE	0	0.996	None	0	0	0	NA
58	TRAF3IP2	chr6	111912478	G	T	0.0043412	0.991659	-0.127161	0.858164	exonic	4.76	NM_147686	exon2	c.C812A	p.P271H	nonsynonymous	FALSE	FALSE	TRUE	FALSE	0	0.996	M00926.AP-1	0.266841	0.704375	0.437534	0.667102
59	TRAF3IP2	chr6	111912479	G	A	-0.0958375	0.871579	-0.0271319	0.974494	exonic	5.49	NM_147686	exon2	c.C811T	p.P271S	nonsynonymous	FALSE	FALSE	TRUE	FALSE	0	0.99	None	0	0	0	NA
59	TRAF3IP2	chr6	111912479	G	T	0.141394	0.786939	0.218338	0.571486	exonic	5.49	NM_147686	exon2	c.C811A	p.P271T	nonsynonymous	FALSE	FALSE	TRUE	FALSE	0	0.996	None	0	0	0	NA
59	TRAF3IP2	chr6	111912479	G	C	0.16808	0.71388	-0.00700888	0.995433	exonic	5.49	NM_147686	exon2	c.C811G	p.P271A	nonsynonymous	FALSE	FALSE	TRUE	FALSE	0	0.996	None	0	0	0	NA
60	TRAF3IP2	chr6	111912480	A	T	-0.0290899	0.969865	-0.17108	0.806187	exonic	-6.51	NM_147686	exon2	c.T810A	p.S270R	nonsynonymous	FALSE	FALSE	TRUE	FALSE	0.06	0.013	None	0	0	0	NA
60	TRAF3IP2	chr6	111912480	A	C	-0.0290899	0.969865	0.220799	0.652939	exonic	-6.51	NM_147686	exon2	c.T810G	p.S270R	nonsynonymous	FALSE	FALSE	TRUE	FALSE	0.06	0.013	None	0	0	0	NA
60	TRAF3IP2	chr6	111912480	A	G	0.325192	0.408612	-0.138623	0.858164	exonic	-6.51	NM_147686	exon2	c.T810C	p.S270S	synonymous	FALSE	FALSE	TRUE	FALSE	FALSE	FALSE	None	0	0	0	NA
61	TRAF3IP2	chr6	111912481	C	T	-0.143674	0.861708	0.218001	0.607852	exonic	3.38	NM_147686	exon2	c.G809A	p.S270N	nonsynonymous	FALSE	FALSE	TRUE	FALSE	0.35	0.006	None	0	0	0	NA
61	TRAF3IP2	chr6	111912481	C	G	-0.0972083	0.912751	0.0175156	0.990457	exonic	3.38	NM_147686	exon2	c.G809C	p.S270T	nonsynonymous	FALSE	FALSE	TRUE	FALSE	0.1	0.013	None	0	0	0	NA
61	TRAF3IP2	chr6	111912481	C	A	0.213403	0.644002	-0.178914	0.835455	exonic	3.38	NM_147686	exon2	c.G809T	p.S270I	nonsynonymous	FALSE	FALSE	TRUE	FALSE	0.01	0.125	None	0	0	0	NA
62	TRAF3IP2	chr6	111912482	T	G	-0.284103	0.644002	-0.0437668	0.965594	exonic	3.01	NM_147686	exon2	c.A808C	p.S270R	nonsynonymous	FALSE	FALSE	TRUE	FALSE	0.06	0.013	M00967.HNF4	0.473111	0.691111	0.218	0.581499
62	TRAF3IP2	chr6	111912482	T	C	0.0681623	0.952733	-0.129863	0.905639	exonic	3.01	NM_147686	exon2	c.A808G	p.S270G	nonsynonymous	FALSE	FALSE	TRUE	FALSE	0.59	0	None	0	0	0	NA
62	TRAF3IP2	chr6	111912482	T	A	0.129611	0.817801	-0.290636	0.607852	exonic	3.01	NM_147686	exon2	c.A808T	p.S270C	nonsynonymous	FALSE	FALSE	TRUE	FALSE	0.02	0.125	None	0	0	0	NA
63	TRAF3IP2	chr6	111912483	T	A	-0.240054	0.7209	0.0170902	0.991318	exonic	4.7	NM_147686	exon2	c.A807T	p.G269G	synonymous	FALSE	FALSE	TRUE	FALSE	FALSE	FALSE	None	0	0	0	NA
63	TRAF3IP2	chr6	111912483	T	C	-0.219044	0.750471	-0.323709	0.585822	exonic	4.7	NM_147686	exon2	c.A807G	p.G269G	synonymous	FALSE	FALSE	TRUE	FALSE	FALSE	FALSE	None	0	0	0	NA
63	TRAF3IP2	chr6	111912483	T	G	0.046057	0.956675	0.0682791	0.955048	exonic	4.7	NM_147686	exon2	c.A807C	p.G269G	synonymous	FALSE	FALSE	TRUE	FALSE	FALSE	FALSE	None	0	0	0	NA
64	TRAF3IP2	chr6	111912484	C	G	-0.141109	0.871579	-0.0191704	0.986166	exonic	4.98	NM_147686	exon2	c.G806C	p.G269A	nonsynonymous	FALSE	FALSE	TRUE	FALSE	0	0.074	None	0	0	0	NA
64	TRAF3IP2	chr6	111912484	C	T	-0.0470722	0.952757	-0.216253	0.769528	exonic	4.98	NM_147686	exon2	c.G806A	p.G269E	nonsynonymous	FALSE	FALSE	TRUE	FALSE	0	0.427	None	0	0	0	NA
64	TRAF3IP2	chr6	111912484	C	A	0.0517375	0.938667	-0.168677	0.787111	exonic	4.98	NM_147686	exon2	c.G806T	p.G269V	nonsynonymous	FALSE	FALSE	TRUE	FALSE	0	0.614	None	0	0	0	NA
65	TRAF3IP2	chr6	111912485	C	G	-0.176225	0.841207	-0.197911	0.733925	exonic	4.94	NM_147686	exon2	c.G805C	p.G269R	nonsynonymous	FALSE	FALSE	TRUE	FALSE	0	0.002	None	0	0	0	NA
65	TRAF3IP2	chr6	111912485	C	T	-0.145986	0.825364	-0.185589	0.858164	exonic	4.94	NM_147686	exon2	c.G805A	p.G269R	nonsynonymous	FALSE	FALSE	TRUE	FALSE	0	0.002	None	0	0	0	NA
65	TRAF3IP2	chr6	111912485	C	A	-0.111067	0.872352	-0.137716	0.858164	exonic	4.94	NM_147686	exon2	c.G805T	p.G269X	stopgain	FALSE	FALSE	TRUE	FALSE	0	0.732454	None	0	0	0	NA
66	TRAF3IP2	chr6	111912486	A	G	-0.168886	0.780738	-0.196332	0.833628	exonic	-7.52	NM_147686	exon2	c.T804C	p.P268P	synonymous	FALSE	FALSE	TRUE	FALSE	FALSE	FALSE	M01033.HNF4	0.610167	0.206073	0.404093	0.515184
66	TRAF3IP2	chr6	111912486	A	C	-0.123966	0.897725	0.134077	0.835455	exonic	-7.52	NM_147686	exon2	c.T804G	p.P268P	synonymous	FALSE	FALSE	TRUE	FALSE	FALSE	FALSE	M01033.HNF4	0.610167	0.228667	0.3815	0.515184
66	TRAF3IP2	chr6	111912486	A	T	-0.0387481	0.956675	0.12879	0.858164	exonic	-7.52	NM_147686	exon2	c.T804A	p.P268P	synonymous	FALSE	FALSE	TRUE	FALSE	FALSE	FALSE	M01033.HNF4	0.610167	0.206073	0.404093	0.515184
67	TRAF3IP2	chr6	111912487	G	T	-0.434385	0.231047	0.172763	0.769528	exonic	5.84	NM_147686	exon2	c.C803A	p.P268H	nonsynonymous	FALSE	FALSE	TRUE	FALSE	0	0.998	M01033.HNF4	0.610167	0.206073	0.404093	0.515184
67	TRAF3IP2	chr6	111912487	G	C	0.220528	0.724588	0.0764079	0.953385	exonic	5.84	NM_147686	exon2	c.C803G	p.P268R	nonsynonymous	FALSE	FALSE	TRUE	FALSE	0	0.998	M01033.HNF4	0.610167	0.206073	0.404093	0.515184
67	TRAF3IP2	chr6	111912487	G	A	0.44199	0.111004	-0.00264452	0.99767	exonic	5.84	NM_147686	exon2	c.C803T	p.P268L	nonsynonymous	FALSE	FALSE	TRUE	FALSE	0	0.391	M01033.HNF4	0.610167	0.206073	0.404093	0.515184
68	TRAF3IP2	chr6	111912488	G	C	-0.44073	0.471239	-0.000539772	0.99974	exonic	4.96	NM_147686	exon2	c.C802G	p.P268A	nonsynonymous	FALSE	FALSE	TRUE	FALSE	0	0.996	M01033.HNF4	0.610167	0.206073	0.404093	0.515184
68	TRAF3IP2	chr6	111912488	G	T	-0.171347	0.833507	-0.132545	0.89739	exonic	4.96	NM_147686	exon2	c.C802A	p.P268T	nonsynonymous	FALSE	FALSE	TRUE	FALSE	0	0.996	M01033.HNF4	0.610167	0.206073	0.404093	0.515184
68	TRAF3IP2	chr6	111912488	G	A	-0.0582285	0.952733	-0.0153335	0.992591	exonic	4.96	NM_147686	exon2	c.C802T	p.P268S	nonsynonymous	FALSE	FALSE	TRUE	FALSE	0	0.996	M01033.HNF4	0.610167	0.206073	0.404093	0.515184
69	TRAF3IP2	chr6	111912489	A	G	-0.0145196	0.985171	0.0896129	0.921417	exonic	2.09	NM_147686	exon2	c.T801C	p.C267C	synonymous	FALSE	FALSE	TRUE	FALSE	FALSE	FALSE	M01033.HNF4	0.610167	0.3525	0.257667	0.515184
69	TRAF3IP2	chr6	111912489	A	T	0.127179	0.830855	-0.21778	0.769528	exonic	2.09	NM_147686	exon2	c.T801A	p.C267X	stopgain	FALSE	FALSE	TRUE	FALSE	0	0.714496	M01033.HNF4	0.610167	0.206073	0.404093	0.515184
69	TRAF3IP2	chr6	111912489	A	C	0.140143	0.853913	0.0729313	0.920487	exonic	2.09	NM_147686	exon2	c.T801G	p.C267W	nonsynonymous	FALSE	FALSE	TRUE	FALSE	0.03	0.966	M01033.HNF4	0.610167	0.206073	0.404093	0.515184
70	TRAF3IP2	chr6	111912490	C	A	0.0179554	0.98348	-0.191074	0.825162	exonic	2.04	NM_147686	exon2	c.G800T	p.C267F	nonsynonymous	FALSE	FALSE	TRUE	FALSE	0.06	0.966	M01033.HNF4	0.610167	0.206073	0.404093	0.515184
70	TRAF3IP2	chr6	111912490	C	G	0.135638	0.871579	0.0472711	0.970133	exonic	2.04	NM_147686	exon2	c.G800C	p.C267S	nonsynonymous	FALSE	FALSE	TRUE	FALSE	0.28	0.966	M01033.HNF4	0.610167	0.206073	0.404093	0.515184
70	TRAF3IP2	chr6	111912490	C	T	0.264445	0.480403	0.220991	0.5869	exonic	2.04	NM_147686	exon2	c.G800A	p.C267Y	nonsynonymous	FALSE	FALSE	TRUE	FALSE	0.07	0.148	M01033.HNF4	0.610167	0.206073	0.404093	0.515184
71	TRAF3IP2	chr6	111912491	A	T	-0.182935	0.7209	-0.0337018	0.974494	exonic	0.154	NM_147686	exon2	c.T799A	p.C267S	nonsynonymous	FALSE	FALSE	TRUE	FALSE	0.28	0.966	M01033.HNF4	0.610167	0.306833	0.303333	0.515184
71	TRAF3IP2	chr6	111912491	A	C	-0.0945617	0.900787	0.0169687	0.989885	exonic	0.154	NM_147686	exon2	c.T799G	p.C267G	nonsynonymous	FALSE	FALSE	TRUE	FALSE	0.31	0.283	M01033.HNF4	0.610167	0.714833	0.104667	0.515184
71	TRAF3IP2	chr6	111912491	A	G	0.0699023	0.929983	-0.187086	0.733925	exonic	0.154	NM_147686	exon2	c.T799C	p.C267R	nonsynonymous	FALSE	FALSE	TRUE	FALSE	0.45	0.283	M01033.HNF4	0.610167	0.206073	0.404093	0.515184
72	TRAF3IP2	chr6	111912492	A	T	0.0094604	0.986435	-0.0512943	0.956553	exonic	-10.2	NM_147686	exon2	c.T798A	p.H266Q	nonsynonymous	FALSE	FALSE	TRUE	FALSE	0.18	0.033	None	0	0	0	NA
72	TRAF3IP2	chr6	111912492	A	C	0.100062	0.867527	0.0198559	0.979981	exonic	-10.2	NM_147686	exon2	c.T798G	p.H266Q	nonsynonymous	FALSE	FALSE	TRUE	FALSE	0.18	0.033	None	0	0	0	NA
72	TRAF3IP2	chr6	111912492	A	G	0.119482	0.780991	-0.0742369	0.90927	exonic	-10.2	NM_147686	exon2	c.T798C	p.H266H	synonymous	FALSE	FALSE	TRUE	FALSE	FALSE	FALSE	None	0	0	0	NA
73	TRAF3IP2	chr6	111912493	T	G	-0.179737	0.721605	0.00827544	0.994011	exonic	-1.05	NM_147686	exon2	c.A797C	p.H266P	nonsynonymous	FALSE	FALSE	TRUE	FALSE	0.13	0.952	None	0	0	0	NA
73	TRAF3IP2	chr6	111912493	T	C	-0.127888	0.855964	0.0263094	0.979981	exonic	-1.05	NM_147686	exon2	c.A797G	p.H266R	nonsynonymous	FALSE	FALSE	TRUE	FALSE	0.22	0.777	None	0	0	0	NA
73	TRAF3IP2	chr6	111912493	T	A	0.0217543	0.977481	-0.0498938	0.957504	exonic	-1.05	NM_147686	exon2	c.A797T	p.H266L	nonsynonymous	FALSE	FALSE	TRUE	FALSE	0.39	0.616	None	0	0	0	NA
74	TRAF3IP2	chr6	111912494	G	C	-0.230929	0.619469	0.0894198	0.89739	exonic	-0.826	NM_147686	exon2	c.C796G	p.H266D	nonsynonymous	FALSE	FALSE	TRUE	FALSE	0.15	0.899	None	0	0	0	NA
74	TRAF3IP2	chr6	111912494	G	A	0.0294142	0.964177	-0.215888	0.628082	exonic	-0.826	NM_147686	exon2	c.C796T	p.H266Y	nonsynonymous	FALSE	FALSE	TRUE	FALSE	1	0.005	None	0	0	0	NA
74	TRAF3IP2	chr6	111912494	G	T	0.13997	0.80671	0.0602295	0.953385	exonic	-0.826	NM_147686	exon2	c.C796A	p.H266N	nonsynonymous	FALSE	FALSE	TRUE	FALSE	0.21	0.899	None	0	0	0	NA
75	TRAF3IP2	chr6	111912495	G	C	-0.0387136	0.954334	-0.0954899	0.905639	exonic	2.97	NM_147686	exon2	c.C795G	p.Y265X	stopgain	FALSE	FALSE	TRUE	FALSE	0.15	0.711734	None	0	0	0	NA
75	TRAF3IP2	chr6	111912495	G	A	0.0758531	0.922551	-0.0346866	0.970133	exonic	2.97	NM_147686	exon2	c.C795T	p.Y265Y	synonymous	FALSE	FALSE	TRUE	FALSE	FALSE	FALSE	None	0	0	0	NA
75	TRAF3IP2	chr6	111912495	G	T	0.163548	0.693659	0.0664674	0.920312	exonic	2.97	NM_147686	exon2	c.C795A	p.Y265X	stopgain	FALSE	FALSE	TRUE	FALSE	0.15	0.711734	None	0	0	0	NA
76	TRAF3IP2	chr6	111912496	T	C	-0.440984	0.221848	0.0853149	0.907385	exonic	-1.1	NM_147686	exon2	c.A794G	p.Y265C	nonsynonymous	FALSE	FALSE	TRUE	FALSE	0	0.899	None	0	0	0	NA
76	TRAF3IP2	chr6	111912496	T	G	-0.0452439	0.952733	-0.183876	0.739873	exonic	-1.1	NM_147686	exon2	c.A794C	p.Y265S	nonsynonymous	FALSE	FALSE	TRUE	FALSE	0	0.616	None	0	0	0	NA
76	TRAF3IP2	chr6	111912496	T	A	-0.023064	0.975139	0.0471458	0.957504	exonic	-1.1	NM_147686	exon2	c.A794T	p.Y265F	nonsynonymous	FALSE	FALSE	TRUE	FALSE	0	0.474	None	0	0	0	NA
77	TRAF3IP2	chr6	111912497	A	T	-0.126232	0.82944	0.0128575	0.992591	exonic	2.14	NM_147686	exon2	c.T793A	p.Y265N	nonsynonymous	FALSE	FALSE	TRUE	FALSE	0	0.899	None	0	0	0	NA
77	TRAF3IP2	chr6	111912497	A	G	-0.0930844	0.88339	-0.163108	0.769528	exonic	2.14	NM_147686	exon2	c.T793C	p.Y265H	nonsynonymous	FALSE	FALSE	TRUE	FALSE	0	0.003	None	0	0	0	NA
77	TRAF3IP2	chr6	111912497	A	C	-0.0408912	0.955553	-0.254664	0.530211	exonic	2.14	NM_147686	exon2	c.T793G	p.Y265D	nonsynonymous	FALSE	FALSE	TRUE	FALSE	0	0.952	None	0	0	0	NA
78	TRAF3IP2	chr6	111912498	A	G	-0.321189	0.440837	0.151776	0.769528	exonic	-11.3	NM_147686	exon2	c.T792C	p.H264H	synonymous	FALSE	FALSE	TRUE	FALSE	FALSE	FALSE	None	0	0	0	NA
78	TRAF3IP2	chr6	111912498	A	T	0.00562699	0.989507	-0.207483	0.668487	exonic	-11.3	NM_147686	exon2	c.T792A	p.H264Q	nonsynonymous	FALSE	FALSE	TRUE	FALSE	0.62	0.033	None	0	0	0	NA
78	TRAF3IP2	chr6	111912498	A	C	0.235253	0.532864	-0.0596235	0.9278	exonic	-11.3	NM_147686	exon2	c.T792G	p.H264Q	nonsynonymous	FALSE	FALSE	TRUE	FALSE	0.62	0.033	None	0	0	0	NA
79	TRAF3IP2	chr6	111912499	T	G	-0.3084	0.409677	-0.0522308	0.957504	exonic	1.97	NM_147686	exon2	c.A791C	p.H264P	nonsynonymous	FALSE	FALSE	TRUE	FALSE	0.04	0.899	None	0	0	0	NA
79	TRAF3IP2	chr6	111912499	T	A	-0.065884	0.937432	-0.0842655	0.90927	exonic	1.97	NM_147686	exon2	c.A791T	p.H264L	nonsynonymous	FALSE	FALSE	TRUE	FALSE	0.04	0.782	None	0	0	0	NA
79	TRAF3IP2	chr6	111912499	T	C	0.134786	0.822466	-0.0337328	0.969283	exonic	1.97	NM_147686	exon2	c.A791G	p.H264R	nonsynonymous	FALSE	FALSE	TRUE	FALSE	0.15	0.033	None	0	0	0	NA
80	TRAF3IP2	chr6	111912500	G	C	-0.656766	0.051061	0.0549725	0.953385	exonic	3.72	NM_147686	exon2	c.C790G	p.H264D	nonsynonymous	FALSE	FALSE	TRUE	FALSE	0.1	0.899	None	0	0	0	NA
80	TRAF3IP2	chr6	111912500	G	T	0.0820392	0.874236	-0.210311	0.695019	exonic	3.72	NM_147686	exon2	c.C790A	p.H264N	nonsynonymous	FALSE	FALSE	TRUE	FALSE	0.1	0.658	None	0	0	0	NA
80	TRAF3IP2	chr6	111912500	G	A	0.228435	0.541757	-0.0439675	0.956553	exonic	3.72	NM_147686	exon2	c.C790T	p.H264Y	nonsynonymous	FALSE	FALSE	TRUE	FALSE	0.03	0.899	None	0	0	0	NA
81	TRAF3IP2	chr6	111912501	A	T	-0.136029	0.817801	0.289355	0.311321	exonic	2.01	NM_147686	exon2	c.T789A	p.Y263X	stopgain	FALSE	FALSE	TRUE	FALSE	0.1	0.624761	None	0	0	0	NA
81	TRAF3IP2	chr6	111912501	A	G	-0.0832791	0.907555	-0.112628	0.865805	exonic	2.01	NM_147686	exon2	c.T789C	p.Y263Y	synonymous	FALSE	FALSE	TRUE	FALSE	FALSE	FALSE	None	0	0	0	NA
81	TRAF3IP2	chr6	111912501	A	C	0.265835	0.469796	-0.0150986	0.989885	exonic	2.01	NM_147686	exon2	c.T789G	p.Y263X	stopgain	FALSE	FALSE	TRUE	FALSE	0.1	0.624761	None	0	0	0	NA
82	TRAF3IP2	chr6	111912502	T	G	-0.0537207	0.937635	0.143119	0.802513	exonic	-1.29	NM_147686	exon2	c.A788C	p.Y263S	nonsynonymous	FALSE	FALSE	TRUE	FALSE	0.04	0.376	None	0	0	0	NA
82	TRAF3IP2	chr6	111912502	T	A	0.0289235	0.96498	0.0799881	0.90927	exonic	-1.29	NM_147686	exon2	c.A788T	p.Y263F	nonsynonymous	FALSE	FALSE	TRUE	FALSE	0.9	0.001	None	0	0	0	NA
82	TRAF3IP2	chr6	111912502	T	C	0.0982631	0.874236	-0.00132899	0.998686	exonic	-1.29	NM_147686	exon2	c.A788G	p.Y263C	nonsynonymous	FALSE	FALSE	TRUE	FALSE	0.05	0	None	0	0	0	NA
83	TRAF3IP2	chr6	111912503	A	T	-0.0293832	0.964177	0.132113	0.769528	exonic	0.485	NM_147686	exon2	c.T787A	p.Y263N	nonsynonymous	FALSE	FALSE	TRUE	FALSE	0.01	0.77	None	0	0	0	NA
83	TRAF3IP2	chr6	111912503	A	C	-0.00567902	0.989507	0.168217	0.739873	exonic	0.485	NM_147686	exon2	c.T787G	p.Y263D	nonsynonymous	FALSE	FALSE	TRUE	FALSE	0.01	0.77	None	0	0	0	NA
83	TRAF3IP2	chr6	111912503	A	G	0.0475016	0.952733	0.0652663	0.927754	exonic	0.485	NM_147686	exon2	c.T787C	p.Y263H	nonsynonymous	FALSE	FALSE	TRUE	FALSE	0.01	0.463	None	0	0	0	NA
84	TRAF3IP2	chr6	111912504	G	T	-0.413016	0.286214	-0.0200093	0.986166	exonic	3.09	NM_147686	exon2	c.C786A	p.N262K	nonsynonymous	FALSE	FALSE	TRUE	FALSE	0.02	0.489	None	0	0	0	NA
84	TRAF3IP2	chr6	111912504	G	C	-0.234856	0.634945	-0.00383061	0.995433	exonic	3.09	NM_147686	exon2	c.C786G	p.N262K	nonsynonymous	FALSE	FALSE	TRUE	FALSE	0.02	0.489	None	0	0	0	NA
84	TRAF3IP2	chr6	111912504	G	A	0.0511915	0.944704	-0.100721	0.89739	exonic	3.09	NM_147686	exon2	c.C786T	p.N262N	synonymous	FALSE	FALSE	TRUE	FALSE	FALSE	FALSE	None	0	0	0	NA
85	TRAF3IP2	chr6	111912505	T	G	-0.0941937	0.881697	0.0869015	0.89739	exonic	4.65	NM_147686	exon2	c.A785C	p.N262T	nonsynonymous	FALSE	FALSE	TRUE	FALSE	0.03	0.137	M00967.HNF4	0.2326	0.744778	0.512178	0.581499
85	TRAF3IP2	chr6	111912505	T	A	0.0957241	0.868092	0.230297	0.541701	exonic	4.65	NM_147686	exon2	c.A785T	p.N262I	nonsynonymous	FALSE	FALSE	TRUE	FALSE	0	0.906	None	0	0	0	NA
85	TRAF3IP2	chr6	111912505	T	C	0.137583	0.801478	-0.129815	0.841186	exonic	4.65	NM_147686	exon2	c.A785G	p.N262S	nonsynonymous	FALSE	FALSE	TRUE	FALSE	0.21	0.012	None	0	0	0	NA
86	TRAF3IP2	chr6	111912506	T	A	-0.031466	0.958208	0.0215673	0.979988	exonic	4.68	NM_147686	exon2	c.A784T	p.N262Y	nonsynonymous	FALSE	FALSE	TRUE	FALSE	0.01	0.309	None	0	0	0	NA
86	TRAF3IP2	chr6	111912506	T	G	0.00580323	0.989507	0.177225	0.739873	exonic	4.68	NM_147686	exon2	c.A784C	p.N262H	nonsynonymous	FALSE	FALSE	TRUE	FALSE	0.01	0.309	None	0	0	0	NA
86	TRAF3IP2	chr6	111912506	T	C	0.0175765	0.981362	-0.0975508	0.888719	exonic	4.68	NM_147686	exon2	c.A784G	p.N262D	nonsynonymous	FALSE	FALSE	TRUE	FALSE	0.05	0.309	None	0	0	0	NA
87	TRAF3IP2	chr6	111912507	C	A	-0.325423	0.347946	-0.438599	0.0468106	exonic	5.84	NM_147686	exon2	c.G783T	p.W261C	nonsynonymous	FALSE	FALSE	TRUE	FALSE	0	0.999	None	0	0	0	NA
87	TRAF3IP2	chr6	111912507	C	G	-0.187368	0.681062	-0.0821819	0.905271	exonic	5.84	NM_147686	exon2	c.G783C	p.W261C	nonsynonymous	FALSE	FALSE	TRUE	FALSE	0	0.999	None	0	0	0	NA
87	TRAF3IP2	chr6	111912507	C	T	0.0297622	0.956675	0.0528188	0.933358	exonic	5.84	NM_147686	exon2	c.G783A	p.W261X	stopgain	FALSE	FALSE	TRUE	FALSE	0.01	0.734339	None	0	0	0	NA
88	TRAF3IP2	chr6	111912508	C	T	-0.0110496	0.985171	0.186435	0.536014	exonic	5.63	NM_147686	exon2	c.G782A	p.W261X	stopgain	FALSE	FALSE	TRUE	FALSE	0	0.734301	None	0	0	0	NA
88	TRAF3IP2	chr6	111912508	C	G	0.0972723	0.875667	0.0594819	0.949263	exonic	5.63	NM_147686	exon2	c.G782C	p.W261S	nonsynonymous	FALSE	FALSE	TRUE	FALSE	0	0.997	None	0	0	0	NA
88	TRAF3IP2	chr6	111912508	C	A	0.184953	0.541757	0.0311766	0.974356	exonic	5.63	NM_147686	exon2	c.G782T	p.W261L	nonsynonymous	FALSE	FALSE	TRUE	FALSE	0	0.999	M01033.HNF4	0.323833	0.625667	0.301833	0.515184
89	TRAF3IP2	chr6	111912509	A	G	-0.0123723	0.986435	0.0936702	0.901644	exonic	4.46	NM_147686	exon2	c.T781C	p.W261R	nonsynonymous	FALSE	FALSE	TRUE	FALSE	0	0.999	None	0	0	0	NA
89	TRAF3IP2	chr6	111912509	A	T	-0.00312439	0.991759	-0.0310195	0.978657	exonic	4.46	NM_147686	exon2	c.T781A	p.W261R	nonsynonymous	FALSE	FALSE	TRUE	FALSE	0	0.999	None	0	0	0	NA
89	TRAF3IP2	chr6	111912509	A	C	0.172048	0.722534	0.0396141	0.964985	exonic	4.46	NM_147686	exon2	c.T781G	p.W261G	nonsynonymous	FALSE	FALSE	TRUE	FALSE	0	0.908	None	0	0	0	NA
90	TRAF3IP2	chr6	111912510	T	C	0.00576051	0.989507	0.0172899	0.986166	exonic	-0.0637	NM_147686	exon2	c.A780G	p.P260P	synonymous	FALSE	FALSE	TRUE	FALSE	FALSE	FALSE	None	0	0	0	NA
90	TRAF3IP2	chr6	111912510	T	A	0.0356396	0.955553	0.0172899	0.986166	exonic	-0.0637	NM_147686	exon2	c.A780T	p.P260P	synonymous	FALSE	FALSE	TRUE	FALSE	FALSE	FALSE	None	0	0	0	NA
90	TRAF3IP2	chr6	111912510	T	G	0.096237	0.875667	0.0975323	0.884974	exonic	-0.0637	NM_147686	exon2	c.A780C	p.P260P	synonymous	FALSE	FALSE	TRUE	FALSE	FALSE	FALSE	None	0	0	0	NA
91	TRAF3IP2	chr6	111912511	G	T	-0.0547026	0.938667	0.0793445	0.905639	exonic	-4.15	NM_147686	exon2	c.C779A	p.P260Q	nonsynonymous	FALSE	FALSE	TRUE	FALSE	0.46	0.004	M01033.HNF4	0.752	0.206073	0.545927	0.515184
91	TRAF3IP2	chr6	111912511	G	C	0.0807276	0.912751	-7.06774e-05	0.999838	exonic	-4.15	NM_147686	exon2	c.C779G	p.P260R	nonsynonymous	FALSE	FALSE	TRUE	FALSE	0.12	0.168	M01033.HNF4	0.752	0.206073	0.545927	0.515184
91	TRAF3IP2	chr6	111912511	G	A	0.1162	0.82944	0.199067	0.606906	exonic	-4.15	NM_147686	exon2	c.C779T	p.P260L	nonsynonymous	FALSE	FALSE	TRUE	FALSE	0.05	0.44	M01033.HNF4	0.752	0.206073	0.545927	0.515184
92	TRAF3IP2	chr6	111912512	G	A	-0.088664	0.904621	-0.0143381	0.991318	exonic	4.96	NM_147686	exon2	c.C778T	p.P260S	nonsynonymous	FALSE	FALSE	TRUE	FALSE	0.12	0.168	M01033.HNF4	0.752	0.206073	0.545927	0.515184
92	TRAF3IP2	chr6	111912512	G	C	0.0578844	0.937497	-0.137601	0.851534	exonic	4.96	NM_147686	exon2	c.C778G	p.P260A	nonsynonymous	FALSE	FALSE	TRUE	FALSE	0.17	0.706	M01033.HNF4	0.752	0.206073	0.545927	0.515184
92	TRAF3IP2	chr6	111912512	G	T	0.112547	0.833598	0.0106313	0.992591	exonic	4.96	NM_147686	exon2	c.C778A	p.P260T	nonsynonymous	FALSE	FALSE	TRUE	FALSE	0.08	0.302	M01033.HNF4	0.752	0.206073	0.545927	0.515184
93	TRAF3IP2	chr6	111912513	A	T	-0.156454	0.681062	0.107907	0.88263	exonic	0.534	NM_147686	exon2	c.T777A	p.A259A	synonymous	FALSE	FALSE	TRUE	FALSE	FALSE	FALSE	M01033.HNF4	0.752	0.206073	0.545927	0.515184
93	TRAF3IP2	chr6	111912513	A	G	-0.0639416	0.932354	0.0654505	0.9278	exonic	0.534	NM_147686	exon2	c.T777C	p.A259A	synonymous	FALSE	FALSE	TRUE	FALSE	FALSE	FALSE	M01033.HNF4	0.752	0.206073	0.545927	0.515184
93	TRAF3IP2	chr6	111912513	A	C	0.182316	0.706828	0.094418	0.858164	exonic	0.534	NM_147686	exon2	c.T777G	p.A259A	synonymous	FALSE	FALSE	TRUE	FALSE	FALSE	FALSE	M01033.HNF4	0.752	0.206073	0.545927	0.515184
94	TRAF3IP2	chr6	111912514	G	C	-0.222165	0.541757	-0.1469	0.764058	exonic	4.05	NM_147686	exon2	c.C776G	p.A259G	nonsynonymous	FALSE	FALSE	TRUE	FALSE	0.02	0.45	M01032.HNF4	0.297885	0.765	0.467115	0.744711
94	TRAF3IP2	chr6	111912514	G	T	0.0126628	0.981038	-0.291042	0.266617	exonic	4.05	NM_147686	exon2	c.C776A	p.A259D	nonsynonymous	FALSE	FALSE	TRUE	FALSE	0	0.45	M01033.HNF4	0.752	0.206073	0.545927	0.515184
94	TRAF3IP2	chr6	111912514	G	A	0.134753	0.734103	0.0145638	0.986166	exonic	4.05	NM_147686	exon2	c.C776T	p.A259V	nonsynonymous	FALSE	FALSE	TRUE	FALSE	0.09	0	M01033.HNF4	0.752	0.206073	0.545927	0.515184
95	TRAF3IP2	chr6	111912515	C	G	-0.296041	0.41926	-0.249413	0.46093	exonic	2.85	NM_147686	exon2	c.G775C	p.A259P	nonsynonymous	FALSE	FALSE	TRUE	FALSE	0.01	0.243	M01033.HNF4	0.752	0.206073	0.545927	0.515184
95	TRAF3IP2	chr6	111912515	C	T	-0.137119	0.721605	-0.136869	0.806187	exonic	2.85	NM_147686	exon2	c.G775A	p.A259T	nonsynonymous	FALSE	FALSE	TRUE	FALSE	0.01	0	M01033.HNF4	0.752	0.206073	0.545927	0.515184
95	TRAF3IP2	chr6	111912515	C	A	-0.100807	0.853913	-0.163237	0.622991	exonic	2.85	NM_147686	exon2	c.G775T	p.A259S	nonsynonymous	FALSE	FALSE	TRUE	FALSE	0.02	0.022	M01033.HNF4	0.752	0.206073	0.545927	0.515184
96	TRAF3IP2	chr6	111912516	A	G	-0.135596	0.801478	0.0995566	0.865223	exonic	-11.7	NM_147686	exon2	c.T774C	p.H258H	synonymous	FALSE	FALSE	TRUE	FALSE	FALSE	FALSE	M01033.HNF4	0.752	0.206073	0.545927	0.515184
96	TRAF3IP2	chr6	111912516	A	T	-0.0749844	0.896101	-0.0777718	0.90927	exonic	-11.7	NM_147686	exon2	c.T774A	p.H258Q	nonsynonymous	FALSE	FALSE	TRUE	FALSE	1	0.029	M01033.HNF4	0.752	0.206073	0.545927	0.515184
96	TRAF3IP2	chr6	111912516	A	C	0.0944768	0.868092	-0.00425396	0.995433	exonic	-11.7	NM_147686	exon2	c.T774G	p.H258Q	nonsynonymous	FALSE	FALSE	TRUE	FALSE	1	0.029	M01033.HNF4	0.752	0.206073	0.545927	0.515184
97	TRAF3IP2	chr6	111912517	T	A	-0.354404	0.351379	-0.195496	0.694254	exonic	3.46	NM_147686	exon2	c.A773T	p.H258L	nonsynonymous	FALSE	FALSE	TRUE	FALSE	0.02	0.928	None	0	0	0	NA
97	TRAF3IP2	chr6	111912517	T	C	-0.341122	0.235742	-0.0462166	0.953385	exonic	3.46	NM_147686	exon2	c.A773G	p.H258R	nonsynonymous	FALSE	FALSE	TRUE	FALSE	0.12	0.853	None	0	0	0	NA
97	TRAF3IP2	chr6	111912517	T	G	0.193758	0.606133	0.0232313	0.978657	exonic	3.46	NM_147686	exon2	c.A773C	p.H258P	nonsynonymous	FALSE	FALSE	TRUE	FALSE	0.02	0.986	None	0	0	0	NA
98	TRAF3IP2	chr6	111912518	G	T	-0.104795	0.833507	-0.0107912	0.991318	exonic	4.95	NM_147686	exon2	c.C772A	p.H258N	nonsynonymous	FALSE	FALSE	TRUE	FALSE	0.02	0.926	None	0	0	0	NA
98	TRAF3IP2	chr6	111912518	G	C	-0.0251839	0.965185	0.0082895	0.993319	exonic	4.95	NM_147686	exon2	c.C772G	p.H258D	nonsynonymous	FALSE	FALSE	TRUE	FALSE	0.01	0.926	None	0	0	0	NA
98	TRAF3IP2	chr6	111912518	G	A	0.197096	0.499957	-0.108531	0.850159	exonic	4.95	NM_147686	exon2	c.C772T	p.H258Y	nonsynonymous	FALSE	FALSE	TRUE	FALSE	0.01	0.97	None	0	0	0	NA
99	TRAF3IP2	chr6	111912519	T	C	-0.184502	0.65062	-0.151261	0.759644	exonic	-4.44	NM_147686	exon2	c.A771G	p.P257P	synonymous	FALSE	FALSE	TRUE	FALSE	FALSE	FALSE	None	0	0	0	NA
99	TRAF3IP2	chr6	111912519	T	A	-0.0931372	0.871579	-0.0882219	0.88263	exonic	-4.44	NM_147686	exon2	c.A771T	p.P257P	synonymous	FALSE	FALSE	TRUE	FALSE	FALSE	FALSE	None	0	0	0	NA
99	TRAF3IP2	chr6	111912519	T	G	-0.0620539	0.929983	-0.114714	0.858164	exonic	-4.44	NM_147686	exon2	c.A771C	p.P257P	synonymous	FALSE	FALSE	TRUE	FALSE	FALSE	FALSE	None	0	0	0	NA
100	TRAF3IP2	chr6	111912520	G	C	-0.129518	0.786939	-0.0747043	0.901644	exonic	4.98	NM_147686	exon2	c.C770G	p.P257R	nonsynonymous	FALSE	FALSE	TRUE	FALSE	0.02	0.648	None	0	0	0	NA
100	TRAF3IP2	chr6	111912520	G	A	-0.0427383	0.944157	0.0713446	0.905639	exonic	4.98	NM_147686	exon2	c.C770T	p.P257L	nonsynonymous	FALSE	FALSE	TRUE	FALSE	0.05	0.135	None	0	0	0	NA
100	TRAF3IP2	chr6	111912520	G	T	0.0412367	0.944704	0.111709	0.807911	exonic	4.98	NM_147686	exon2	c.C770A	p.P257Q	nonsynonymous	FALSE	FALSE	TRUE	FALSE	0.02	0.419	None	0	0	0	NA
101	TRAF3IP2	chr6	111912521	G	C	-0.133713	0.88339	0.00820777	0.993319	exonic	2.95	NM_147686	exon2	c.C769G	p.P257A	nonsynonymous	FALSE	FALSE	TRUE	FALSE	0.4	0.013	RUSH1-alfa	0.215241	0.554	0.338759	0.538103
101	TRAF3IP2	chr6	111912521	G	A	-0.0302799	0.96498	0.0613555	0.962975	exonic	2.95	NM_147686	exon2	c.C769T	p.P257S	nonsynonymous	FALSE	FALSE	TRUE	FALSE	0.16	0.004	RUSH1-alfa	0.215241	0.682	0.466759	0.538103
101	TRAF3IP2	chr6	111912521	G	T	0.106557	0.833507	-0.0566606	0.943839	exonic	2.95	NM_147686	exon2	c.C769A	p.P257T	nonsynonymous	FALSE	FALSE	TRUE	FALSE	0.08	0.052	None	0	0	0	NA
102	TRAF3IP2	chr6	111912522	G	T	-0.343963	0.329911	-0.0736177	0.930623	exonic	3.72	NM_147686	exon2	c.C768A	p.S256S	synonymous	FALSE	FALSE	TRUE	FALSE	FALSE	FALSE	None	0	0	0	NA
102	TRAF3IP2	chr6	111912522	G	A	-0.0463116	0.953221	-0.139093	0.858164	exonic	3.72	NM_147686	exon2	c.C768T	p.S256S	synonymous	FALSE	FALSE	TRUE	FALSE	FALSE	FALSE	None	0	0	0	NA
102	TRAF3IP2	chr6	111912522	G	C	0.0109234	0.986435	-0.133301	0.825162	exonic	3.72	NM_147686	exon2	c.C768G	p.S256S	synonymous	FALSE	FALSE	TRUE	FALSE	FALSE	FALSE	None	0	0	0	NA
103	TRAF3IP2	chr6	111912523	G	T	-0.375186	0.308052	-0.156545	0.803155	exonic	3.93	NM_147686	exon2	c.C767A	p.S256Y	nonsynonymous	FALSE	FALSE	TRUE	FALSE	0	0.063	None	0	0	0	NA
103	TRAF3IP2	chr6	111912523	G	A	-0.0909193	0.900787	-0.0721717	0.953385	exonic	3.93	NM_147686	exon2	c.C767T	p.S256F	nonsynonymous	FALSE	FALSE	TRUE	FALSE	0	0	None	0	0	0	NA
103	TRAF3IP2	chr6	111912523	G	C	0.0470952	0.955553	-0.194313	0.694254	exonic	3.93	NM_147686	exon2	c.C767G	p.S256C	nonsynonymous	FALSE	FALSE	TRUE	FALSE	0	0	None	0	0	0	NA
104	TRAF3IP2	chr6	111912524	A	G	-0.145972	0.804015	0.216672	0.496496	exonic	3.09	NM_147686	exon2	c.T766C	p.S256P	nonsynonymous	FALSE	FALSE	TRUE	FALSE	0	0	None	0	0	0	NA
104	TRAF3IP2	chr6	111912524	A	T	-0.109652	0.853913	-0.0269291	0.977648	exonic	3.09	NM_147686	exon2	c.T766A	p.S256T	nonsynonymous	FALSE	FALSE	TRUE	FALSE	0	0.028	None	0	0	0	NA
104	TRAF3IP2	chr6	111912524	A	C	0.107451	0.833507	-0.0859154	0.901644	exonic	3.09	NM_147686	exon2	c.T766G	p.S256A	nonsynonymous	FALSE	FALSE	TRUE	FALSE	0	0.015	None	0	0	0	NA
105	TRAF3IP2	chr6	111912525	A	G	-0.382415	0.398865	0.0109524	0.992591	exonic	2.1	NM_147686	exon2	c.T765C	p.L255L	synonymous	FALSE	FALSE	TRUE	FALSE	FALSE	FALSE	None	0	0	0	NA
105	TRAF3IP2	chr6	111912525	A	T	-0.237632	0.525602	-0.237809	0.638992	exonic	2.1	NM_147686	exon2	c.T765A	p.L255L	synonymous	FALSE	FALSE	TRUE	FALSE	FALSE	FALSE	None	0	0	0	NA
105	TRAF3IP2	chr6	111912525	A	C	0.0126087	0.984556	-0.211747	0.571486	exonic	2.1	NM_147686	exon2	c.T765G	p.L255L	synonymous	FALSE	FALSE	TRUE	FALSE	FALSE	FALSE	M01033.HNF4	0.389667	0.688167	0.2985	0.515184
106	TRAF3IP2	chr6	111912526	A	G	-0.382802	0.263368	-0.119819	0.858164	exonic	2.14	NM_147686	exon2	c.T764C	p.L255P	nonsynonymous	FALSE	FALSE	TRUE	FALSE	0.19	0	None	0	0	0	NA
106	TRAF3IP2	chr6	111912526	A	C	-0.335284	0.406983	-0.0695557	0.920312	exonic	2.14	NM_147686	exon2	c.T764G	p.L255R	nonsynonymous	FALSE	FALSE	TRUE	FALSE	0.08	0.019	None	0	0	0	NA
106	TRAF3IP2	chr6	111912526	A	T	0.0439604	0.947731	0.0780649	0.901464	exonic	2.14	NM_147686	exon2	c.T764A	p.L255H	nonsynonymous	FALSE	FALSE	TRUE	FALSE	0.03	0.019	None	0	0	0	NA
107	TRAF3IP2	chr6	111912527	G	C	-0.391561	0.282795	-0.250755	0.415941	exonic	4.98	NM_147686	exon2	c.C763G	p.L255V	nonsynonymous	FALSE	FALSE	TRUE	FALSE	0.29	0.001	None	0	0	0	NA
107	TRAF3IP2	chr6	111912527	G	A	-0.263311	0.432197	-0.207168	0.638323	exonic	4.98	NM_147686	exon2	c.C763T	p.L255F	nonsynonymous	FALSE	FALSE	TRUE	FALSE	0.17	0.004	None	0	0	0	NA
107	TRAF3IP2	chr6	111912527	G	T	0.0379938	0.9493	-0.0424037	0.953385	exonic	4.98	NM_147686	exon2	c.C763A	p.L255I	nonsynonymous	FALSE	FALSE	TRUE	FALSE	0.35	0	None	0	0	0	NA
108	TRAF3IP2	chr6	111912528	A	G	-0.151621	0.754694	0.302937	0.598359	exonic	-3.87	NM_147686	exon2	c.T762C	p.N254N	synonymous	FALSE	FALSE	TRUE	FALSE	FALSE	FALSE	None	0	0	0	NA
108	TRAF3IP2	chr6	111912528	A	C	0.181884	0.830855	-0.184115	0.681012	exonic	-3.87	NM_147686	exon2	c.T762G	p.N254K	nonsynonymous	FALSE	FALSE	TRUE	FALSE	0.04	0.168	None	0	0	0	NA
108	TRAF3IP2	chr6	111912528	A	T	0.262962	0.245537	0.062415	0.90927	exonic	-3.87	NM_147686	exon2	c.T762A	p.N254K	nonsynonymous	FALSE	FALSE	TRUE	FALSE	0.04	0.168	None	0	0	0	NA
109	TRAF3IP2	chr6	111912529	T	A	-0.235198	0.634945	0.0494124	0.957504	exonic	5.84	NM_147686	exon2	c.A761T	p.N254I	nonsynonymous	FALSE	FALSE	TRUE	FALSE	0	0.813	None	0	0	0	NA
109	TRAF3IP2	chr6	111912529	T	C	0.0648032	0.937432	-0.119676	0.88263	exonic	5.84	NM_147686	exon2	c.A761G	p.N254S	nonsynonymous	FALSE	FALSE	TRUE	FALSE	0.06	0.168	None	0	0	0	NA
109	TRAF3IP2	chr6	111912529	T	G	0.0714618	0.917625	0.02875	0.974494	exonic	5.84	NM_147686	exon2	c.A761C	p.N254T	nonsynonymous	FALSE	FALSE	TRUE	FALSE	0.02	0.302	None	0	0	0	NA
110	TRAF3IP2	chr6	111912530	T	C	-0.425816	0.407393	0.0743655	0.9278	exonic	-10.2	NM_147686	exon2	c.A760G	p.N254D	nonsynonymous	FALSE	FALSE	TRUE	FALSE	0.34	0.001	None	0	0	0	NA
110	TRAF3IP2	chr6	111912530	T	A	-0.0514851	0.952733	-0.0809286	0.933358	exonic	-10.2	NM_147686	exon2	c.A760T	p.N254Y	nonsynonymous	FALSE	FALSE	TRUE	FALSE	0.01	0.302	None	0	0	0	NA
110	TRAF3IP2	chr6	111912530	T	G	-0.0251805	0.979072	0.0864836	0.930623	exonic	-10.2	NM_147686	exon2	c.A760C	p.N254H	nonsynonymous	FALSE	FALSE	TRUE	FALSE	0.2	0.001	None	0	0	0	NA
111	TRAF3IP2	chr6	111912531	G	C	-0.288405	0.55409	0.136774	0.759644	exonic	3.78	NM_147686	exon2	c.C759G	p.P253P	synonymous	FALSE	FALSE	TRUE	FALSE	FALSE	FALSE	None	0	0	0	NA
111	TRAF3IP2	chr6	111912531	G	T	-0.0568094	0.937497	-0.298673	0.530211	exonic	3.78	NM_147686	exon2	c.C759A	p.P253P	synonymous	FALSE	FALSE	TRUE	FALSE	FALSE	FALSE	None	0	0	0	NA
111	TRAF3IP2	chr6	111912531	G	A	0.0639368	0.919817	-0.0586685	0.949263	exonic	3.78	NM_147686	exon2	c.C759T	p.P253P	synonymous	FALSE	FALSE	TRUE	FALSE	FALSE	FALSE	None	0	0	0	NA
112	TRAF3IP2	chr6	111912532	G	C	-0.0660424	0.938667	0.0572789	0.953385	exonic	2.06	NM_147686	exon2	c.C758G	p.P253R	nonsynonymous	FALSE	FALSE	TRUE	rs146627823	0.01	0.526	None	0	0	0	NA
112	TRAF3IP2	chr6	111912532	G	A	-0.0512916	0.952733	-0.14071	0.865223	exonic	2.06	NM_147686	exon2	c.C758T	p.P253L	nonsynonymous	FALSE	FALSE	TRUE	rs146627823	0.13	0.004	None	0	0	0	NA
112	TRAF3IP2	chr6	111912532	G	T	0.245181	0.428417	0.0875848	0.888719	exonic	2.06	NM_147686	exon2	c.C758A	p.P253H	nonsynonymous	FALSE	FALSE	TRUE	rs146627823	0	0.526	None	0	0	0	NA
113	TRAF3IP2	chr6	111912533	G	C	-0.550995	0.172246	0.0966138	0.89739	exonic	4.05	NM_147686	exon2	c.C757G	p.P253A	nonsynonymous	FALSE	FALSE	TRUE	FALSE	0.04	0.004	M01033.HNF4	0.549333	0.351333	0.198	0.515184
113	TRAF3IP2	chr6	111912533	G	T	0.017295	0.977805	-0.184227	0.781567	exonic	4.05	NM_147686	exon2	c.C757A	p.P253T	nonsynonymous	FALSE	FALSE	TRUE	FALSE	0.02	0.22	M01033.HNF4	0.549333	0.206073	0.34326	0.515184
113	TRAF3IP2	chr6	111912533	G	A	0.0473823	0.952733	-0.0428239	0.957504	exonic	4.05	NM_147686	exon2	c.C757T	p.P253S	nonsynonymous	FALSE	FALSE	TRUE	FALSE	0.02	0.22	M01033.HNF4	0.549333	0.206073	0.34326	0.515184
114	TRAF3IP2	chr6	111912534	A	T	-0.400409	0.137694	0.0929943	0.905639	exonic	0.69	NM_147686	exon2	c.T756A	p.P252P	synonymous	FALSE	FALSE	TRUE	FALSE	FALSE	FALSE	M01033.HNF4	0.549333	0.351333	0.198	0.515184
114	TRAF3IP2	chr6	111912534	A	G	-0.210127	0.688251	-0.033969	0.974494	exonic	0.69	NM_147686	exon2	c.T756C	p.P252P	synonymous	FALSE	FALSE	TRUE	FALSE	FALSE	FALSE	M01033.HNF4	0.549333	0.206073	0.34326	0.515184
114	TRAF3IP2	chr6	111912534	A	C	-0.0789205	0.926543	-0.0305985	0.966762	exonic	0.69	NM_147686	exon2	c.T756G	p.P252P	synonymous	FALSE	FALSE	TRUE	FALSE	FALSE	FALSE	M01033.HNF4	0.549333	0.398667	0.150667	0.515184
115	TRAF3IP2	chr6	111912535	G	A	-0.210606	0.713991	-0.296156	0.569058	exonic	4.07	NM_147686	exon2	c.C755T	p.P252L	nonsynonymous	FALSE	FALSE	TRUE	FALSE	0	0.996	M01033.HNF4	0.549333	0.206073	0.34326	0.515184
115	TRAF3IP2	chr6	111912535	G	T	-0.0681208	0.928554	-0.0182588	0.989885	exonic	4.07	NM_147686	exon2	c.C755A	p.P252H	nonsynonymous	FALSE	FALSE	TRUE	FALSE	0	0.038	M01033.HNF4	0.549333	0.269667	0.279667	0.515184
115	TRAF3IP2	chr6	111912535	G	C	0.199824	0.689123	-0.112247	0.865805	exonic	4.07	NM_147686	exon2	c.C755G	p.P252R	nonsynonymous	FALSE	FALSE	TRUE	FALSE	0	0.992	M01033.HNF4	0.549333	0.206073	0.34326	0.515184
116	TRAF3IP2	chr6	111912536	G	A	-0.558446	0.067662	-0.250386	0.571486	exonic	5.84	NM_147686	exon2	c.C754T	p.P252S	nonsynonymous	FALSE	FALSE	TRUE	FALSE	0	0.992	M01033.HNF4	0.549333	0.206073	0.34326	0.515184
116	TRAF3IP2	chr6	111912536	G	T	0.0257633	0.965185	0.0179516	0.989885	exonic	5.84	NM_147686	exon2	c.C754A	p.P252T	nonsynonymous	FALSE	FALSE	TRUE	FALSE	0	0.992	M00926.AP-1	0.266841	0.8645	0.597659	0.667102
116	TRAF3IP2	chr6	111912536	G	C	0.0599489	0.938667	-0.00919154	0.992684	exonic	5.84	NM_147686	exon2	c.C754G	p.P252A	nonsynonymous	FALSE	FALSE	TRUE	FALSE	0	0.992	M01033.HNF4	0.549333	0.206073	0.34326	0.515184
117	TRAF3IP2	chr6	111912537	C	T	-0.172851	0.647744	0.00522356	0.995433	exonic	3.11	NM_147686	exon2	c.G753A	p.L251L	synonymous	FALSE	FALSE	TRUE	FALSE	FALSE	FALSE	M01033.HNF4	0.549333	0.206073	0.34326	0.515184
117	TRAF3IP2	chr6	111912537	C	A	0.000644664	0.998114	-0.0320943	0.974494	exonic	3.11	NM_147686	exon2	c.G753T	p.L251L	synonymous	FALSE	FALSE	TRUE	FALSE	FALSE	FALSE	M01033.HNF4	0.549333	0.2225	0.326833	0.515184
117	TRAF3IP2	chr6	111912537	C	G	0.0689148	0.926243	-0.0297248	0.966762	exonic	3.11	NM_147686	exon2	c.G753C	p.L251L	synonymous	FALSE	FALSE	TRUE	FALSE	FALSE	FALSE	M01033.HNF4	0.549333	0.206073	0.34326	0.515184
118	TRAF3IP2	chr6	111912538	A	G	-0.0408612	0.953221	-0.00638118	0.995433	exonic	2.14	NM_147686	exon2	c.T752C	p.L251P	nonsynonymous	FALSE	FALSE	TRUE	FALSE	0	0	M01033.HNF4	0.549333	0.206073	0.34326	0.515184
118	TRAF3IP2	chr6	111912538	A	T	0.0285212	0.96498	0.0745938	0.90927	exonic	2.14	NM_147686	exon2	c.T752A	p.L251Q	nonsynonymous	FALSE	FALSE	TRUE	FALSE	0	0	M01033.HNF4	0.549333	0.361	0.188333	0.515184
118	TRAF3IP2	chr6	111912538	A	C	0.1472	0.818416	-0.0369388	0.966762	exonic	2.14	NM_147686	exon2	c.T752G	p.L251R	nonsynonymous	FALSE	FALSE	TRUE	FALSE	0	0.051	M01032.HNF4	0.297885	0.761333	0.463449	0.744711
119	TRAF3IP2	chr6	111912539	G	A	0.0443395	0.958935	0.0420005	0.974494	exonic	4.88	NM_147686	exon2	c.C751T	p.L251L	synonymous	FALSE	FALSE	TRUE	FALSE	FALSE	FALSE	None	0	0	0	NA
119	TRAF3IP2	chr6	111912539	G	C	0.230594	0.721605	-0.0569094	0.966762	exonic	4.88	NM_147686	exon2	c.C751G	p.L251V	nonsynonymous	FALSE	FALSE	TRUE	FALSE	0	0.051	None	0	0	0	NA
119	TRAF3IP2	chr6	111912539	G	T	0.231501	0.644002	0.145158	0.858164	exonic	4.88	NM_147686	exon2	c.C751A	p.L251M	nonsynonymous	FALSE	FALSE	TRUE	FALSE	0	0.068	None	0	0	0	NA
120	TRAF3IP2	chr6	111912540	C	A	-0.0510204	0.955114	-0.168201	0.858164	exonic	3.97	NM_147686	exon2	c.G750T	p.M250I	nonsynonymous	FALSE	FALSE	TRUE	FALSE	0.05	0.235	None	0	0	0	NA
120	TRAF3IP2	chr6	111912540	C	G	0.0372141	0.962617	-0.113823	0.89739	exonic	3.97	NM_147686	exon2	c.G750C	p.M250I	nonsynonymous	FALSE	FALSE	TRUE	FALSE	0.05	0.235	None	0	0	0	NA
120	TRAF3IP2	chr6	111912540	C	T	0.0823676	0.916878	-0.144988	0.858164	exonic	3.97	NM_147686	exon2	c.G750A	p.M250I	nonsynonymous	FALSE	FALSE	TRUE	FALSE	0.05	0.235	None	0	0	0	NA
121	TRAF3IP2	chr6	111912541	A	G	-0.361018	0.506767	0.203828	0.759644	exonic	5.75	NM_147686	exon2	c.T749C	p.M250T	nonsynonymous	FALSE	FALSE	TRUE	FALSE	0.01	0.77	None	0	0	0	NA
121	TRAF3IP2	chr6	111912541	A	T	-0.12894	0.874483	-0.283672	0.606906	exonic	5.75	NM_147686	exon2	c.T749A	p.M250K	nonsynonymous	FALSE	FALSE	TRUE	FALSE	0	0.77	None	0	0	0	NA
121	TRAF3IP2	chr6	111912541	A	C	0.00102678	0.998114	-0.0424165	0.974361	exonic	5.75	NM_147686	exon2	c.T749G	p.M250R	nonsynonymous	FALSE	FALSE	TRUE	FALSE	0	0.879	None	0	0	0	NA
122	TRAF3IP2	chr6	111912542	T	A	-0.267419	0.73378	-0.385019	0.585822	exonic	-1.61	NM_147686	exon2	c.A748T	p.M250L	nonsynonymous	FALSE	FALSE	TRUE	FALSE	0.5	0.024	None	0	0	0	NA
122	TRAF3IP2	chr6	111912542	T	G	-0.177461	0.884422	-0.0195131	0.990457	exonic	-1.61	NM_147686	exon2	c.A748C	p.M250L	nonsynonymous	FALSE	FALSE	TRUE	FALSE	0.5	0.024	None	0	0	0	NA
122	TRAF3IP2	chr6	111912542	T	C	-0.0906215	0.928554	0.0443737	0.979015	exonic	-1.61	NM_147686	exon2	c.A748G	p.M250V	nonsynonymous	FALSE	FALSE	TRUE	FALSE	0.03	0.009	None	0	0	0	NA
123	TRAF3IP2	chr6	111912543	C	T	0.0187863	0.982453	0.0202647	0.986166	exonic	4.87	NM_147686	exon2	c.G747A	p.Q249Q	synonymous	FALSE	FALSE	TRUE	rs141106401	FALSE	FALSE	None	0	0	0	NA
123	TRAF3IP2	chr6	111912543	C	A	0.142567	0.817801	-0.0894988	0.970133	exonic	4.87	NM_147686	exon2	c.G747T	p.Q249H	nonsynonymous	FALSE	FALSE	TRUE	rs141106401	0.03	0.002	None	0	0	0	NA
123	TRAF3IP2	chr6	111912543	C	G	0.194755	0.905993	0.109159	0.905271	exonic	4.87	NM_147686	exon2	c.G747C	p.Q249H	nonsynonymous	FALSE	FALSE	TRUE	rs141106401	0.03	0.002	None	0	0	0	NA
124	TRAF3IP2	chr6	111912544	T	G	-0.664097	0.112674	0.0184721	0.991318	exonic	4.57	NM_147686	exon2	c.A746C	p.Q249P	nonsynonymous	FALSE	FALSE	TRUE	FALSE	0.12	0.01	M01033.HNF4	0.607167	0.206073	0.401093	0.515184
124	TRAF3IP2	chr6	111912544	T	C	0.141535	0.832712	-0.0795047	0.930623	exonic	4.57	NM_147686	exon2	c.A746G	p.Q249R	nonsynonymous	FALSE	FALSE	TRUE	FALSE	0.1	0.836	M01033.HNF4	0.607167	0.206073	0.401093	0.515184
124	TRAF3IP2	chr6	111912544	T	A	0.264634	0.606773	-0.128742	0.88263	exonic	4.57	NM_147686	exon2	c.A746T	p.Q249L	nonsynonymous	FALSE	FALSE	TRUE	FALSE	0.03	0.885	M01032.HNF4	0.297885	0.824167	0.526282	0.744711
125	TRAF3IP2	chr6	111912545	G	T	-0.372776	0.541757	-0.0065079	0.995433	exonic	5.84	NM_147686	exon2	c.C745A	p.Q249K	nonsynonymous	FALSE	FALSE	TRUE	FALSE	0.14	0.662	M01033.HNF4	0.607167	0.206073	0.401093	0.515184
125	TRAF3IP2	chr6	111912545	G	C	-0.0621265	0.956238	0.137638	0.905271	exonic	5.84	NM_147686	exon2	c.C745G	p.Q249E	nonsynonymous	FALSE	FALSE	TRUE	FALSE	0.12	0.836	M01033.HNF4	0.607167	0.206073	0.401093	0.515184
125	TRAF3IP2	chr6	111912545	G	A	-0.0433768	0.953221	-0.104856	0.90927	exonic	5.84	NM_147686	exon2	c.C745T	p.Q249X	stopgain	FALSE	FALSE	TRUE	FALSE	0.14	0.734956	M01033.HNF4	0.607167	0.206073	0.401093	0.515184
126	TRAF3IP2	chr6	111912546	T	G	-0.314334	0.644002	-0.0402131	0.974494	exonic	-1.25	NM_147686	exon2	c.A744C	p.A248A	synonymous	FALSE	FALSE	TRUE	FALSE	FALSE	FALSE	M01033.HNF4	0.607167	0.206073	0.401093	0.515184
126	TRAF3IP2	chr6	111912546	T	A	-0.197608	0.780991	-0.038486	0.974494	exonic	-1.25	NM_147686	exon2	c.A744T	p.A248A	synonymous	FALSE	FALSE	TRUE	FALSE	FALSE	FALSE	M01033.HNF4	0.607167	0.206073	0.401093	0.515184
126	TRAF3IP2	chr6	111912546	T	C	0.083126	0.928554	-0.239896	0.769528	exonic	-1.25	NM_147686	exon2	c.A744G	p.A248A	synonymous	FALSE	FALSE	TRUE	FALSE	FALSE	FALSE	M01033.HNF4	0.607167	0.206073	0.401093	0.515184
127	TRAF3IP2	chr6	111912547	G	T	-0.00661187	0.989734	-0.124495	0.858164	exonic	2.85	NM_147686	exon2	c.C743A	p.A248E	nonsynonymous	FALSE	FALSE	TRUE	FALSE	0	0.293	M01033.HNF4	0.607167	0.206073	0.401093	0.515184
127	TRAF3IP2	chr6	111912547	G	A	0.11633	0.831047	0.0532004	0.965594	exonic	2.85	NM_147686	exon2	c.C743T	p.A248V	nonsynonymous	FALSE	FALSE	TRUE	FALSE	0	0.84	M01033.HNF4	0.607167	0.206073	0.401093	0.515184
127	TRAF3IP2	chr6	111912547	G	C	0.152207	0.835726	-0.0553093	0.962975	exonic	2.85	NM_147686	exon2	c.C743G	p.A248G	nonsynonymous	FALSE	FALSE	TRUE	FALSE	0	0.84	M01033.HNF4	0.607167	0.206073	0.401093	0.515184
128	TRAF3IP2	chr6	111912548	C	G	-0.280028	0.722534	-0.0790298	0.933358	exonic	4.68	NM_147686	exon2	c.G742C	p.A248P	nonsynonymous	FALSE	FALSE	TRUE	FALSE	0	0.019	M01033.HNF4	0.607167	0.206073	0.401093	0.515184
128	TRAF3IP2	chr6	111912548	C	A	-0.203646	0.748998	-0.00880675	0.995433	exonic	4.68	NM_147686	exon2	c.G742T	p.A248S	nonsynonymous	FALSE	FALSE	TRUE	FALSE	0	0.474	M01033.HNF4	0.607167	0.206073	0.401093	0.515184
128	TRAF3IP2	chr6	111912548	C	T	-0.0186913	0.982453	-0.0988396	0.90927	exonic	4.68	NM_147686	exon2	c.G742A	p.A248T	nonsynonymous	FALSE	FALSE	TRUE	FALSE	0	0.697	M01033.HNF4	0.607167	0.206073	0.401093	0.515184
129	TRAF3IP2	chr6	111912549	A	T	-0.298422	0.575972	0.0314868	0.974578	exonic	0.374	NM_147686	exon2	c.T741A	p.C247X	stopgain	FALSE	FALSE	TRUE	FALSE	0	0.602886	M01033.HNF4	0.607167	0.206073	0.401093	0.515184
129	TRAF3IP2	chr6	111912549	A	G	-0.130748	0.872352	-0.134118	0.88263	exonic	0.374	NM_147686	exon2	c.T741C	p.C247C	synonymous	FALSE	FALSE	TRUE	FALSE	FALSE	FALSE	M01033.HNF4	0.607167	0.206073	0.401093	0.515184
129	TRAF3IP2	chr6	111912549	A	C	-0.124319	0.871429	0.0564142	0.957504	exonic	0.374	NM_147686	exon2	c.T741G	p.C247W	nonsynonymous	FALSE	FALSE	TRUE	FALSE	0.02	0.966	M01033.HNF4	0.607167	0.206073	0.401093	0.515184
130	TRAF3IP2	chr6	111912550	C	T	-0.151387	0.817801	-0.0208057	0.986166	exonic	0.41	NM_147686	exon2	c.G740A	p.C247Y	nonsynonymous	FALSE	FALSE	TRUE	FALSE	0.12	0.073	M01033.HNF4	0.607167	0.206073	0.401093	0.515184
130	TRAF3IP2	chr6	111912550	C	A	0.0170319	0.981362	0.107736	0.949263	exonic	0.41	NM_147686	exon2	c.G740T	p.C247F	nonsynonymous	FALSE	FALSE	TRUE	FALSE	0.06	0.928	M01033.HNF4	0.607167	0.206073	0.401093	0.515184
130	TRAF3IP2	chr6	111912550	C	G	0.445603	0.474186	0.134616	0.841186	exonic	0.41	NM_147686	exon2	c.G740C	p.C247S	nonsynonymous	FALSE	FALSE	TRUE	FALSE	0.32	0.928	M01033.HNF4	0.607167	0.206073	0.401093	0.515184
131	TRAF3IP2	chr6	111912551	A	G	-0.0208058	0.981362	0.0687923	0.953385	exonic	1.45	NM_147686	exon2	c.T739C	p.C247R	nonsynonymous	FALSE	FALSE	TRUE	FALSE	0.1	0.966	M01033.HNF4	0.607167	0.238	0.369167	0.515184
131	TRAF3IP2	chr6	111912551	A	T	0.0638131	0.937635	0.24154	0.613679	exonic	1.45	NM_147686	exon2	c.T739A	p.C247S	nonsynonymous	FALSE	FALSE	TRUE	FALSE	0.32	0.928	M01032.HNF4	0.297885	0.824167	0.526282	0.744711
131	TRAF3IP2	chr6	111912551	A	C	0.179816	0.775323	0.0329505	0.974494	exonic	1.45	NM_147686	exon2	c.T739G	p.C247G	nonsynonymous	FALSE	FALSE	TRUE	FALSE	0.37	0.928	M01033.HNF4	0.607167	0.206073	0.401093	0.515184
132	TRAF3IP2	chr6	111912552	T	A	-0.258081	0.594473	0.140337	0.812484	exonic	-9.17	NM_147686	exon2	c.A738T	p.A246A	synonymous	FALSE	FALSE	TRUE	FALSE	FALSE	FALSE	None	0	0	0	NA
132	TRAF3IP2	chr6	111912552	T	C	-0.0211092	0.979072	-0.00929625	0.993319	exonic	-9.17	NM_147686	exon2	c.A738G	p.A246A	synonymous	FALSE	FALSE	TRUE	FALSE	FALSE	FALSE	None	0	0	0	NA
132	TRAF3IP2	chr6	111912552	T	G	0.370864	0.300353	0.0686869	0.953385	exonic	-9.17	NM_147686	exon2	c.A738C	p.A246A	synonymous	FALSE	FALSE	TRUE	FALSE	FALSE	FALSE	None	0	0	0	NA
133	TRAF3IP2	chr6	111912553	G	T	-0.208028	0.722534	-0.0638335	0.90927	exonic	0.0822	NM_147686	exon2	c.C737A	p.A246E	nonsynonymous	FALSE	FALSE	TRUE	FALSE	0.06	0.024	None	0	0	0	NA
133	TRAF3IP2	chr6	111912553	G	C	-0.0881723	0.929694	-0.196298	0.803155	exonic	0.0822	NM_147686	exon2	c.C737G	p.A246G	nonsynonymous	FALSE	FALSE	TRUE	FALSE	0.21	0.125	None	0	0	0	NA
133	TRAF3IP2	chr6	111912553	G	A	-0.0211973	0.969865	-0.194639	0.769528	exonic	0.0822	NM_147686	exon2	c.C737T	p.A246V	nonsynonymous	FALSE	FALSE	TRUE	FALSE	0.21	0	None	0	0	0	NA
134	TRAF3IP2	chr6	111912554	C	G	0.114194	0.874236	0.168414	0.741265	exonic	3.46	NM_147686	exon2	c.G736C	p.A246P	nonsynonymous	FALSE	FALSE	TRUE	FALSE	0.11	0.053	None	0	0	0	NA
134	TRAF3IP2	chr6	111912554	C	A	0.2399	0.541757	-0.0146178	0.992591	exonic	3.46	NM_147686	exon2	c.G736T	p.A246S	nonsynonymous	FALSE	FALSE	TRUE	FALSE	0.21	0.011	None	0	0	0	NA
134	TRAF3IP2	chr6	111912554	C	T	0.325833	0.301871	0.0474368	0.962975	exonic	3.46	NM_147686	exon2	c.G736A	p.A246T	nonsynonymous	FALSE	FALSE	TRUE	FALSE	0.12	0.011	None	0	0	0	NA
135	TRAF3IP2	chr6	111912555	T	C	-0.197694	0.7209	0.131259	0.841186	exonic	-1.78	NM_147686	exon2	c.A735G	p.P245P	synonymous	FALSE	FALSE	TRUE	FALSE	FALSE	FALSE	None	0	0	0	NA
135	TRAF3IP2	chr6	111912555	T	A	0.147951	0.780991	-0.305654	0.503266	exonic	-1.78	NM_147686	exon2	c.A735T	p.P245P	synonymous	FALSE	FALSE	TRUE	FALSE	FALSE	FALSE	None	0	0	0	NA
135	TRAF3IP2	chr6	111912555	T	G	0.187213	0.760915	0.0891054	0.920487	exonic	-1.78	NM_147686	exon2	c.A735C	p.P245P	synonymous	FALSE	FALSE	TRUE	FALSE	FALSE	FALSE	None	0	0	0	NA
136	TRAF3IP2	chr6	111912556	G	A	-0.173692	0.706828	0.0172101	0.986166	exonic	4.98	NM_147686	exon2	c.C734T	p.P245L	nonsynonymous	FALSE	FALSE	TRUE	FALSE	0	0.989	None	0	0	0	NA
136	TRAF3IP2	chr6	111912556	G	C	-0.0303406	0.965185	0.0743218	0.920487	exonic	4.98	NM_147686	exon2	c.C734G	p.P245R	nonsynonymous	FALSE	FALSE	TRUE	FALSE	0	0.941	None	0	0	0	NA
136	TRAF3IP2	chr6	111912556	G	T	0.306406	0.2427	0.219903	0.513288	exonic	4.98	NM_147686	exon2	c.C734A	p.P245Q	nonsynonymous	FALSE	FALSE	TRUE	FALSE	0	0.881	None	0	0	0	NA
137	TRAF3IP2	chr6	111912557	G	C	-0.12044	0.834398	0.0503731	0.949263	exonic	4.04	NM_147686	exon2	c.C733G	p.P245A	nonsynonymous	FALSE	FALSE	TRUE	FALSE	0	0.881	RUSH1-alfa	0.55125	0.215241	0.336009	0.538103
137	TRAF3IP2	chr6	111912557	G	T	0.157491	0.701919	0.0304378	0.974494	exonic	4.04	NM_147686	exon2	c.C733A	p.P245T	nonsynonymous	FALSE	FALSE	TRUE	FALSE	0	0.725	RUSH1-alfa	0.55125	0.227	0.32425	0.538103
137	TRAF3IP2	chr6	111912557	G	A	0.193633	0.55409	0.131699	0.781567	exonic	4.04	NM_147686	exon2	c.C733T	p.P245S	nonsynonymous	FALSE	FALSE	TRUE	FALSE	0	0.091	RUSH1-alfa	0.55125	0.215241	0.336009	0.538103
138	TRAF3IP2	chr6	111912558	A	C	-0.107482	0.874236	-0.123478	0.858164	exonic	-5.1	NM_147686	exon2	c.T732G	p.Y244X	stopgain	FALSE	FALSE	TRUE	FALSE	0	0.592984	RUSH1-alfa	0.55125	0.215241	0.336009	0.538103
138	TRAF3IP2	chr6	111912558	A	G	-0.0813506	0.934178	-0.248917	0.709599	exonic	-5.1	NM_147686	exon2	c.T732C	p.Y244Y	synonymous	FALSE	FALSE	TRUE	FALSE	FALSE	FALSE	RUSH1-alfa	0.55125	0.215241	0.336009	0.538103
138	TRAF3IP2	chr6	111912558	A	T	-0.0274199	0.971045	0.0395511	0.966762	exonic	-5.1	NM_147686	exon2	c.T732A	p.Y244X	stopgain	FALSE	FALSE	TRUE	FALSE	0	0.592984	RUSH1-alfa	0.55125	0.215241	0.336009	0.538103
139	TRAF3IP2	chr6	111912559	T	G	-0.224039	0.722534	-0.0828908	0.89739	exonic	5.84	NM_147686	exon2	c.A731C	p.Y244S	nonsynonymous	FALSE	FALSE	TRUE	FALSE	0	0.861	RUSH1-alfa	0.55125	0.215241	0.336009	0.538103
139	TRAF3IP2	chr6	111912559	T	A	-0.152346	0.727691	-0.0320808	0.974494	exonic	5.84	NM_147686	exon2	c.A731T	p.Y244F	nonsynonymous	FALSE	FALSE	TRUE	FALSE	0	0.776	RUSH1-alfa	0.55125	0.215241	0.336009	0.538103
139	TRAF3IP2	chr6	111912559	T	C	-0.0613629	0.937432	-0.0480091	0.966762	exonic	5.84	NM_147686	exon2	c.A731G	p.Y244C	nonsynonymous	FALSE	FALSE	TRUE	FALSE	0	0.011	RUSH1-alfa	0.55125	0.215241	0.336009	0.538103
140	TRAF3IP2	chr6	111912560	A	C	-0.0969316	0.89735	-0.113358	0.88263	exonic	3.44	NM_147686	exon2	c.T730G	p.Y244D	nonsynonymous	FALSE	FALSE	TRUE	FALSE	0	0.972	RUSH1-alfa	0.55125	0.215241	0.336009	0.538103
140	TRAF3IP2	chr6	111912560	A	T	0.129657	0.847117	0.104148	0.90927	exonic	3.44	NM_147686	exon2	c.T730A	p.Y244N	nonsynonymous	FALSE	FALSE	TRUE	FALSE	0	0.972	RUSH1-alfa	0.55125	0.215241	0.336009	0.538103
140	TRAF3IP2	chr6	111912560	A	G	0.232883	0.689123	-0.037679	0.974494	exonic	3.44	NM_147686	exon2	c.T730C	p.Y244H	nonsynonymous	FALSE	FALSE	TRUE	FALSE	0	0.011	RUSH1-alfa	0.55125	0.215241	0.336009	0.538103
141	TRAF3IP2	chr6	111912561	C	G	-0.116	0.88339	-0.0552769	0.953385	exonic	0.994	NM_147686	exon2	c.G729C	p.R243S	nonsynonymous	FALSE	FALSE	TRUE	FALSE	0	0.992	RUSH1-alfa	0.55125	0.215241	0.336009	0.538103
141	TRAF3IP2	chr6	111912561	C	A	-0.0695165	0.926128	-0.0483483	0.965683	exonic	0.994	NM_147686	exon2	c.G729T	p.R243S	nonsynonymous	FALSE	FALSE	TRUE	FALSE	0	0.992	RUSH1-alfa	0.55125	0.215241	0.336009	0.538103
141	TRAF3IP2	chr6	111912561	C	T	0.105262	0.872352	0.0233541	0.984718	exonic	0.994	NM_147686	exon2	c.G729A	p.R243R	synonymous	FALSE	FALSE	TRUE	FALSE	FALSE	FALSE	RUSH1-alfa	0.55125	0.215241	0.336009	0.538103
142	TRAF3IP2	chr6	111912562	C	A	-0.293445	0.438779	-0.0883463	0.89739	exonic	4.96	NM_147686	exon2	c.G728T	p.R243M	nonsynonymous	FALSE	FALSE	TRUE	FALSE	0	0.986	RUSH1-alfa	0.55125	0.297625	0.253625	0.538103
142	TRAF3IP2	chr6	111912562	C	T	-0.188669	0.777314	0.0994698	0.905639	exonic	4.96	NM_147686	exon2	c.G728A	p.R243K	nonsynonymous	FALSE	FALSE	TRUE	FALSE	0	0.855	RUSH1-alfa	0.55125	0.215241	0.336009	0.538103
142	TRAF3IP2	chr6	111912562	C	G	-0.0966623	0.912751	-0.239173	0.675452	exonic	4.96	NM_147686	exon2	c.G728C	p.R243T	nonsynonymous	FALSE	FALSE	TRUE	FALSE	0	0.992	RUSH1-alfa	0.55125	0.215241	0.336009	0.538103
143	TRAF3IP2	chr6	111912563	T	A	-0.0575342	0.933145	0.0817254	0.89739	exonic	-1.64	NM_147686	exon2	c.A727T	p.R243W	nonsynonymous	FALSE	FALSE	TRUE	FALSE	0	0.999	RUSH1-alfa	0.55125	0.215241	0.336009	0.538103
143	TRAF3IP2	chr6	111912563	T	C	0.0290394	0.963796	0.0995247	0.869159	exonic	-1.64	NM_147686	exon2	c.A727G	p.R243G	nonsynonymous	FALSE	FALSE	TRUE	FALSE	0	0.998	RUSH1-alfa	0.55125	0.215241	0.336009	0.538103
143	TRAF3IP2	chr6	111912563	T	G	0.0440153	0.952733	-0.0788612	0.90927	exonic	-1.64	NM_147686	exon2	c.A727C	p.R243R	synonymous	FALSE	FALSE	TRUE	FALSE	FALSE	FALSE	RUSH1-alfa	0.55125	0.215241	0.336009	0.538103
144	TRAF3IP2	chr6	111912564	C	T	-0.137232	0.831047	0.100063	0.858164	exonic	4.98	NM_147686	exon2	c.G726A	p.Q242Q	synonymous	FALSE	FALSE	TRUE	FALSE	FALSE	FALSE	RUSH1-alfa	0.55125	0.215241	0.336009	0.538103
144	TRAF3IP2	chr6	111912564	C	A	-0.130259	0.806744	-0.0107655	0.992591	exonic	4.98	NM_147686	exon2	c.G726T	p.Q242H	nonsynonymous	FALSE	FALSE	TRUE	FALSE	0	0.949	RUSH1-alfa	0.55125	0.215241	0.336009	0.538103
144	TRAF3IP2	chr6	111912564	C	G	0.208606	0.606133	0.0300698	0.974494	exonic	4.98	NM_147686	exon2	c.G726C	p.Q242H	nonsynonymous	FALSE	FALSE	TRUE	FALSE	0	0.949	RUSH1-alfa	0.55125	0.215241	0.336009	0.538103
145	TRAF3IP2	chr6	111912565	T	C	-0.272275	0.47929	-0.0334066	0.966762	exonic	3.41	NM_147686	exon2	c.A725G	p.Q242R	nonsynonymous	FALSE	FALSE	TRUE	FALSE	0.01	0.649	None	0	0	0	NA
145	TRAF3IP2	chr6	111912565	T	A	-0.228979	0.563058	-0.0155418	0.987695	exonic	3.41	NM_147686	exon2	c.A725T	p.Q242L	nonsynonymous	FALSE	FALSE	TRUE	FALSE	0	0.942	None	0	0	0	NA
145	TRAF3IP2	chr6	111912565	T	G	-0.0263189	0.969865	-0.0907888	0.907385	exonic	3.41	NM_147686	exon2	c.A725C	p.Q242P	nonsynonymous	FALSE	FALSE	TRUE	FALSE	0.01	0.949	None	0	0	0	NA
146	TRAF3IP2	chr6	111912566	G	A	-0.0538008	0.928905	-0.166108	0.630841	exonic	4.41	NM_147686	exon2	c.C724T	p.Q242X	stopgain	FALSE	FALSE	TRUE	FALSE	0.01	0.732321	M00967.HNF4	0.666333	0.2326	0.433734	0.581499
146	TRAF3IP2	chr6	111912566	G	T	0.168169	0.668101	0.192507	0.600968	exonic	4.41	NM_147686	exon2	c.C724A	p.Q242K	nonsynonymous	FALSE	FALSE	TRUE	FALSE	0.01	0.649	M00967.HNF4	0.666333	0.2326	0.433734	0.581499
146	TRAF3IP2	chr6	111912566	G	C	0.23285	0.495295	0.0937315	0.870084	exonic	4.41	NM_147686	exon2	c.C724G	p.Q242E	nonsynonymous	FALSE	FALSE	TRUE	FALSE	0.17	0.024	M00967.HNF4	0.666333	0.2326	0.433734	0.581499
147	TRAF3IP2	chr6	111912567	A	G	-0.332458	0.566445	-0.101676	0.905639	exonic	-5.01	NM_147686	exon2	c.T723C	p.P241P	synonymous	FALSE	FALSE	TRUE	FALSE	FALSE	FALSE	M00967.HNF4	0.666333	0.2326	0.433734	0.581499
147	TRAF3IP2	chr6	111912567	A	C	-0.0660455	0.937635	0.109395	0.901644	exonic	-5.01	NM_147686	exon2	c.T723G	p.P241P	synonymous	FALSE	FALSE	TRUE	FALSE	FALSE	FALSE	M00967.HNF4	0.666333	0.2326	0.433734	0.581499
147	TRAF3IP2	chr6	111912567	A	T	-0.0446839	0.953221	-0.00151772	0.998686	exonic	-5.01	NM_147686	exon2	c.T723A	p.P241P	synonymous	FALSE	FALSE	TRUE	FALSE	FALSE	FALSE	M00967.HNF4	0.666333	0.2326	0.433734	0.581499
148	TRAF3IP2	chr6	111912568	G	T	-0.197812	0.644002	-0.0685619	0.89739	exonic	1.45	NM_147686	exon2	c.C722A	p.P241H	nonsynonymous	FALSE	FALSE	TRUE	FALSE	0.03	0.003	M00967.HNF4	0.666333	0.2326	0.433734	0.581499
148	TRAF3IP2	chr6	111912568	G	C	-0.131773	0.776364	-0.0664789	0.90927	exonic	1.45	NM_147686	exon2	c.C722G	p.P241R	nonsynonymous	FALSE	FALSE	TRUE	FALSE	0.07	0.616	M00967.HNF4	0.666333	0.2326	0.433734	0.581499
148	TRAF3IP2	chr6	111912568	G	A	-0.0607164	0.907555	-0.113575	0.858164	exonic	1.45	NM_147686	exon2	c.C722T	p.P241L	nonsynonymous	FALSE	FALSE	TRUE	FALSE	1	0.021	M00967.HNF4	0.666333	0.350222	0.316111	0.581499
149	TRAF3IP2	chr6	111912569	G	A	-0.199728	0.541757	-0.0694931	0.899773	exonic	3.56	NM_147686	exon2	c.C721T	p.P241S	nonsynonymous	FALSE	FALSE	TRUE	FALSE	0.1	0.899	M00967.HNF4	0.666333	0.2326	0.433734	0.581499
149	TRAF3IP2	chr6	111912569	G	C	-0.164919	0.722534	0.0262097	0.974494	exonic	3.56	NM_147686	exon2	c.C721G	p.P241A	nonsynonymous	FALSE	FALSE	TRUE	FALSE	0.23	0.616	M00967.HNF4	0.666333	0.341333	0.325	0.581499
149	TRAF3IP2	chr6	111912569	G	T	0.122124	0.799561	0.0721111	0.90927	exonic	3.56	NM_147686	exon2	c.C721A	p.P241T	nonsynonymous	FALSE	FALSE	TRUE	FALSE	0.11	0.777	M00967.HNF4	0.666333	0.2326	0.433734	0.581499
150	TRAF3IP2	chr6	111912570	T	C	-0.142163	0.786939	-0.0323056	0.966762	exonic	4.28	NM_147686	exon2	c.A720G	p.E240E	synonymous	FALSE	FALSE	TRUE	FALSE	FALSE	FALSE	M00967.HNF4	0.666333	0.329	0.337333	0.581499
150	TRAF3IP2	chr6	111912570	T	G	-0.109023	0.872352	-0.183072	0.694254	exonic	4.28	NM_147686	exon2	c.A720C	p.E240D	nonsynonymous	FALSE	FALSE	TRUE	FALSE	0	0.603	M00967.HNF4	0.666333	0.636667	0.0296667	0.581499
150	TRAF3IP2	chr6	111912570	T	A	0.0213364	0.969865	0.0327535	0.974494	exonic	4.28	NM_147686	exon2	c.A720T	p.E240D	nonsynonymous	FALSE	FALSE	TRUE	FALSE	0	0.603	M00967.HNF4	0.666333	0.288111	0.378222	0.581499
151	TRAF3IP2	chr6	111912571	T	G	-0.202422	0.693659	-0.0828935	0.905639	exonic	2.63	NM_147686	exon2	c.A719C	p.E240A	nonsynonymous	FALSE	FALSE	TRUE	FALSE	0	0.615	M00967.HNF4	0.666333	0.2326	0.433734	0.581499
151	TRAF3IP2	chr6	111912571	T	C	-0.201004	0.660685	-0.125696	0.849726	exonic	2.63	NM_147686	exon2	c.A719G	p.E240G	nonsynonymous	FALSE	FALSE	TRUE	FALSE	0	0.043	M00967.HNF4	0.666333	0.2326	0.433734	0.581499
151	TRAF3IP2	chr6	111912571	T	A	-0.0529763	0.938079	-0.298401	0.475936	exonic	2.63	NM_147686	exon2	c.A719T	p.E240V	nonsynonymous	FALSE	FALSE	TRUE	FALSE	0	0.972	M00967.HNF4	0.666333	0.2326	0.433734	0.581499
152	TRAF3IP2	chr6	111912572	C	G	-0.549081	0.173619	-0.0881821	0.904524	exonic	5.43	NM_147686	exon2	c.G718C	p.E240Q	nonsynonymous	FALSE	FALSE	TRUE	FALSE	0	0.776	M00967.HNF4	0.666333	0.2326	0.433734	0.581499
152	TRAF3IP2	chr6	111912572	C	T	-0.191782	0.706828	-0.167483	0.819812	exonic	5.43	NM_147686	exon2	c.G718A	p.E240K	nonsynonymous	FALSE	FALSE	TRUE	FALSE	0	0.776	M00967.HNF4	0.666333	0.2326	0.433734	0.581499
152	TRAF3IP2	chr6	111912572	C	A	-0.161317	0.755219	-0.037878	0.966762	exonic	5.43	NM_147686	exon2	c.G718T	p.E240X	stopgain	FALSE	FALSE	TRUE	FALSE	0	0.735182	M00967.HNF4	0.666333	0.2326	0.433734	0.581499
153	TRAF3IP2	chr6	111912573	A	G	-0.18565	0.786939	-0.139719	0.818384	exonic	2.66	NM_147686	exon2	c.T717C	p.F239F	synonymous	FALSE	FALSE	TRUE	FALSE	FALSE	FALSE	M00967.HNF4	0.666333	0.2326	0.433734	0.581499
153	TRAF3IP2	chr6	111912573	A	T	-0.123233	0.834342	-0.0627856	0.956553	exonic	2.66	NM_147686	exon2	c.T717A	p.F239L	nonsynonymous	FALSE	FALSE	TRUE	FALSE	0.28	0.063	M00967.HNF4	0.666333	0.2326	0.433734	0.581499
153	TRAF3IP2	chr6	111912573	A	C	0.00855629	0.987668	0.0362776	0.966762	exonic	2.66	NM_147686	exon2	c.T717G	p.F239L	nonsynonymous	FALSE	FALSE	TRUE	FALSE	0.28	0.063	M00967.HNF4	0.666333	0.2326	0.433734	0.581499
154	TRAF3IP2	chr6	111912574	A	T	-0.477725	0.2427	-0.116413	0.858164	exonic	1.63	NM_147686	exon2	c.T716A	p.F239Y	nonsynonymous	FALSE	FALSE	TRUE	FALSE	0.19	0.063	M00967.HNF4	0.666333	0.2326	0.433734	0.581499
154	TRAF3IP2	chr6	111912574	A	G	-0.352214	0.521349	0.000239492	0.999838	exonic	1.63	NM_147686	exon2	c.T716C	p.F239S	nonsynonymous	FALSE	FALSE	TRUE	FALSE	0.06	0.063	M00967.HNF4	0.666333	0.2326	0.433734	0.581499
154	TRAF3IP2	chr6	111912574	A	C	-0.200482	0.680361	-0.255562	0.606906	exonic	1.63	NM_147686	exon2	c.T716G	p.F239C	nonsynonymous	FALSE	FALSE	TRUE	FALSE	0.15	0	M00967.HNF4	0.666333	0.2326	0.433734	0.581499
155	TRAF3IP2	chr6	111912575	A	C	-0.0818856	0.922551	-0.0848947	0.90927	exonic	1.86	NM_147686	exon2	c.T715G	p.F239V	nonsynonymous	FALSE	FALSE	TRUE	FALSE	0.12	0.001	M00774.NF-kappaB	0.562438	0.221048	0.34139	0.552619
155	TRAF3IP2	chr6	111912575	A	T	-0.0377892	0.962617	0.0392534	0.974494	exonic	1.86	NM_147686	exon2	c.T715A	p.F239I	nonsynonymous	FALSE	FALSE	TRUE	FALSE	0.12	0.063	M00774.NF-kappaB	0.562438	0.221048	0.34139	0.552619
155	TRAF3IP2	chr6	111912575	A	G	0.025293	0.977481	0.133473	0.858164	exonic	1.86	NM_147686	exon2	c.T715C	p.F239L	nonsynonymous	FALSE	FALSE	TRUE	FALSE	0.28	0.063	M00774.NF-kappaB	0.562438	0.221048	0.34139	0.552619
156	TRAF3IP2	chr6	111912576	C	T	-0.190181	0.706828	-0.0230287	0.974956	exonic	3.65	NM_147686	exon2	c.G714A	p.Q238Q	synonymous	FALSE	FALSE	TRUE	FALSE	FALSE	FALSE	M00774.NF-kappaB	0.562438	0.221048	0.34139	0.552619
156	TRAF3IP2	chr6	111912576	C	A	0.182007	0.566445	0.143567	0.819812	exonic	3.65	NM_147686	exon2	c.G714T	p.Q238H	nonsynonymous	FALSE	FALSE	TRUE	FALSE	0	0.986	M00774.NF-kappaB	0.562438	0.221048	0.34139	0.552619
156	TRAF3IP2	chr6	111912576	C	G	0.233348	0.568889	0.115431	0.858164	exonic	3.65	NM_147686	exon2	c.G714C	p.Q238H	nonsynonymous	FALSE	FALSE	TRUE	FALSE	0	0.986	M00774.NF-kappaB	0.562438	0.221048	0.34139	0.552619
157	TRAF3IP2	chr6	111912577	T	C	-0.091221	0.901622	0.0349719	0.965594	exonic	-2.22	NM_147686	exon2	c.A713G	p.Q238R	nonsynonymous	FALSE	FALSE	TRUE	FALSE	0	0.986	M00774.NF-kappaB	0.562438	0.221048	0.34139	0.552619
157	TRAF3IP2	chr6	111912577	T	A	-0.0718154	0.909069	-0.0505984	0.957999	exonic	-2.22	NM_147686	exon2	c.A713T	p.Q238L	nonsynonymous	FALSE	FALSE	TRUE	FALSE	0	0.992	M00774.NF-kappaB	0.562438	0.221048	0.34139	0.552619
157	TRAF3IP2	chr6	111912577	T	G	0.0672095	0.929983	0.0538557	0.953385	exonic	-2.22	NM_147686	exon2	c.A713C	p.Q238P	nonsynonymous	FALSE	FALSE	TRUE	FALSE	0	0.992	M00774.NF-kappaB	0.562438	0.221048	0.34139	0.552619
158	TRAF3IP2	chr6	111912578	G	C	-0.0409543	0.953221	0.0630647	0.90927	exonic	4.93	NM_147686	exon2	c.C712G	p.Q238E	nonsynonymous	FALSE	FALSE	TRUE	FALSE	0	0.578	M00774.NF-kappaB	0.562438	0.221048	0.34139	0.552619
158	TRAF3IP2	chr6	111912578	G	T	0.0336807	0.954342	-0.00103839	0.998686	exonic	4.93	NM_147686	exon2	c.C712A	p.Q238K	nonsynonymous	FALSE	FALSE	TRUE	FALSE	0	0.927	M00774.NF-kappaB	0.562438	0.221048	0.34139	0.552619
158	TRAF3IP2	chr6	111912578	G	A	0.149019	0.659502	-0.282618	0.348987	exonic	4.93	NM_147686	exon2	c.C712T	p.Q238X	stopgain	FALSE	FALSE	TRUE	FALSE	0	0.713739	M00774.NF-kappaB	0.562438	0.221048	0.34139	0.552619
159	TRAF3IP2	chr6	111912579	A	T	-0.41882	0.291048	-0.133642	0.865223	exonic	-2.91	NM_147686	exon2	c.T711A	p.P237P	synonymous	FALSE	FALSE	TRUE	FALSE	FALSE	FALSE	M00774.NF-kappaB	0.562438	0.221048	0.34139	0.552619
159	TRAF3IP2	chr6	111912579	A	C	-0.380396	0.41926	0.00885594	0.995433	exonic	-2.91	NM_147686	exon2	c.T711G	p.P237P	synonymous	FALSE	FALSE	TRUE	FALSE	FALSE	FALSE	M00774.NF-kappaB	0.562438	0.221048	0.34139	0.552619
159	TRAF3IP2	chr6	111912579	A	G	-0.16077	0.847117	-0.0171517	0.989885	exonic	-2.91	NM_147686	exon2	c.T711C	p.P237P	synonymous	FALSE	FALSE	TRUE	FALSE	FALSE	FALSE	M00774.NF-kappaB	0.562438	0.334313	0.228125	0.552619
160	TRAF3IP2	chr6	111912580	G	A	-0.15247	0.709594	-0.235882	0.46093	exonic	-2.32	NM_147686	exon2	c.C710T	p.P237L	nonsynonymous	FALSE	FALSE	TRUE	FALSE	0.19	0.002	M00774.NF-kappaB	0.562438	0.221048	0.34139	0.552619
160	TRAF3IP2	chr6	111912580	G	T	0.0242119	0.96498	-0.0879184	0.89739	exonic	-2.32	NM_147686	exon2	c.C710A	p.P237H	nonsynonymous	FALSE	FALSE	TRUE	FALSE	0.25	0	M00774.NF-kappaB	0.562438	0.274187	0.28825	0.552619
160	TRAF3IP2	chr6	111912580	G	C	0.0380576	0.953221	-0.0771241	0.905271	exonic	-2.32	NM_147686	exon2	c.C710G	p.P237R	nonsynonymous	FALSE	FALSE	TRUE	FALSE	0.17	0.442	M00774.NF-kappaB	0.562438	0.221048	0.34139	0.552619
161	TRAF3IP2	chr6	111912581	G	C	-0.088146	0.861433	0.0263305	0.966762	exonic	4.94	NM_147686	exon2	c.C709G	p.P237A	nonsynonymous	FALSE	FALSE	TRUE	FALSE	0.3	0.063	M00774.NF-kappaB	0.562438	0.221048	0.34139	0.552619
161	TRAF3IP2	chr6	111912581	G	A	0.0162629	0.971294	-0.221172	0.476434	exonic	4.94	NM_147686	exon2	c.C709T	p.P237S	nonsynonymous	FALSE	FALSE	TRUE	FALSE	0.19	0.063	M00774.NF-kappaB	0.562438	0.221048	0.34139	0.552619
161	TRAF3IP2	chr6	111912581	G	T	0.138135	0.706828	0.157615	0.610897	exonic	4.94	NM_147686	exon2	c.C709A	p.P237T	nonsynonymous	FALSE	FALSE	TRUE	FALSE	0.22	0.063	M00774.NF-kappaB	0.562438	0.221048	0.34139	0.552619
162	TRAF3IP2	chr6	111912582	G	T	-0.165881	0.706828	-0.0745096	0.866341	exonic	0.383	NM_147686	exon2	c.C708A	p.F236L	nonsynonymous	GTF2F1_(RAP-74)	FALSE	TRUE	FALSE	0.15	0.011	M00774.NF-kappaB	0.562438	0.221048	0.34139	0.552619
162	TRAF3IP2	chr6	111912582	G	A	-0.0834513	0.834722	0.0936017	0.858164	exonic	0.383	NM_147686	exon2	c.C708T	p.F236F	synonymous	GTF2F1_(RAP-74)	FALSE	TRUE	FALSE	FALSE	FALSE	M00774.NF-kappaB	0.562438	0.221048	0.34139	0.552619
162	TRAF3IP2	chr6	111912582	G	C	0.117699	0.782993	-0.104248	0.858164	exonic	0.383	NM_147686	exon2	c.C708G	p.F236L	nonsynonymous	GTF2F1_(RAP-74)	FALSE	TRUE	FALSE	0.15	0.011	M00774.NF-kappaB	0.562438	0.221048	0.34139	0.552619
163	TRAF3IP2	chr6	111912583	A	G	-0.204083	0.723702	-0.0165169	0.986166	exonic	1.86	NM_147686	exon2	c.T707C	p.F236S	nonsynonymous	GTF2F1_(RAP-74)	FALSE	TRUE	FALSE	0	0.899	M00774.NF-kappaB	0.562438	0.421312	0.141125	0.552619
163	TRAF3IP2	chr6	111912583	A	T	-0.181419	0.797437	-0.186064	0.769528	exonic	1.86	NM_147686	exon2	c.T707A	p.F236Y	nonsynonymous	GTF2F1_(RAP-74)	FALSE	TRUE	FALSE	0.06	0.003	M00774.NF-kappaB	0.562438	0.315625	0.246812	0.552619
163	TRAF3IP2	chr6	111912583	A	C	-0.120672	0.828269	-0.165648	0.841186	exonic	1.86	NM_147686	exon2	c.T707G	p.F236C	nonsynonymous	GTF2F1_(RAP-74)	FALSE	TRUE	FALSE	0	0.616	M00774.NF-kappaB	0.562438	0.295438	0.267	0.552619
164	TRAF3IP2	chr6	111912584	A	G	-0.168652	0.830855	0.23006	0.733925	exonic	5.84	NM_147686	exon2	c.T706C	p.F236L	nonsynonymous	GTF2F1_(RAP-74)	FALSE	TRUE	FALSE	0.15	0.011	M00774.NF-kappaB	0.562438	0.221048	0.34139	0.552619
164	TRAF3IP2	chr6	111912584	A	T	0.123883	0.826633	-0.0875112	0.928467	exonic	5.84	NM_147686	exon2	c.T706A	p.F236I	nonsynonymous	GTF2F1_(RAP-74)	FALSE	TRUE	FALSE	0.01	0.24	M00774.NF-kappaB	0.562438	0.221048	0.34139	0.552619
164	TRAF3IP2	chr6	111912584	A	C	0.140448	0.871579	-0.0146106	0.990774	exonic	5.84	NM_147686	exon2	c.T706G	p.F236V	nonsynonymous	GTF2F1_(RAP-74)	FALSE	TRUE	FALSE	0.01	0.616	M00774.NF-kappaB	0.562438	0.27525	0.287187	0.552619
165	TRAF3IP2	chr6	111912585	C	G	-0.15746	0.833507	-0.108576	0.858164	exonic	2.92	NM_147686	exon2	c.G705C	p.E235D	nonsynonymous	GTF2F1_(RAP-74)	FALSE	TRUE	FALSE	0	0.676	M00774.NF-kappaB	0.562438	0.221048	0.34139	0.552619
165	TRAF3IP2	chr6	111912585	C	A	-0.134953	0.777314	-0.289324	0.598359	exonic	2.92	NM_147686	exon2	c.G705T	p.E235D	nonsynonymous	GTF2F1_(RAP-74)	FALSE	TRUE	FALSE	0	0.676	M00774.NF-kappaB	0.562438	0.221048	0.34139	0.552619
165	TRAF3IP2	chr6	111912585	C	T	-0.0591913	0.937497	-0.013677	0.991318	exonic	2.92	NM_147686	exon2	c.G705A	p.E235E	synonymous	GTF2F1_(RAP-74)	FALSE	TRUE	FALSE	FALSE	FALSE	M00774.NF-kappaB	0.562438	0.249125	0.313312	0.552619
166	TRAF3IP2	chr6	111912586	T	C	-0.780943	0.0990864	0.07104	0.905639	exonic	5.84	NM_147686	exon2	c.A704G	p.E235G	nonsynonymous	GTF2F1_(RAP-74)	FALSE	TRUE	FALSE	0	0.995	M00774.NF-kappaB	0.562438	0.221048	0.34139	0.552619
166	TRAF3IP2	chr6	111912586	T	G	-0.206032	0.681062	-0.0353431	0.978657	exonic	5.84	NM_147686	exon2	c.A704C	p.E235A	nonsynonymous	GTF2F1_(RAP-74)	FALSE	TRUE	FALSE	0	0.995	M00774.NF-kappaB	0.562438	0.221048	0.34139	0.552619
166	TRAF3IP2	chr6	111912586	T	A	0.0715504	0.897725	-0.0561948	0.953385	exonic	5.84	NM_147686	exon2	c.A704T	p.E235V	nonsynonymous	GTF2F1_(RAP-74)	FALSE	TRUE	FALSE	0	0.995	M00774.NF-kappaB	0.562438	0.221048	0.34139	0.552619
167	TRAF3IP2	chr6	111912587	C	G	-0.101306	0.855594	-0.0537422	0.920487	exonic	5.84	NM_147686	exon2	c.G703C	p.E235Q	nonsynonymous	GTF2F1_(RAP-74)	FALSE	TRUE	FALSE	0	0.98	M00774.NF-kappaB	0.562438	0.221048	0.34139	0.552619
167	TRAF3IP2	chr6	111912587	C	T	0.0531704	0.91471	0.0577954	0.928467	exonic	5.84	NM_147686	exon2	c.G703A	p.E235K	nonsynonymous	GTF2F1_(RAP-74)	FALSE	TRUE	FALSE	0	0.98	M00774.NF-kappaB	0.562438	0.318375	0.244062	0.552619
167	TRAF3IP2	chr6	111912587	C	A	0.113136	0.744059	-0.0201087	0.974578	exonic	5.84	NM_147686	exon2	c.G703T	p.E235X	stopgain	GTF2F1_(RAP-74)	FALSE	TRUE	FALSE	0	0.735404	M00774.NF-kappaB	0.562438	0.221048	0.34139	0.552619
168	TRAF3IP2	chr6	111912588	C	G	-0.153285	0.680009	0.12647	0.656917	exonic	-1.44	NM_147686	exon2	c.G702C	p.R234S	nonsynonymous	GTF2F1_(RAP-74)	FALSE	TRUE	FALSE	0	0.896	M00774.NF-kappaB	0.562438	0.221048	0.34139	0.552619
168	TRAF3IP2	chr6	111912588	C	A	0.0887619	0.817801	-0.0789126	0.88263	exonic	-1.44	NM_147686	exon2	c.G702T	p.R234S	nonsynonymous	GTF2F1_(RAP-74)	FALSE	TRUE	FALSE	0	0.896	M00774.NF-kappaB	0.562438	0.221048	0.34139	0.552619
168	TRAF3IP2	chr6	111912588	C	T	0.19663	0.361678	0.0221502	0.974356	exonic	-1.44	NM_147686	exon2	c.G702A	p.R234R	synonymous	GTF2F1_(RAP-74)	FALSE	TRUE	FALSE	FALSE	FALSE	M00774.NF-kappaB	0.562438	0.221048	0.34139	0.552619
169	TRAF3IP2	chr6	111912589	C	G	-0.120365	0.791645	0.00816098	0.992591	exonic	1.89	NM_147686	exon2	c.G701C	p.R234T	nonsynonymous	GTF2F1_(RAP-74)	FALSE	TRUE	FALSE	0.01	0.78	M00967.HNF4	0.809556	0.2326	0.576956	0.581499
169	TRAF3IP2	chr6	111912589	C	T	-0.0430477	0.929983	-0.0194731	0.979981	exonic	1.89	NM_147686	exon2	c.G701A	p.R234K	nonsynonymous	GTF2F1_(RAP-74)	FALSE	TRUE	FALSE	0.09	0.006	M00967.HNF4	0.809556	0.2326	0.576956	0.581499
169	TRAF3IP2	chr6	111912589	C	A	0.0949309	0.786939	-0.0369182	0.953385	exonic	1.89	NM_147686	exon2	c.G701T	p.R234M	nonsynonymous	GTF2F1_(RAP-74)	FALSE	TRUE	FALSE	0	0.952	M00967.HNF4	0.809556	0.468111	0.341444	0.581499
170	TRAF3IP2	chr6	111912590	T	G	-0.178579	0.806444	0.201679	0.807911	exonic	1.96	NM_147686	exon2	c.A700C	p.R234R	synonymous	GTF2F1_(RAP-74)	FALSE	TRUE	FALSE	FALSE	FALSE	M00967.HNF4	0.809556	0.2326	0.576956	0.581499
170	TRAF3IP2	chr6	111912590	T	C	-0.0511265	0.952733	0.165252	0.769528	exonic	1.96	NM_147686	exon2	c.A700G	p.R234G	nonsynonymous	GTF2F1_(RAP-74)	FALSE	TRUE	FALSE	0	0.971	M00967.HNF4	0.809556	0.2326	0.576956	0.581499
170	TRAF3IP2	chr6	111912590	T	A	-0.0121275	0.989367	-0.446252	0.266617	exonic	1.96	NM_147686	exon2	c.A700T	p.R234W	nonsynonymous	GTF2F1_(RAP-74)	FALSE	TRUE	FALSE	0	0.993	M00967.HNF4	0.809556	0.2326	0.576956	0.581499
171	TRAF3IP2	chr6	111912591	G	T	-0.0382609	0.934178	0.0133703	0.986166	exonic	3.14	NM_147686	exon2	c.C699A	p.S233S	synonymous	GTF2F1_(RAP-74)	FALSE	FALSE	FALSE	FALSE	FALSE	M00967.HNF4	0.809556	0.27	0.539556	0.581499
171	TRAF3IP2	chr6	111912591	G	C	0.0870112	0.801478	0.0540904	0.905639	exonic	3.14	NM_147686	exon2	c.C699G	p.S233S	synonymous	GTF2F1_(RAP-74)	FALSE	FALSE	FALSE	FALSE	FALSE	M00967.HNF4	0.809556	0.2326	0.576956	0.581499
171	TRAF3IP2	chr6	111912591	G	A	0.0964815	0.782993	0.0558631	0.89739	exonic	3.14	NM_147686	exon2	c.C699T	p.S233S	synonymous	GTF2F1_(RAP-74)	FALSE	FALSE	FALSE	FALSE	FALSE	M00967.HNF4	0.809556	0.2326	0.576956	0.581499
172	TRAF3IP2	chr6	111912592	G	C	-0.0592302	0.875667	-0.0447021	0.905639	exonic	5.84	NM_147686	exon2	c.C698G	p.S233C	nonsynonymous	GTF2F1_(RAP-74)	FALSE	FALSE	FALSE	0	0.991	M00967.HNF4	0.809556	0.2326	0.576956	0.581499
172	TRAF3IP2	chr6	111912592	G	A	-0.0365691	0.926128	-0.198613	0.266617	exonic	5.84	NM_147686	exon2	c.C698T	p.S233F	nonsynonymous	GTF2F1_(RAP-74)	FALSE	FALSE	FALSE	0	0.995	M00967.HNF4	0.809556	0.2326	0.576956	0.581499
172	TRAF3IP2	chr6	111912592	G	T	-0.0339005	0.937432	-0.0387522	0.9278	exonic	5.84	NM_147686	exon2	c.C698A	p.S233Y	nonsynonymous	GTF2F1_(RAP-74)	FALSE	FALSE	FALSE	0	0.995	M00967.HNF4	0.809556	0.2326	0.576956	0.581499
173	TRAF3IP2	chr6	111912593	A	G	-0.0324304	0.953221	0.102417	0.769528	exonic	5.84	NM_147686	exon2	c.T697C	p.S233P	nonsynonymous	GTF2F1_(RAP-74)	FALSE	FALSE	FALSE	0	0.991	M00967.HNF4	0.809556	0.2326	0.576956	0.581499
173	TRAF3IP2	chr6	111912593	A	C	-0.0281598	0.953221	-0.0468468	0.949263	exonic	5.84	NM_147686	exon2	c.T697G	p.S233A	nonsynonymous	GTF2F1_(RAP-74)	FALSE	FALSE	FALSE	0	0.98	M00967.HNF4	0.809556	0.2326	0.576956	0.581499
173	TRAF3IP2	chr6	111912593	A	T	0.00844764	0.985171	-0.00328341	0.995433	exonic	5.84	NM_147686	exon2	c.T697A	p.S233T	nonsynonymous	GTF2F1_(RAP-74)	FALSE	FALSE	FALSE	0	0.98	M00967.HNF4	0.809556	0.2326	0.576956	0.581499
174	TRAF3IP2	chr6	111912594	C	T	-0.251246	0.301871	-0.0982882	0.769528	exonic	3.94	NM_147686	exon2	c.G696A	p.R232R	synonymous	GTF2F1_(RAP-74)	FALSE	FALSE	FALSE	FALSE	FALSE	M00967.HNF4	0.809556	0.2326	0.576956	0.581499
174	TRAF3IP2	chr6	111912594	C	G	-0.0834487	0.857814	-0.140506	0.701237	exonic	3.94	NM_147686	exon2	c.G696C	p.R232S	nonsynonymous	GTF2F1_(RAP-74)	FALSE	FALSE	FALSE	0	0.896	M00967.HNF4	0.809556	0.2326	0.576956	0.581499
174	TRAF3IP2	chr6	111912594	C	A	-0.0704931	0.854592	-0.0271528	0.965683	exonic	3.94	NM_147686	exon2	c.G696T	p.R232S	nonsynonymous	GTF2F1_(RAP-74)	FALSE	FALSE	FALSE	0	0.896	M00967.HNF4	0.809556	0.2326	0.576956	0.581499
175	TRAF3IP2	chr6	111912595	C	T	-0.0755373	0.871579	0.106487	0.733925	exonic	4.97	NM_147686	exon2	c.G695A	p.R232K	nonsynonymous	GTF2F1_(RAP-74)	FALSE	FALSE	FALSE	0	0.478	M00967.HNF4	0.809556	0.2326	0.576956	0.581499
175	TRAF3IP2	chr6	111912595	C	G	-0.0651863	0.916287	-0.145306	0.759644	exonic	4.97	NM_147686	exon2	c.G695C	p.R232T	nonsynonymous	GTF2F1_(RAP-74)	FALSE	FALSE	FALSE	0	0.81	M00967.HNF4	0.809556	0.2326	0.576956	0.581499
175	TRAF3IP2	chr6	111912595	C	A	0.143194	0.556131	0.00163926	0.99767	exonic	4.97	NM_147686	exon2	c.G695T	p.R232M	nonsynonymous	GTF2F1_(RAP-74)	FALSE	FALSE	FALSE	0	0.836	M00967.HNF4	0.809556	0.2326	0.576956	0.581499
176	TRAF3IP2	chr6	111912596	T	A	0.0504167	0.929983	0.0123335	0.989885	exonic	0.135	NM_147686	exon2	c.A694T	p.R232W	nonsynonymous	GTF2F1_(RAP-74)	FALSE	FALSE	FALSE	0	0.993	M00967.HNF4	0.809556	0.2326	0.576956	0.581499
176	TRAF3IP2	chr6	111912596	T	C	0.0561316	0.929983	0.169301	0.610897	exonic	0.135	NM_147686	exon2	c.A694G	p.R232G	nonsynonymous	GTF2F1_(RAP-74)	FALSE	FALSE	FALSE	0	0.971	M00967.HNF4	0.809556	0.2326	0.576956	0.581499
176	TRAF3IP2	chr6	111912596	T	G	0.0767616	0.929983	-0.052996	0.965594	exonic	0.135	NM_147686	exon2	c.A694C	p.R232R	synonymous	GTF2F1_(RAP-74)	FALSE	FALSE	FALSE	FALSE	FALSE	M00967.HNF4	0.809556	0.2326	0.576956	0.581499
177	TRAF3IP2	chr6	111912597	G	T	-0.115608	0.828311	0.0215338	0.974494	exonic	-3.35	NM_147686	exon2	c.C693A	p.L231L	synonymous	GTF2F1_(RAP-74)	FALSE	FALSE	FALSE	FALSE	FALSE	M00967.HNF4	0.809556	0.2326	0.576956	0.581499
177	TRAF3IP2	chr6	111912597	G	A	-0.0342182	0.952733	-0.0923993	0.920487	exonic	-3.35	NM_147686	exon2	c.C693T	p.L231L	synonymous	GTF2F1_(RAP-74)	FALSE	FALSE	FALSE	FALSE	FALSE	M00967.HNF4	0.809556	0.2326	0.576956	0.581499
177	TRAF3IP2	chr6	111912597	G	C	-0.0327088	0.969865	-0.0282498	0.974494	exonic	-3.35	NM_147686	exon2	c.C693G	p.L231L	synonymous	GTF2F1_(RAP-74)	FALSE	FALSE	FALSE	FALSE	FALSE	M00967.HNF4	0.809556	0.2326	0.576956	0.581499
178	TRAF3IP2	chr6	111912598	A	G	-0.000460684	0.998191	0.0732293	0.922242	exonic	5.84	NM_147686	exon2	c.T692C	p.L231P	nonsynonymous	GTF2F1_(RAP-74)	FALSE	FALSE	FALSE	0	0.995	None	0	0	0	NA
178	TRAF3IP2	chr6	111912598	A	C	0.131694	0.826633	-0.10583	0.907385	exonic	5.84	NM_147686	exon2	c.T692G	p.L231R	nonsynonymous	GTF2F1_(RAP-74)	FALSE	FALSE	FALSE	0	0.995	None	0	0	0	NA
178	TRAF3IP2	chr6	111912598	A	T	0.222093	0.616784	0.0923383	0.905639	exonic	5.84	NM_147686	exon2	c.T692A	p.L231H	nonsynonymous	GTF2F1_(RAP-74)	FALSE	FALSE	FALSE	0	0.995	None	0	0	0	NA
179	TRAF3IP2	chr6	111912599	G	A	-0.209819	0.541757	-0.171337	0.610897	exonic	5.84	NM_147686	exon2	c.C691T	p.L231F	nonsynonymous	GTF2F1_(RAP-74)	FALSE	FALSE	rs149860754	0	0.98	None	0	0	0	NA
179	TRAF3IP2	chr6	111912599	G	C	-0.150262	0.760432	-0.0545436	0.949263	exonic	5.84	NM_147686	exon2	c.C691G	p.L231V	nonsynonymous	GTF2F1_(RAP-74)	FALSE	FALSE	rs149860754	0	0.98	None	0	0	0	NA
179	TRAF3IP2	chr6	111912599	G	T	-0.0294582	0.960396	0.00459904	0.995433	exonic	5.84	NM_147686	exon2	c.C691A	p.L231I	nonsynonymous	GTF2F1_(RAP-74)	FALSE	FALSE	rs149860754	0	0.956	None	0	0	0	NA
180	TRAF3IP2	chr6	111912600	A	G	-0.320894	0.575972	-0.0556018	0.949263	exonic	-5.72	NM_147686	exon2	c.T690C	p.P230P	synonymous	GTF2F1_(RAP-74)	FALSE	FALSE	FALSE	FALSE	FALSE	None	0	0	0	NA
180	TRAF3IP2	chr6	111912600	A	T	-0.183804	0.723501	-0.104854	0.90927	exonic	-5.72	NM_147686	exon2	c.T690A	p.P230P	synonymous	GTF2F1_(RAP-74)	FALSE	FALSE	FALSE	FALSE	FALSE	None	0	0	0	NA
180	TRAF3IP2	chr6	111912600	A	C	0.00314021	0.991759	-0.101675	0.89739	exonic	-5.72	NM_147686	exon2	c.T690G	p.P230P	synonymous	GTF2F1_(RAP-74)	FALSE	FALSE	FALSE	FALSE	FALSE	None	0	0	0	NA
181	TRAF3IP2	chr6	111912601	G	T	-0.174806	0.689123	0.0474817	0.927754	exonic	5.84	NM_147686	exon2	c.C689A	p.P230H	nonsynonymous	GTF2F1_(RAP-74)	FALSE	FALSE	FALSE	0	0.999	None	0	0	0	NA
181	TRAF3IP2	chr6	111912601	G	C	0.0873952	0.857814	-0.0872638	0.88263	exonic	5.84	NM_147686	exon2	c.C689G	p.P230R	nonsynonymous	GTF2F1_(RAP-74)	FALSE	FALSE	FALSE	0	0.999	None	0	0	0	NA
181	TRAF3IP2	chr6	111912601	G	A	0.121584	0.70349	-0.169613	0.700742	exonic	5.84	NM_147686	exon2	c.C689T	p.P230L	nonsynonymous	GTF2F1_(RAP-74)	FALSE	FALSE	FALSE	0	0.999	None	0	0	0	NA
182	TRAF3IP2	chr6	111912602	G	T	-0.077666	0.88339	-0.0416155	0.949263	exonic	4.98	NM_147686	exon2	c.C688A	p.P230T	nonsynonymous	GTF2F1_(RAP-74)	FALSE	FALSE	FALSE	0	0.999	None	0	0	0	NA
182	TRAF3IP2	chr6	111912602	G	A	-0.0653969	0.88339	0.0592691	0.921417	exonic	4.98	NM_147686	exon2	c.C688T	p.P230S	nonsynonymous	GTF2F1_(RAP-74)	FALSE	FALSE	FALSE	0	0.999	None	0	0	0	NA
182	TRAF3IP2	chr6	111912602	G	C	0.0600669	0.924313	-0.0411724	0.957504	exonic	4.98	NM_147686	exon2	c.C688G	p.P230A	nonsynonymous	GTF2F1_(RAP-74)	FALSE	FALSE	FALSE	0	0.999	None	0	0	0	NA
183	TRAF3IP2	chr6	111912603	T	A	0.173757	0.634945	0.0719277	0.90927	exonic	-7.06	NM_147686	exon2	c.A687T	p.R229S	nonsynonymous	GTF2F1_(RAP-74)	FALSE	FALSE	FALSE	0.49	0.407	None	0	0	0	NA
183	TRAF3IP2	chr6	111912603	T	C	0.187297	0.629398	0.0648114	0.925502	exonic	-7.06	NM_147686	exon2	c.A687G	p.R229R	synonymous	GTF2F1_(RAP-74)	FALSE	FALSE	FALSE	FALSE	FALSE	None	0	0	0	NA
183	TRAF3IP2	chr6	111912603	T	G	0.201149	0.626321	-0.0513301	0.957504	exonic	-7.06	NM_147686	exon2	c.A687C	p.R229S	nonsynonymous	GTF2F1_(RAP-74)	FALSE	FALSE	FALSE	0.49	0.407	None	0	0	0	NA
184	TRAF3IP2	chr6	111912604	C	T	-0.151574	0.782993	0.0110729	0.991318	exonic	4.97	NM_147686	exon2	c.G686A	p.R229K	nonsynonymous	GTF2F1_(RAP-74)	FALSE	FALSE	FALSE	0.71	0.252	None	0	0	0	NA
184	TRAF3IP2	chr6	111912604	C	A	-0.0931664	0.856036	0.0476469	0.957504	exonic	4.97	NM_147686	exon2	c.G686T	p.R229I	nonsynonymous	GTF2F1_(RAP-74)	FALSE	FALSE	FALSE	0.09	0.566	None	0	0	0	NA
184	TRAF3IP2	chr6	111912604	C	G	0.152971	0.722534	-0.0971806	0.89739	exonic	4.97	NM_147686	exon2	c.G686C	p.R229T	nonsynonymous	GTF2F1_(RAP-74)	FALSE	FALSE	FALSE	0.26	0.252	None	0	0	0	NA
185	TRAF3IP2	chr6	111912605	T	C	-0.196521	0.780991	-0.0388776	0.965594	exonic	-0.252	NM_147686	exon2	c.A685G	p.R229G	nonsynonymous	GTF2F1_(RAP-74)	FALSE	FALSE	FALSE	0.68	0.002	None	0	0	0	NA
185	TRAF3IP2	chr6	111912605	T	A	-0.0937104	0.871579	-0.144315	0.858164	exonic	-0.252	NM_147686	exon2	c.A685T	p.R229X	stopgain	GTF2F1_(RAP-74)	FALSE	FALSE	FALSE	0.31	0.563583	None	0	0	0	NA
185	TRAF3IP2	chr6	111912605	T	G	0.100503	0.853913	-0.121376	0.858164	exonic	-0.252	NM_147686	exon2	c.A685C	p.R229R	synonymous	GTF2F1_(RAP-74)	FALSE	FALSE	FALSE	FALSE	FALSE	None	0	0	0	NA
186	TRAF3IP2	chr6	111912606	G	C	-0.244814	0.513373	0.0246478	0.974494	exonic	-1.52	NM_147686	exon2	c.C684G	p.P228P	synonymous	GTF2F1_(RAP-74)	FALSE	FALSE	FALSE	FALSE	FALSE	None	0	0	0	NA
186	TRAF3IP2	chr6	111912606	G	A	0.00293451	0.991759	-0.244466	0.480489	exonic	-1.52	NM_147686	exon2	c.C684T	p.P228P	synonymous	GTF2F1_(RAP-74)	FALSE	FALSE	FALSE	FALSE	FALSE	None	0	0	0	NA
186	TRAF3IP2	chr6	111912606	G	T	0.057124	0.926128	0.0165081	0.986166	exonic	-1.52	NM_147686	exon2	c.C684A	p.P228P	synonymous	GTF2F1_(RAP-74)	FALSE	FALSE	FALSE	FALSE	FALSE	None	0	0	0	NA
187	TRAF3IP2	chr6	111912607	G	T	-0.161806	0.800078	-0.0159715	0.989885	exonic	5.84	NM_147686	exon2	c.C683A	p.P228H	nonsynonymous	GTF2F1_(RAP-74)	FALSE	FALSE	FALSE	0	0.999	None	0	0	0	NA
187	TRAF3IP2	chr6	111912607	G	C	0.00462974	0.991659	-0.1391	0.858164	exonic	5.84	NM_147686	exon2	c.C683G	p.P228R	nonsynonymous	GTF2F1_(RAP-74)	FALSE	FALSE	FALSE	0	0.999	None	0	0	0	NA
187	TRAF3IP2	chr6	111912607	G	A	0.00566139	0.989507	-0.112039	0.883368	exonic	5.84	NM_147686	exon2	c.C683T	p.P228L	nonsynonymous	GTF2F1_(RAP-74)	FALSE	FALSE	FALSE	0	0.999	None	0	0	0	NA
188	TRAF3IP2	chr6	111912608	G	A	-0.17582	0.782993	-0.0549491	0.957504	exonic	5.84	NM_147686	exon2	c.C682T	p.P228S	nonsynonymous	GTF2F1_(RAP-74)	FALSE	FALSE	FALSE	0	0.999	None	0	0	0	NA
188	TRAF3IP2	chr6	111912608	G	T	-0.144262	0.864386	0.0681067	0.955048	exonic	5.84	NM_147686	exon2	c.C682A	p.P228T	nonsynonymous	GTF2F1_(RAP-74)	FALSE	FALSE	FALSE	0	0.999	None	0	0	0	NA
188	TRAF3IP2	chr6	111912608	G	C	0.0210379	0.981362	0.115459	0.89739	exonic	5.84	NM_147686	exon2	c.C682G	p.P228A	nonsynonymous	GTF2F1_(RAP-74)	FALSE	FALSE	FALSE	0	0.999	None	0	0	0	NA
189	TRAF3IP2	chr6	111912609	G	T	-0.116434	0.912751	-0.00890371	0.995433	exonic	2.09	NM_147686	exon2	c.C681A	p.L227L	synonymous	GTF2F1_(RAP-74)	FALSE	FALSE	FALSE	FALSE	FALSE	None	0	0	0	NA
189	TRAF3IP2	chr6	111912609	G	A	-0.0564537	0.953221	-0.241405	0.858164	exonic	2.09	NM_147686	exon2	c.C681T	p.L227L	synonymous	GTF2F1_(RAP-74)	FALSE	FALSE	FALSE	FALSE	FALSE	None	0	0	0	NA
189	TRAF3IP2	chr6	111912609	G	C	-0.0199659	0.986435	-0.298436	0.679876	exonic	2.09	NM_147686	exon2	c.C681G	p.L227L	synonymous	GTF2F1_(RAP-74)	FALSE	FALSE	FALSE	FALSE	FALSE	None	0	0	0	NA
190	TRAF3IP2	chr6	111912610	A	T	-0.441196	0.282795	0.0960052	0.9278	exonic	4.69	NM_147686	exon2	c.T680A	p.L227H	nonsynonymous	GTF2F1_(RAP-74)	FALSE	FALSE	FALSE	0	0.868	None	0	0	0	NA
190	TRAF3IP2	chr6	111912610	A	C	0.12431	0.894663	0.300787	0.596097	exonic	4.69	NM_147686	exon2	c.T680G	p.L227R	nonsynonymous	GTF2F1_(RAP-74)	FALSE	FALSE	FALSE	0	0.944	None	0	0	0	NA
190	TRAF3IP2	chr6	111912610	A	G	0.138963	0.881073	-0.357347	0.348987	exonic	4.69	NM_147686	exon2	c.T680C	p.L227P	nonsynonymous	GTF2F1_(RAP-74)	FALSE	FALSE	FALSE	0	0.944	None	0	0	0	NA
191	TRAF3IP2	chr6	111912611	G	C	-0.427988	0.403768	-0.0804974	0.90927	exonic	4.8	NM_147686	exon2	c.C679G	p.L227V	nonsynonymous	GTF2F1_(RAP-74)	FALSE	FALSE	FALSE	0	0.438	None	0	0	0	NA
191	TRAF3IP2	chr6	111912611	G	T	-0.23788	0.680361	0.000534673	0.99974	exonic	4.8	NM_147686	exon2	c.C679A	p.L227I	nonsynonymous	GTF2F1_(RAP-74)	FALSE	FALSE	FALSE	0	0.426	None	0	0	0	NA
191	TRAF3IP2	chr6	111912611	G	A	-0.0754286	0.922551	-0.0499204	0.965594	exonic	4.8	NM_147686	exon2	c.C679T	p.L227F	nonsynonymous	GTF2F1_(RAP-74)	FALSE	FALSE	FALSE	0	0.005	None	0	0	0	NA
192	TRAF3IP2	chr6	111912612	G	T	0.0197499	0.977805	0.161096	0.739873	exonic	3.07	NM_147686	exon2	c.C678A	p.D226E	nonsynonymous	GTF2F1_(RAP-74)	FALSE	FALSE	FALSE	0	0.99	None	0	0	0	NA
192	TRAF3IP2	chr6	111912612	G	C	0.0901944	0.914276	0.127831	0.865805	exonic	3.07	NM_147686	exon2	c.C678G	p.D226E	nonsynonymous	GTF2F1_(RAP-74)	FALSE	FALSE	FALSE	0	0.99	None	0	0	0	NA
192	TRAF3IP2	chr6	111912612	G	A	0.151152	0.744059	-0.00522694	0.995433	exonic	3.07	NM_147686	exon2	c.C678T	p.D226D	synonymous	GTF2F1_(RAP-74)	FALSE	FALSE	FALSE	FALSE	FALSE	None	0	0	0	NA
193	TRAF3IP2	chr6	111912613	T	G	-0.598858	0.163872	0.0620503	0.957504	exonic	5.84	NM_147686	exon2	c.A677C	p.D226A	nonsynonymous	GTF2F1_(RAP-74)	FALSE	FALSE	FALSE	0	0.998	None	0	0	0	NA
193	TRAF3IP2	chr6	111912613	T	A	-0.0921815	0.926243	0.217081	0.606906	exonic	5.84	NM_147686	exon2	c.A677T	p.D226V	nonsynonymous	GTF2F1_(RAP-74)	FALSE	FALSE	FALSE	0	0.999	None	0	0	0	NA
193	TRAF3IP2	chr6	111912613	T	C	0.22852	0.598976	-0.413302	0.335792	exonic	5.84	NM_147686	exon2	c.A677G	p.D226G	nonsynonymous	GTF2F1_(RAP-74)	FALSE	FALSE	FALSE	0	0.998	None	0	0	0	NA
194	TRAF3IP2	chr6	111912614	C	T	0.0359943	0.958208	-0.150619	0.769528	exonic	5.84	NM_147686	exon2	c.G676A	p.D226N	nonsynonymous	GTF2F1_(RAP-74)	FALSE	FALSE	FALSE	0	0.995	None	0	0	0	NA
194	TRAF3IP2	chr6	111912614	C	A	0.0699432	0.912751	0.0468387	0.966762	exonic	5.84	NM_147686	exon2	c.G676T	p.D226Y	nonsynonymous	GTF2F1_(RAP-74)	FALSE	FALSE	FALSE	0	0.999	RUSH1-alfa	0.215241	0.688625	0.473384	0.538103
194	TRAF3IP2	chr6	111912614	C	G	0.438691	0.128629	-0.0293195	0.97581	exonic	5.84	NM_147686	exon2	c.G676C	p.D226H	nonsynonymous	GTF2F1_(RAP-74)	FALSE	FALSE	FALSE	0	0.998	None	0	0	0	NA
195	TRAF3IP2	chr6	111912615	C	G	-0.074462	0.931616	-0.120258	0.865223	exonic	-0.317	NM_147686	exon2	c.G675C	p.Q225H	nonsynonymous	GTF2F1_(RAP-74)	FALSE	FALSE	FALSE	0	0.022	None	0	0	0	NA
195	TRAF3IP2	chr6	111912615	C	T	-0.029647	0.96498	-0.00556235	0.995433	exonic	-0.317	NM_147686	exon2	c.G675A	p.Q225Q	synonymous	GTF2F1_(RAP-74)	FALSE	FALSE	FALSE	FALSE	FALSE	None	0	0	0	NA
195	TRAF3IP2	chr6	111912615	C	A	-0.00437215	0.991659	0.0744514	0.912738	exonic	-0.317	NM_147686	exon2	c.G675T	p.Q225H	nonsynonymous	GTF2F1_(RAP-74)	FALSE	FALSE	FALSE	0	0.022	None	0	0	0	NA
196	TRAF3IP2	chr6	111912616	T	C	-0.221414	0.701193	0.0522382	0.965594	exonic	4.65	NM_147686	exon2	c.A674G	p.Q225R	nonsynonymous	GTF2F1_(RAP-74)	FALSE	FALSE	FALSE	0	0.975	None	0	0	0	NA
196	TRAF3IP2	chr6	111912616	T	A	-0.128493	0.881737	-0.0874918	0.90927	exonic	4.65	NM_147686	exon2	c.A674T	p.Q225L	nonsynonymous	GTF2F1_(RAP-74)	FALSE	FALSE	FALSE	0	0.984	None	0	0	0	NA
196	TRAF3IP2	chr6	111912616	T	G	0.236997	0.606773	-0.0392139	0.974494	exonic	4.65	NM_147686	exon2	c.A674C	p.Q225P	nonsynonymous	GTF2F1_(RAP-74)	FALSE	FALSE	FALSE	0	0.986	None	0	0	0	NA
197	TRAF3IP2	chr6	111912617	G	C	-0.43412	0.42049	-0.0263428	0.981183	exonic	4.95	NM_147686	exon2	c.C673G	p.Q225E	nonsynonymous	GTF2F1_(RAP-74)	FALSE	FALSE	FALSE	0	0.949	None	0	0	0	NA
197	TRAF3IP2	chr6	111912617	G	A	0.0735872	0.928905	-0.00600549	0.995433	exonic	4.95	NM_147686	exon2	c.C673T	p.Q225X	stopgain	GTF2F1_(RAP-74)	FALSE	FALSE	FALSE	0	0.731839	None	0	0	0	NA
[truncated: 1,372 more rows]

## Sheet: PPARG exon 6
Position	Gene	chromosome (hg19)	coordinate (hg19)	Reference	Substitution	Liver effect size	Liver P-Value	HeLa effect size	HeLa P-Value	Context	GERP	RefSeq	Exon	Nucleotide change	Amino acid change	Amino acid context	ENCODE TF-ChIP seq peaks	TF-ChIP seq in HEPG2	Dnase I Cluster	SNP135 database	SIFT score	PolyPhen2 score	TF Mark	WT mark score	Mut mark score	AbsoluteScore Change	Relative Entropy
[truncated: 1,614 more rows]

[truncated: 1 more sheets: TF list]
