# Supplementary material for: Systematic Dissection of Coding Exons at Single Nucleotide Resolution Supports an Additional Role in Cell-Specific Transcriptional Regulation
Source: PLoS Genet. 2014 Oct 23;10(10):e1004592. doi: 10.1371/journal.pgen.1004592 (PMC4207465; doi:10.1371/journal.pgen.1004592)
Supplement: Table S7 — Chromatin interactions for the three eExons as detected by Hi-C in various cell lines. (XLSX) [file pgen.1004592.s011.xlsx]

## Sheet: HiC
Table S7. Chromatin interactions for the three eExons as detected by Hi-C in various cell lines.
	hg19	hg18 (liftover)	Anchor point in IMR90 (fibroblast)	# of interactions	Interacting region (hg18)	Anchor point in hESC	# of interactions	Interacting region (hg18)
SORL1	chr11: 121424528-121425049	chr11: 120929738 - 120930259	A_85345	1	chr11:120468543-120474201	A_85345	1	chr11:120927465-120931172
				2	chr11:120578917-120588494		2	chr11:120468543-120472519
							3	chr11:120567447-120570095
							4	chr11:120674688-120754195
							5	chr11:120794108-120901775
							6	chr11:120953161-121008583
PPARG	chr3: 12447185-12447629	chr3: 12422185 - 12422629	A_274232	1	chr3:12130580-12133091	A_274232	1	chr3:12136221-12142289
				2	chr3:12142290-12184023		2	chr3:12197184-12199515
				3	chr3:12186047-12197183		3	chr3:12315638-12397506
				4	chr3:12199933-12217643		4	chr3:12444728-12452440
				5	chr3:12245997-12263283		5	chr3:12481171-12508675
				6	chr3:12270108-12275818
				7	chr3:12284828-12311713
				8	chr3:12347593-12355900
				9	chr3:12359800-12370363
				10	chr3:12383888-12397506
				11	chr3:12429351-12457916
				12	chr3:12461650-12472025
				13	chr3:12475891-12484632
				14	chr3:12490422-12502968
TRAF3IP2	chr6:111912429-111912905	chr6: 112019122-112019598	A_398088	1	chr6:111758454-111803202	A_398088	1	chr6:111722207-111740078
				2	chr6:111805038-111839641		2	chr6:111831140-111839641
				3	chr6:111856710-111866736		3	chr6:111906669-111908952
				4	chr6:111889247-111926567		4	chr6:111941490-111951588
				5	chr6:111934420-111941489		5	chr6:111976763-111991217
				6	chr6:111945238-111957384		6	chr6:112055868-112098870
				7	chr6:111976763-111984067
				8	chr6:111986657-112017729
				9	chr6:112026195-112048255
				10	chr6:112055868-112079918
				11	chr6:112085059-112098870
				12	chr6:112119990-112123300
				13	chr6:112390000-112404610
				14	chr6:112419975-112426179
				15	chr6:112456832-112476666
